# Supplementary material for: Self-driving laboratories to autonomously navigate the protein fitness landscape
Source: Nat Chem Eng. Author manuscript; Available in PMC 2024 Mar 11. (PMC10926838; doi:10.1038/s44286-023-00002-4)
Supplement: Supplementary Data 1 [file NIHMS1959490-supplement-Supplementary_Data_1.xlsx]

## Sheet: Result sheet
Method name: JacobR_Green
Application: SparkControl				V2.3
Device: Spark 10M				Serial number: 1607000652
Firmware:				ABS:V4.2.10|ABS_MEX:V5.0.4|MTP:V11.0.2|FLUOR:V5.0.8|FLUOR_BOTTOM:V5.0.2|FLUOR_MEM:V5.0.4|FLUOR_MEX:V5.0.4
Date:				2020-10-13
Time:				3:05 PM
System				BIOCWK-01000W
User				BIOCWK-01000W\RV_Lab
Plate				[BRAND_Black_Opaque Flat bottom] - Brand 96 Flat Black Cat. No. 781608
Lid lifter				No lid
Humidity Cassette				No humidity cassette
Smooth mode				Not selected
List of actions in this measurement script:
Plate
	Fluorescence Top Reading					Label 1
Name				BRAND_Black_Opaque Flat bottom
Plate layout
Plate area				F1-H9
Mode	Fluorescence Top Reading
Name	Label 1
Excitation				Monochromator
Excitation wavelength				485	nm
Excitation bandwidth				20	nm
Emission				Monochromator
Emission wavelength				535	nm
Emission bandwidth				20	nm
Gain				69	Optimal
Mirror				AUTOMATIC
Number of flashes				30
Integration time				40	µs
Lag time				0	µs
Settle time				0	ms
Z-Position				17396	µm
Z-Position mode				From well	F1
Part of Plate				F1-H9
Start Time				2020-10-13 15:04:48
Temperature				26.7	°C
<>	1	2	3	4	5	6	7	8	9
	1111	1111	1111	5555	5555	5555	p5f1	p5f1	p5f1
Sybr	8207	8618	9188	9205	8671	8982	1572	1174	1342
EvaGreen	55026	54354	56497	54246	56176	55333	3012	2604	2525
PicoGreen	50256	52291	52808	53472	54426	52853	6632	6907	6191
End Time				2020-10-13 15:05:12
	ave	stdev
1sybr	8671	492.643
1eva	55292.3	1096.04
1pico	51785	1349.15
5sybr	8952.67	268.206
5eva	55251.7	967.567
5pico	53583.7	792.423
-sybr	1362.67	199.803
-eva	2713.67	261.366
-pico	6576.67	361.193
