# Supplementary material for: Self-driving laboratories to autonomously navigate the protein fitness landscape
Source: Nat Chem Eng. Author manuscript; Available in PMC 2024 Mar 11. (PMC10926838; doi:10.1038/s44286-023-00002-4)
Supplement: Supplementary Data 2 [file NIHMS1959490-supplement-Supplementary_Data_2.csv]

	ContainerName	ContainerId	Containers	Well Index	Name	Aliquot ID	Volume	AccuRapid-Ecoli-Extract-Mix:MasterMix	AccuRapid-Ecoli-Extract-Mix:Volume	AccuRapid-Ecoli-Extract-Mix:Kind	AccuRapid-Master-Mix:MasterMix	AccuRapid-Master-Mix:Volume	AccuRapid-Master-Mix:Kind	source	PCR-H2O:Water	PCR-H2O:Volume	PCR-H2O:Kind	incubation_temp	Activity-Assay-Master-Mix:LigandMix	Activity-Assay-Master-Mix:Volume	Activity-Assay-Master-Mix:Kind	DataName	DataType	DataOperation	DataAnalysisTool	Datasets	Refname	Well	Fluorescence	Container ID	Aliquot Name	Aliquot Volume (ul)	GAIN	Dataid	Datawarp_id	Datacreated_at	Datadata_type	Datainstruction_id	Datametadata	Dataattachments	Datatitle	Datadeleted_at	Datarun_id	Datauploaded_by	Dataanalysis_tool	Dataanalysis_tool_version	Datais_analysis	DataTimepoint	read_num
0	Row:0-ct1gb8mcgvh77yy-ProteinActivity-Plate	ct1gb9bvve3w3bk	Container(Row:0-ct1gb8mcgvh77yy-ProteinActivity-Plate)	75		aq1gbbtjygg2jzs	100.0	rs1f47z2uft2kyv	20:microliter	Protein	rs1f47z3qb2zdga	40:microliter	Protein	ct1gaq3z58r2frg:3				32.5:celsius				Row:0-ct1gb8mcgvh77yy-ProteinActivity-Plate-Read[60 minute]-ex[372 nanometer]-em[445 nanometer]	platereader	fluorescence		<transcriptic.jupyter.dataset.Dataset object at 0x016B56E8>	Row:0-ct1gb8mcgvh77yy-ProteinActivity-Plate	G4	155.64506392956002	ct1gb9bvve3w3bk		100.0	0.25098039215686274	d13tewz62yz8ye	w13teuzzzqqvr6	2021-10-27T13:42:05.304-07:00	platereader	i1gb9bvvb4x2sy	{}	[]							False	2021-10-27T13:42:05.386-07:00	60
1	Row:0-ct1gb8mcgvh77yy-ProteinActivity-Plate	ct1gb9bvve3w3bk	Container(Row:0-ct1gb8mcgvh77yy-ProteinActivity-Plate)	75		aq1gbbtjygg2jzs	100.0	rs1f47z2uft2kyv	20:microliter	Protein	rs1f47z3qb2zdga	40:microliter	Protein	ct1gaq3z58r2frg:3				32.5:celsius				Row:0-ct1gb8mcgvh77yy-ProteinActivity-Plate-Read[53 minute]-ex[372 nanometer]-em[445 nanometer]	platereader	fluorescence		<transcriptic.jupyter.dataset.Dataset object at 0x01A1DD48>	Row:0-ct1gb8mcgvh77yy-ProteinActivity-Plate	G4	149.73287270823394	ct1gb9bvve3w3bk		100.0	0.25098039215686274	d13tewu4q3h66p	w13teuzzzqkgbw	2021-10-27T13:24:26.626-07:00	platereader	i1gb9bvvafggfd	{}	[]							False	2021-10-27T13:24:26.706-07:00	53
2	Row:0-ct1gb8mcgvh77yy-ProteinActivity-Plate	ct1gb9bvve3w3bk	Container(Row:0-ct1gb8mcgvh77yy-ProteinActivity-Plate)	75		aq1gbbtjygg2jzs	100.0	rs1f47z2uft2kyv	20:microliter	Protein	rs1f47z3qb2zdga	40:microliter	Protein	ct1gaq3z58r2frg:3				32.5:celsius				Row:0-ct1gb8mcgvh77yy-ProteinActivity-Plate-Read[10 minute]-ex[372 nanometer]-em[445 nanometer]	platereader	fluorescence		<transcriptic.jupyter.dataset.Dataset object at 0x171F2730>	Row:0-ct1gb8mcgvh77yy-ProteinActivity-Plate	G4	121.63739373304688	ct1gb9bvve3w3bk		100.0	0.25098039215686274	d13tevu4md43pg	w13teuzzzpfa89	2021-10-27T11:35:58.995-07:00	platereader	i1gb9bvv6ekr5u	{}	[]							False	2021-10-27T11:35:59.072-07:00	10
3	Row:0-ct1gb8mcgvh77yy-ProteinActivity-Plate	ct1gb9bvve3w3bk	Container(Row:0-ct1gb8mcgvh77yy-ProteinActivity-Plate)	75		aq1gbbtjygg2jzs	100.0	rs1f47z2uft2kyv	20:microliter	Protein	rs1f47z3qb2zdga	40:microliter	Protein	ct1gaq3z58r2frg:3				32.5:celsius				Row:0-ct1gb8mcgvh77yy-ProteinActivity-Plate-Read[6 minute]-ex[372 nanometer]-em[445 nanometer]	platereader	fluorescence		<transcriptic.jupyter.dataset.Dataset object at 0x171F2808>	Row:0-ct1gb8mcgvh77yy-ProteinActivity-Plate	G4	119.40161692714474	ct1gb9bvve3w3bk		100.0	0.25098039215686274	d13tevr875y7uz	w13teuzzzpfa7r	2021-10-27T11:25:53.476-07:00	platereader	i1gb9bvv638ruh	{}	[]							False	2021-10-27T11:25:53.565-07:00	6
4	Row:0-ct1gb8mcgvh77yy-ProteinActivity-Plate	ct1gb9bvve3w3bk	Container(Row:0-ct1gb8mcgvh77yy-ProteinActivity-Plate)	75		aq1gbbtjygg2jzs	100.0	rs1f47z2uft2kyv	20:microliter	Protein	rs1f47z3qb2zdga	40:microliter	Protein	ct1gaq3z58r2frg:3				32.5:celsius				Row:0-ct1gb8mcgvh77yy-ProteinActivity-Plate-Read[46 minute]-ex[372 nanometer]-em[445 nanometer]	platereader	fluorescence		<transcriptic.jupyter.dataset.Dataset object at 0x171F29E8>	Row:0-ct1gb8mcgvh77yy-ProteinActivity-Plate	G4	153.72833438218413	ct1gb9bvve3w3bk		100.0	0.25098039215686274	d13tewp39n4mk4	w13teuzzzqf3xn	2021-10-27T13:06:47.397-07:00	platereader	i1gb9bvv9t2x4t	{}	[]							False	2021-10-27T13:06:47.478-07:00	46
5	Row:0-ct1gb8mcgvh77yy-ProteinActivity-Plate	ct1gb9bvve3w3bk	Container(Row:0-ct1gb8mcgvh77yy-ProteinActivity-Plate)	75		aq1gbbtjygg2jzs	100.0	rs1f47z2uft2kyv	20:microliter	Protein	rs1f47z3qb2zdga	40:microliter	Protein	ct1gaq3z58r2frg:3				32.5:celsius				Row:0-ct1gb8mcgvh77yy-ProteinActivity-Plate-Read[13 minute]-ex[372 nanometer]-em[445 nanometer]	platereader	fluorescence		<transcriptic.jupyter.dataset.Dataset object at 0x171F2820>	Row:0-ct1gb8mcgvh77yy-ProteinActivity-Plate	G4	122.19437718196971	ct1gb9bvve3w3bk		100.0	0.25098039215686274	d13tevw9pazucc	w13teuzzzpkpm2	2021-10-27T11:43:33.083-07:00	platereader	i1gb9bvv6pj533	{}	[]							False	2021-10-27T11:43:33.164-07:00	13
6	Row:0-ct1gb8mcgvh77yy-ProteinActivity-Plate	ct1gb9bvve3w3bk	Container(Row:0-ct1gb8mcgvh77yy-ProteinActivity-Plate)	75		aq1gbbtjygg2jzs	100.0	rs1f47z2uft2kyv	20:microliter	Protein	rs1f47z3qb2zdga	40:microliter	Protein	ct1gaq3z58r2frg:3				32.5:celsius				Row:0-ct1gb8mcgvh77yy-ProteinActivity-Plate-Read[36 minute]-ex[372 nanometer]-em[445 nanometer]	platereader	fluorescence		<transcriptic.jupyter.dataset.Dataset object at 0x171F2C70>	Row:0-ct1gb8mcgvh77yy-ProteinActivity-Plate	G4	144.08536592000831	ct1gb9bvve3w3bk		100.0	0.25098039215686274	d13teweutmsn4u	w13teuzzzq6a6j	2021-10-27T12:41:34.378-07:00	platereader	i1gb9bvv8uhsqy	{}	[]							False	2021-10-27T12:41:34.462-07:00	36
7	Row:0-ct1gb8mcgvh77yy-ProteinActivity-Plate	ct1gb9bvve3w3bk	Container(Row:0-ct1gb8mcgvh77yy-ProteinActivity-Plate)	75		aq1gbbtjygg2jzs	100.0	rs1f47z2uft2kyv	20:microliter	Protein	rs1f47z3qb2zdga	40:microliter	Protein	ct1gaq3z58r2frg:3				32.5:celsius				Row:0-ct1gb8mcgvh77yy-ProteinActivity-Plate-Read[49 minute]-ex[372 nanometer]-em[445 nanometer]	platereader	fluorescence		<transcriptic.jupyter.dataset.Dataset object at 0x171F2958>	Row:0-ct1gb8mcgvh77yy-ProteinActivity-Plate	G4	149.53471877660309	ct1gb9bvve3w3bk		100.0	0.25098039215686274	d13tewr8bvty8v	w13teuzzzqf3y2	2021-10-27T13:14:21.553-07:00	platereader	i1gb9bvva45h63	{}	[]							False	2021-10-27T13:14:21.634-07:00	49
8	Row:0-ct1gb8mcgvh77yy-ProteinActivity-Plate	ct1gb9bvve3w3bk	Container(Row:0-ct1gb8mcgvh77yy-ProteinActivity-Plate)	75		aq1gbbtjygg2jzs	100.0	rs1f47z2uft2kyv	20:microliter	Protein	rs1f47z3qb2zdga	40:microliter	Protein	ct1gaq3z58r2frg:3				32.5:celsius				Row:0-ct1gb8mcgvh77yy-ProteinActivity-Plate-Read[18 minute]-ex[372 nanometer]-em[445 nanometer]	platereader	fluorescence		<transcriptic.jupyter.dataset.Dataset object at 0x171F25B0>	Row:0-ct1gb8mcgvh77yy-ProteinActivity-Plate	G4	129.44212369056442	ct1gb9bvve3w3bk		100.0	0.25098039215686274	d13tevzvfez2a8	w13teuzzzpr3z3	2021-10-27T11:56:09.947-07:00	platereader	i1gb9bvv76aprg	{}	[]							False	2021-10-27T11:56:10.025-07:00	18
9	Row:0-ct1gb8mcgvh77yy-ProteinActivity-Plate	ct1gb9bvve3w3bk	Container(Row:0-ct1gb8mcgvh77yy-ProteinActivity-Plate)	75		aq1gbbtjygg2jzs	100.0	rs1f47z2uft2kyv	20:microliter	Protein	rs1f47z3qb2zdga	40:microliter	Protein	ct1gaq3z58r2frg:3				32.5:celsius				Row:0-ct1gb8mcgvh77yy-ProteinActivity-Plate-Read[19 minute]-ex[372 nanometer]-em[445 nanometer]	platereader	fluorescence		<transcriptic.jupyter.dataset.Dataset object at 0x165E42B0>	Row:0-ct1gb8mcgvh77yy-ProteinActivity-Plate	G4	128.1788273857489	ct1gb9bvve3w3bk		100.0	0.25098039215686274	d13tew2ktjh5sp	w13teuzzzpr3z7	2021-10-27T11:58:41.338-07:00	platereader	i1gb9bvv79qa5k	{}	[]							False	2021-10-27T11:58:41.420-07:00	19
10	Row:0-ct1gb8mcgvh77yy-ProteinActivity-Plate	ct1gb9bvve3w3bk	Container(Row:0-ct1gb8mcgvh77yy-ProteinActivity-Plate)	75		aq1gbbtjygg2jzs	100.0	rs1f47z2uft2kyv	20:microliter	Protein	rs1f47z3qb2zdga	40:microliter	Protein	ct1gaq3z58r2frg:3				32.5:celsius				Row:0-ct1gb8mcgvh77yy-ProteinActivity-Plate-Read[4 minute]-ex[372 nanometer]-em[445 nanometer]	platereader	fluorescence		<transcriptic.jupyter.dataset.Dataset object at 0x165E4BC8>	Row:0-ct1gb8mcgvh77yy-ProteinActivity-Plate	G4	121.28592099022387	ct1gb9bvve3w3bk		100.0	0.25098039215686274	d13tevpscwpctb	w13teuzzzpavtz	2021-10-27T11:20:50.036-07:00	platereader	i1gb9bvv5vjs7c	{}	[]							False	2021-10-27T11:20:50.121-07:00	4
11	Row:0-ct1gb8mcgvh77yy-ProteinActivity-Plate	ct1gb9bvve3w3bk	Container(Row:0-ct1gb8mcgvh77yy-ProteinActivity-Plate)	75		aq1gbbtjygg2jzs	100.0	rs1f47z2uft2kyv	20:microliter	Protein	rs1f47z3qb2zdga	40:microliter	Protein	ct1gaq3z58r2frg:3				32.5:celsius				Row:0-ct1gb8mcgvh77yy-ProteinActivity-Plate-Read[22 minute]-ex[372 nanometer]-em[445 nanometer]	platereader	fluorescence		<transcriptic.jupyter.dataset.Dataset object at 0x165E4FB8>	Row:0-ct1gb8mcgvh77yy-ProteinActivity-Plate	G4	130.6254721853833	ct1gb9bvve3w3bk		100.0	0.25098039215686274	d13tew4rvme4e6	w13teuzzzpvgcy	2021-10-27T12:06:15.453-07:00	platereader	i1gb9bvv7hnp2t	{}	[]							False	2021-10-27T12:06:15.538-07:00	22
12	Row:0-ct1gb8mcgvh77yy-ProteinActivity-Plate	ct1gb9bvve3w3bk	Container(Row:0-ct1gb8mcgvh77yy-ProteinActivity-Plate)	75		aq1gbbtjygg2jzs	100.0	rs1f47z2uft2kyv	20:microliter	Protein	rs1f47z3qb2zdga	40:microliter	Protein	ct1gaq3z58r2frg:3				32.5:celsius				Row:0-ct1gb8mcgvh77yy-ProteinActivity-Plate-Read[48 minute]-ex[372 nanometer]-em[445 nanometer]	platereader	fluorescence		<transcriptic.jupyter.dataset.Dataset object at 0x165E47A8>	Row:0-ct1gb8mcgvh77yy-ProteinActivity-Plate	G4	153.9774358139844	ct1gb9bvve3w3bk		100.0	0.25098039215686274	d13tewqgz2tu86	w13teuzzzqf3xw	2021-10-27T13:11:50.221-07:00	platereader	i1gb9bvv9yqwry	{}	[]							False	2021-10-27T13:11:50.300-07:00	48
13	Row:0-ct1gb8mcgvh77yy-ProteinActivity-Plate	ct1gb9bvve3w3bk	Container(Row:0-ct1gb8mcgvh77yy-ProteinActivity-Plate)	75		aq1gbbtjygg2jzs	100.0	rs1f47z2uft2kyv	20:microliter	Protein	rs1f47z3qb2zdga	40:microliter	Protein	ct1gaq3z58r2frg:3				32.5:celsius				Row:0-ct1gb8mcgvh77yy-ProteinActivity-Plate-Read[58 minute]-ex[372 nanometer]-em[445 nanometer]	platereader	fluorescence		<transcriptic.jupyter.dataset.Dataset object at 0x165E49E8>	Row:0-ct1gb8mcgvh77yy-ProteinActivity-Plate	G4	154.06834782004802	ct1gb9bvve3w3bk		100.0	0.25098039215686274	d13tewxqd6thvd	w13teuzzzqqvqw	2021-10-27T13:37:02.829-07:00	platereader	i1gb9bvvaw4uzs	{}	[]							False	2021-10-27T13:37:02.909-07:00	58
14	Row:0-ct1gb8mcgvh77yy-ProteinActivity-Plate	ct1gb9bvve3w3bk	Container(Row:0-ct1gb8mcgvh77yy-ProteinActivity-Plate)	75		aq1gbbtjygg2jzs	100.0	rs1f47z2uft2kyv	20:microliter	Protein	rs1f47z3qb2zdga	40:microliter	Protein	ct1gaq3z58r2frg:3				32.5:celsius				Row:0-ct1gb8mcgvh77yy-ProteinActivity-Plate-Read[16 minute]-ex[372 nanometer]-em[445 nanometer]	platereader	fluorescence		<transcriptic.jupyter.dataset.Dataset object at 0x165E46B8>	Row:0-ct1gb8mcgvh77yy-ProteinActivity-Plate	G4	125.26268998011923	ct1gb9bvve3w3bk		100.0	0.25098039215686274	d13tevyera87jd	w13teuzzzpr3yt	2021-10-27T11:51:07.178-07:00	platereader	i1gb9bvv6ymq4b	{}	[]							False	2021-10-27T11:51:07.256-07:00	16
15	Row:0-ct1gb8mcgvh77yy-ProteinActivity-Plate	ct1gb9bvve3w3bk	Container(Row:0-ct1gb8mcgvh77yy-ProteinActivity-Plate)	75		aq1gbbtjygg2jzs	100.0	rs1f47z2uft2kyv	20:microliter	Protein	rs1f47z3qb2zdga	40:microliter	Protein	ct1gaq3z58r2frg:3				32.5:celsius				Row:0-ct1gb8mcgvh77yy-ProteinActivity-Plate-Read[57 minute]-ex[372 nanometer]-em[445 nanometer]	platereader	fluorescence		<transcriptic.jupyter.dataset.Dataset object at 0x165E4F58>	Row:0-ct1gb8mcgvh77yy-ProteinActivity-Plate	G4	159.19579523364504	ct1gb9bvve3w3bk		100.0	0.25098039215686274	d13tewwz24qea8	w13teuzzzqqvqs	2021-10-27T13:34:31.447-07:00	platereader	i1gb9bvvatufrq	{}	[]							False	2021-10-27T13:34:31.527-07:00	57
16	Row:0-ct1gb8mcgvh77yy-ProteinActivity-Plate	ct1gb9bvve3w3bk	Container(Row:0-ct1gb8mcgvh77yy-ProteinActivity-Plate)	75		aq1gbbtjygg2jzs	100.0	rs1f47z2uft2kyv	20:microliter	Protein	rs1f47z3qb2zdga	40:microliter	Protein	ct1gaq3z58r2frg:3				32.5:celsius				Row:0-ct1gb8mcgvh77yy-ProteinActivity-Plate-Read[33 minute]-ex[372 nanometer]-em[445 nanometer]	platereader	fluorescence		<transcriptic.jupyter.dataset.Dataset object at 0x165E4D48>	Row:0-ct1gb8mcgvh77yy-ProteinActivity-Plate	G4	136.0838770650069	ct1gb9bvve3w3bk		100.0	0.25098039215686274	d13tewcptkmced	w13teuzzzpzvss	2021-10-27T12:34:00.706-07:00	platereader	i1gb9bvv8kkdtr	{}	[]							False	2021-10-27T12:34:00.784-07:00	33
17	Row:0-ct1gb8mcgvh77yy-ProteinActivity-Plate	ct1gb9bvve3w3bk	Container(Row:0-ct1gb8mcgvh77yy-ProteinActivity-Plate)	75		aq1gbbtjygg2jzs	100.0	rs1f47z2uft2kyv	20:microliter	Protein	rs1f47z3qb2zdga	40:microliter	Protein	ct1gaq3z58r2frg:3				32.5:celsius				Row:0-ct1gb8mcgvh77yy-ProteinActivity-Plate-Read[27 minute]-ex[372 nanometer]-em[445 nanometer]	platereader	fluorescence		<transcriptic.jupyter.dataset.Dataset object at 0x165E4400>	Row:0-ct1gb8mcgvh77yy-ProteinActivity-Plate	G4	133.97944721752472	ct1gb9bvve3w3bk		100.0	0.25098039215686274	d13tew8cqasks2	w13teuzzzpvgdm	2021-10-27T12:18:52.658-07:00	platereader	i1gb9bvv7ze8r8	{}	[]							False	2021-10-27T12:18:52.738-07:00	27
18	Row:0-ct1gb8mcgvh77yy-ProteinActivity-Plate	ct1gb9bvve3w3bk	Container(Row:0-ct1gb8mcgvh77yy-ProteinActivity-Plate)	75		aq1gbbtjygg2jzs	100.0	rs1f47z2uft2kyv	20:microliter	Protein	rs1f47z3qb2zdga	40:microliter	Protein	ct1gaq3z58r2frg:3				32.5:celsius				Row:0-ct1gb8mcgvh77yy-ProteinActivity-Plate-Read[52 minute]-ex[372 nanometer]-em[445 nanometer]	platereader	fluorescence		<transcriptic.jupyter.dataset.Dataset object at 0x16C2AA60>	Row:0-ct1gb8mcgvh77yy-ProteinActivity-Plate	G4	156.55515472697638	ct1gb9bvve3w3bk		100.0	0.25098039215686274	d13tewtdcebe79	w13teuzzzqkgbs	2021-10-27T13:21:55.334-07:00	platereader	i1gb9bvvac3w3a	{}	[]							False	2021-10-27T13:21:55.417-07:00	52
19	Row:0-ct1gb8mcgvh77yy-ProteinActivity-Plate	ct1gb9bvve3w3bk	Container(Row:0-ct1gb8mcgvh77yy-ProteinActivity-Plate)	75		aq1gbbtjygg2jzs	100.0	rs1f47z2uft2kyv	20:microliter	Protein	rs1f47z3qb2zdga	40:microliter	Protein	ct1gaq3z58r2frg:3				32.5:celsius				Row:0-ct1gb8mcgvh77yy-ProteinActivity-Plate-Read[28 minute]-ex[372 nanometer]-em[445 nanometer]	platereader	fluorescence		<transcriptic.jupyter.dataset.Dataset object at 0x16C2A028>	Row:0-ct1gb8mcgvh77yy-ProteinActivity-Plate	G4	131.5837737652715	ct1gb9bvve3w3bk		100.0	0.25098039215686274	d13tew9425jsqc	w13teuzzzpzvs5	2021-10-27T12:21:23.771-07:00	platereader	i1gb9bvv84tu5b	{}	[]							False	2021-10-27T12:21:23.850-07:00	28
20	Row:0-ct1gb8mcgvh77yy-ProteinActivity-Plate	ct1gb9bvve3w3bk	Container(Row:0-ct1gb8mcgvh77yy-ProteinActivity-Plate)	75		aq1gbbtjygg2jzs	100.0	rs1f47z2uft2kyv	20:microliter	Protein	rs1f47z3qb2zdga	40:microliter	Protein	ct1gaq3z58r2frg:3				32.5:celsius				Row:0-ct1gb8mcgvh77yy-ProteinActivity-Plate-ex494 nanometer-em512 nanometer	platereader	fluorescence		<transcriptic.jupyter.dataset.Dataset object at 0x16C2A1C0>	Row:0-ct1gb8mcgvh77yy-ProteinActivity-Plate	G4	70999.80610543146	ct1gb9bvve3w3bk		100.0	0.1607843137254902	d13tevkvtrsja5	w13teuzzzpavtg	2021-10-27T11:10:43.658-07:00	platereader	i1gb9bvv5g3krz	{}	[]							False	2021-10-27T11:10:43.735-07:00	-1
21	Row:0-ct1gb8mcgvh77yy-ProteinActivity-Plate	ct1gb9bvve3w3bk	Container(Row:0-ct1gb8mcgvh77yy-ProteinActivity-Plate)	75		aq1gbbtjygg2jzs	100.0	rs1f47z2uft2kyv	20:microliter	Protein	rs1f47z3qb2zdga	40:microliter	Protein	ct1gaq3z58r2frg:3				32.5:celsius				Row:0-ct1gb8mcgvh77yy-ProteinActivity-Plate-Read[29 minute]-ex[372 nanometer]-em[445 nanometer]	platereader	fluorescence		<transcriptic.jupyter.dataset.Dataset object at 0x16C2A340>	Row:0-ct1gb8mcgvh77yy-ProteinActivity-Plate	G4	137.16128717572036	ct1gb9bvve3w3bk		100.0	0.25098039215686274	d13tew9tdb3gpm	w13teuzzzpzvs9	2021-10-27T12:23:55.176-07:00	platereader	i1gb9bvv8748dd	{}	[]							False	2021-10-27T12:23:55.260-07:00	29
22	Row:0-ct1gb8mcgvh77yy-ProteinActivity-Plate	ct1gb9bvve3w3bk	Container(Row:0-ct1gb8mcgvh77yy-ProteinActivity-Plate)	75		aq1gbbtjygg2jzs	100.0	rs1f47z2uft2kyv	20:microliter	Protein	rs1f47z3qb2zdga	40:microliter	Protein	ct1gaq3z58r2frg:3				32.5:celsius				Row:0-ct1gb8mcgvh77yy-ProteinActivity-Plate-Read[23 minute]-ex[372 nanometer]-em[445 nanometer]	platereader	fluorescence		<transcriptic.jupyter.dataset.Dataset object at 0x16C2AB50>	Row:0-ct1gb8mcgvh77yy-ProteinActivity-Plate	G4	132.4729335299059	ct1gb9bvve3w3bk		100.0	0.25098039215686274	d13tew5g92v7an	w13teuzzzpvgd4	2021-10-27T12:08:46.916-07:00	platereader	i1gb9bvv7n39ew	{}	[]							False	2021-10-27T12:08:47.003-07:00	23
23	Row:0-ct1gb8mcgvh77yy-ProteinActivity-Plate	ct1gb9bvve3w3bk	Container(Row:0-ct1gb8mcgvh77yy-ProteinActivity-Plate)	75		aq1gbbtjygg2jzs	100.0	rs1f47z2uft2kyv	20:microliter	Protein	rs1f47z3qb2zdga	40:microliter	Protein	ct1gaq3z58r2frg:3				32.5:celsius				Row:0-ct1gb8mcgvh77yy-ProteinActivity-Plate-Read[51 minute]-ex[372 nanometer]-em[445 nanometer]	platereader	fluorescence		<transcriptic.jupyter.dataset.Dataset object at 0x16C2A658>	Row:0-ct1gb8mcgvh77yy-ProteinActivity-Plate	G4	153.23140454742503	ct1gb9bvve3w3bk		100.0	0.25098039215686274	d13tewsp2b6n6b	w13teuzzzqkgbn	2021-10-27T13:19:24.163-07:00	platereader	i1gb9bvva9tgt8	{}	[]							False	2021-10-27T13:19:24.249-07:00	51
24	Row:0-ct1gb8mcgvh77yy-ProteinActivity-Plate	ct1gb9bvve3w3bk	Container(Row:0-ct1gb8mcgvh77yy-ProteinActivity-Plate)	75		aq1gbbtjygg2jzs	100.0	rs1f47z2uft2kyv	20:microliter	Protein	rs1f47z3qb2zdga	40:microliter	Protein	ct1gaq3z58r2frg:3				32.5:celsius				Row:0-ct1gb8mcgvh77yy-ProteinActivity-Plate-Read[39 minute]-ex[372 nanometer]-em[445 nanometer]	platereader	fluorescence		<transcriptic.jupyter.dataset.Dataset object at 0x16C2A4D8>	Row:0-ct1gb8mcgvh77yy-ProteinActivity-Plate	G4	143.8908725820749	ct1gb9bvve3w3bk		100.0	0.25098039215686274	d13tewgztvmq7c	w13teuzzzqapjc	2021-10-27T12:49:08.098-07:00	platereader	i1gb9bvv95mcs8	{}	[]							False	2021-10-27T12:49:08.183-07:00	39
25	Row:0-ct1gb8mcgvh77yy-ProteinActivity-Plate	ct1gb9bvve3w3bk	Container(Row:0-ct1gb8mcgvh77yy-ProteinActivity-Plate)	75		aq1gbbtjygg2jzs	100.0	rs1f47z2uft2kyv	20:microliter	Protein	rs1f47z3qb2zdga	40:microliter	Protein	ct1gaq3z58r2frg:3				32.5:celsius				Row:0-ct1gb8mcgvh77yy-ProteinActivity-Plate-Read[50 minute]-ex[372 nanometer]-em[445 nanometer]	platereader	fluorescence		<transcriptic.jupyter.dataset.Dataset object at 0x16C2A6D0>	Row:0-ct1gb8mcgvh77yy-ProteinActivity-Plate	G4	149.95876612661215	ct1gb9bvve3w3bk		100.0	0.25098039215686274	d13tewrxpf2azk	w13teuzzzqf3y6	2021-10-27T13:16:52.824-07:00	platereader	i1gb9bvva6dwe5	{}	[]							False	2021-10-27T13:16:52.900-07:00	50
26	Row:0-ct1gb8mcgvh77yy-ProteinActivity-Plate	ct1gb9bvve3w3bk	Container(Row:0-ct1gb8mcgvh77yy-ProteinActivity-Plate)	75		aq1gbbtjygg2jzs	100.0	rs1f47z2uft2kyv	20:microliter	Protein	rs1f47z3qb2zdga	40:microliter	Protein	ct1gaq3z58r2frg:3				32.5:celsius				Row:0-ct1gb8mcgvh77yy-ProteinActivity-Plate-Read[20 minute]-ex[372 nanometer]-em[445 nanometer]	platereader	fluorescence		<transcriptic.jupyter.dataset.Dataset object at 0x16C2AD60>	Row:0-ct1gb8mcgvh77yy-ProteinActivity-Plate	G4	132.1618496815793	ct1gb9bvve3w3bk		100.0	0.25098039215686274	d13tew3b6w58uk	w13teuzzzpr3zb	2021-10-27T12:01:12.780-07:00	platereader	i1gb9bvv7bypdn	{}	[]							False	2021-10-27T12:01:12.857-07:00	20
27	Row:0-ct1gb8mcgvh77yy-ProteinActivity-Plate	ct1gb9bvve3w3bk	Container(Row:0-ct1gb8mcgvh77yy-ProteinActivity-Plate)	75		aq1gbbtjygg2jzs	100.0	rs1f47z2uft2kyv	20:microliter	Protein	rs1f47z3qb2zdga	40:microliter	Protein	ct1gaq3z58r2frg:3				32.5:celsius				Row:0-ct1gb8mcgvh77yy-ProteinActivity-Plate-Read[41 minute]-ex[372 nanometer]-em[445 nanometer]	platereader	fluorescence		<transcriptic.jupyter.dataset.Dataset object at 0x16C2AB98>	Row:0-ct1gb8mcgvh77yy-ProteinActivity-Plate	G4	145.77450104485123	ct1gb9bvve3w3bk		100.0	0.25098039215686274	d13tewjfh9ykcw	w13teuzzzqapjm	2021-10-27T12:54:10.701-07:00	platereader	i1gb9bvv9baced	{}	[]							False	2021-10-27T12:54:10.782-07:00	41
28	Row:0-ct1gb8mcgvh77yy-ProteinActivity-Plate	ct1gb9bvve3w3bk	Container(Row:0-ct1gb8mcgvh77yy-ProteinActivity-Plate)	75		aq1gbbtjygg2jzs	100.0	rs1f47z2uft2kyv	20:microliter	Protein	rs1f47z3qb2zdga	40:microliter	Protein	ct1gaq3z58r2frg:3				32.5:celsius				Row:0-ct1gb8mcgvh77yy-ProteinActivity-Plate-Read[56 minute]-ex[372 nanometer]-em[445 nanometer]	platereader	fluorescence		<transcriptic.jupyter.dataset.Dataset object at 0x16C2A418>	Row:0-ct1gb8mcgvh77yy-ProteinActivity-Plate	G4	154.05635906323812	ct1gb9bvve3w3bk		100.0	0.25098039215686274	d13teww9pya2r5	w13teuzzzqkgca	2021-10-27T13:32:00.267-07:00	platereader	i1gb9bvvaqevcm	{}	[]							False	2021-10-27T13:32:00.344-07:00	56
29	Row:0-ct1gb8mcgvh77yy-ProteinActivity-Plate	ct1gb9bvve3w3bk	Container(Row:0-ct1gb8mcgvh77yy-ProteinActivity-Plate)	75		aq1gbbtjygg2jzs	100.0	rs1f47z2uft2kyv	20:microliter	Protein	rs1f47z3qb2zdga	40:microliter	Protein	ct1gaq3z58r2frg:3				32.5:celsius				Row:0-ct1gb8mcgvh77yy-ProteinActivity-Plate-Read[45 minute]-ex[372 nanometer]-em[445 nanometer]	platereader	fluorescence		<transcriptic.jupyter.dataset.Dataset object at 0x16C2AFB8>	Row:0-ct1gb8mcgvh77yy-ProteinActivity-Plate	G4	149.03651891563047	ct1gb9bvve3w3bk		100.0	0.25098039215686274	d13tewnbwy7vn2	w13teuzzzqf3xh	2021-10-27T13:04:16.102-07:00	platereader	i1gb9bvv9pnbqq	{}	[]							False	2021-10-27T13:04:16.180-07:00	45
30	Row:0-ct1gb8mcgvh77yy-ProteinActivity-Plate	ct1gb9bvve3w3bk	Container(Row:0-ct1gb8mcgvh77yy-ProteinActivity-Plate)	75		aq1gbbtjygg2jzs	100.0	rs1f47z2uft2kyv	20:microliter	Protein	rs1f47z3qb2zdga	40:microliter	Protein	ct1gaq3z58r2frg:3				32.5:celsius				Row:0-ct1gb8mcgvh77yy-ProteinActivity-Plate-Read[31 minute]-ex[372 nanometer]-em[445 nanometer]	platereader	fluorescence		<transcriptic.jupyter.dataset.Dataset object at 0x175A0358>	Row:0-ct1gb8mcgvh77yy-ProteinActivity-Plate	G4	137.36408567677108	ct1gb9bvve3w3bk		100.0	0.25098039215686274	d13tewb942grnb	w13teuzzzpzvsh	2021-10-27T12:28:57.850-07:00	platereader	i1gb9bvv8dwe6k	{}	[]							False	2021-10-27T12:28:57.928-07:00	31
31	Row:0-ct1gb8mcgvh77yy-ProteinActivity-Plate	ct1gb9bvve3w3bk	Container(Row:0-ct1gb8mcgvh77yy-ProteinActivity-Plate)	75		aq1gbbtjygg2jzs	100.0	rs1f47z2uft2kyv	20:microliter	Protein	rs1f47z3qb2zdga	40:microliter	Protein	ct1gaq3z58r2frg:3				32.5:celsius				Row:0-ct1gb8mcgvh77yy-ProteinActivity-Plate-Read[34 minute]-ex[372 nanometer]-em[445 nanometer]	platereader	fluorescence		<transcriptic.jupyter.dataset.Dataset object at 0x175A0A30>	Row:0-ct1gb8mcgvh77yy-ProteinActivity-Plate	G4	137.60045583867472	ct1gb9bvve3w3bk		100.0	0.25098039215686274	d13tewde5wzhdw	w13teuzzzq6a6a	2021-10-27T12:36:31.928-07:00	platereader	i1gb9bvv8nut3t	{}	[]							False	2021-10-27T12:36:32.010-07:00	34
32	Row:0-ct1gb8mcgvh77yy-ProteinActivity-Plate	ct1gb9bvve3w3bk	Container(Row:0-ct1gb8mcgvh77yy-ProteinActivity-Plate)	75		aq1gbbtjygg2jzs	100.0	rs1f47z2uft2kyv	20:microliter	Protein	rs1f47z3qb2zdga	40:microliter	Protein	ct1gaq3z58r2frg:3				32.5:celsius				Row:0-ct1gb8mcgvh77yy-ProteinActivity-Plate-Read[3 minute]-ex[372 nanometer]-em[445 nanometer]	platereader	fluorescence		<transcriptic.jupyter.dataset.Dataset object at 0x175A0E08>	Row:0-ct1gb8mcgvh77yy-ProteinActivity-Plate	G4	120.39934302906823	ct1gb9bvve3w3bk		100.0	0.25098039215686274	d13tevp2zf8g6x	w13teuzzzpavtv	2021-10-27T11:18:18.566-07:00	platereader	i1gb9bvv5s66t9	{}	[]							False	2021-10-27T11:18:18.648-07:00	3
33	Row:0-ct1gb8mcgvh77yy-ProteinActivity-Plate	ct1gb9bvve3w3bk	Container(Row:0-ct1gb8mcgvh77yy-ProteinActivity-Plate)	75		aq1gbbtjygg2jzs	100.0	rs1f47z2uft2kyv	20:microliter	Protein	rs1f47z3qb2zdga	40:microliter	Protein	ct1gaq3z58r2frg:3				32.5:celsius				Row:0-ct1gb8mcgvh77yy-ProteinActivity-Plate-Read[14 minute]-ex[372 nanometer]-em[445 nanometer]	platereader	fluorescence		<transcriptic.jupyter.dataset.Dataset object at 0x175A0D30>	Row:0-ct1gb8mcgvh77yy-ProteinActivity-Plate	G4	125.45310175284911	ct1gb9bvve3w3bk		100.0	0.25098039215686274	d13tevwyzdre7w	w13teuzzzpkpm6	2021-10-27T11:46:04.251-07:00	platereader	i1gb9bvv6sxqf6	{}	[]							False	2021-10-27T11:46:04.329-07:00	14
34	Row:0-ct1gb8mcgvh77yy-ProteinActivity-Plate	ct1gb9bvve3w3bk	Container(Row:0-ct1gb8mcgvh77yy-ProteinActivity-Plate)	75		aq1gbbtjygg2jzs	100.0	rs1f47z2uft2kyv	20:microliter	Protein	rs1f47z3qb2zdga	40:microliter	Protein	ct1gaq3z58r2frg:3				32.5:celsius				Row:0-ct1gb8mcgvh77yy-ProteinActivity-Plate-Read[35 minute]-ex[372 nanometer]-em[445 nanometer]	platereader	fluorescence		<transcriptic.jupyter.dataset.Dataset object at 0x175A0718>	Row:0-ct1gb8mcgvh77yy-ProteinActivity-Plate	G4	137.56150685825742	ct1gb9bvve3w3bk		100.0	0.25098039215686274	d13tewe5grv92g	w13teuzzzq6a6e	2021-10-27T12:39:03.259-07:00	platereader	i1gb9bvv8s9dfw	{}	[]							False	2021-10-27T12:39:03.345-07:00	35
35	Row:0-ct1gb8mcgvh77yy-ProteinActivity-Plate	ct1gb9bvve3w3bk	Container(Row:0-ct1gb8mcgvh77yy-ProteinActivity-Plate)	75		aq1gbbtjygg2jzs	100.0	rs1f47z2uft2kyv	20:microliter	Protein	rs1f47z3qb2zdga	40:microliter	Protein	ct1gaq3z58r2frg:3				32.5:celsius				Row:0-ct1gb8mcgvh77yy-ProteinActivity-Plate-Read[2 minute]-ex[372 nanometer]-em[445 nanometer]	platereader	fluorescence		<transcriptic.jupyter.dataset.Dataset object at 0x175A06D0>	Row:0-ct1gb8mcgvh77yy-ProteinActivity-Plate	G4	120.72598575457178	ct1gb9bvve3w3bk		100.0	0.25098039215686274	d13tevnbkn7fwr	w13teuzzzpavtr	2021-10-27T11:15:46.804-07:00	platereader	i1gb9bvv5nrke6	{}	[]							False	2021-10-27T11:15:46.880-07:00	2
36	Row:0-ct1gb8mcgvh77yy-ProteinActivity-Plate	ct1gb9bvve3w3bk	Container(Row:0-ct1gb8mcgvh77yy-ProteinActivity-Plate)	75		aq1gbbtjygg2jzs	100.0	rs1f47z2uft2kyv	20:microliter	Protein	rs1f47z3qb2zdga	40:microliter	Protein	ct1gaq3z58r2frg:3				32.5:celsius				Row:0-ct1gb8mcgvh77yy-ProteinActivity-Plate-Read[40 minute]-ex[372 nanometer]-em[445 nanometer]	platereader	fluorescence		<transcriptic.jupyter.dataset.Dataset object at 0x175A0A78>	Row:0-ct1gb8mcgvh77yy-ProteinActivity-Plate	G4	146.98460433923762	ct1gb9bvve3w3bk		100.0	0.25098039215686274	d13tewhr6g4ng8	w13teuzzzqapjg	2021-10-27T12:51:39.377-07:00	platereader	i1gb9bvv97vs2a	{}	[]							False	2021-10-27T12:51:39.457-07:00	40
37	Row:0-ct1gb8mcgvh77yy-ProteinActivity-Plate	ct1gb9bvve3w3bk	Container(Row:0-ct1gb8mcgvh77yy-ProteinActivity-Plate)	75		aq1gbbtjygg2jzs	100.0	rs1f47z2uft2kyv	20:microliter	Protein	rs1f47z3qb2zdga	40:microliter	Protein	ct1gaq3z58r2frg:3				32.5:celsius				Row:0-ct1gb8mcgvh77yy-ProteinActivity-Plate-Read[54 minute]-ex[372 nanometer]-em[445 nanometer]	platereader	fluorescence		<transcriptic.jupyter.dataset.Dataset object at 0x175A0F40>	Row:0-ct1gb8mcgvh77yy-ProteinActivity-Plate	G4	158.0280198562739	ct1gb9bvve3w3bk		100.0	0.25098039215686274	d13tewuu32wpbd	w13teuzzzqkgc2	2021-10-27T13:26:57.988-07:00	platereader	i1gb9bvvahrvqf	{}	[]							False	2021-10-27T13:26:58.069-07:00	54
38	Row:0-ct1gb8mcgvh77yy-ProteinActivity-Plate	ct1gb9bvve3w3bk	Container(Row:0-ct1gb8mcgvh77yy-ProteinActivity-Plate)	75		aq1gbbtjygg2jzs	100.0	rs1f47z2uft2kyv	20:microliter	Protein	rs1f47z3qb2zdga	40:microliter	Protein	ct1gaq3z58r2frg:3				32.5:celsius				Row:0-ct1gb8mcgvh77yy-ProteinActivity-Plate-Read[5 minute]-ex[372 nanometer]-em[445 nanometer]	platereader	fluorescence		<transcriptic.jupyter.dataset.Dataset object at 0x175A0988>	Row:0-ct1gb8mcgvh77yy-ProteinActivity-Plate	G4	123.53141406254127	ct1gb9bvve3w3bk		100.0	0.25098039215686274	d13tevqgs54ztm	w13teuzzzpfa7m	2021-10-27T11:23:21.666-07:00	platereader	i1gb9bvv5xu6fe	{}	[]							False	2021-10-27T11:23:21.748-07:00	5
39	Row:0-ct1gb8mcgvh77yy-ProteinActivity-Plate	ct1gb9bvve3w3bk	Container(Row:0-ct1gb8mcgvh77yy-ProteinActivity-Plate)	75		aq1gbbtjygg2jzs	100.0	rs1f47z2uft2kyv	20:microliter	Protein	rs1f47z3qb2zdga	40:microliter	Protein	ct1gaq3z58r2frg:3				32.5:celsius				Row:0-ct1gb8mcgvh77yy-ProteinActivity-Plate-Read[8 minute]-ex[372 nanometer]-em[445 nanometer]	platereader	fluorescence		<transcriptic.jupyter.dataset.Dataset object at 0x175A0A18>	Row:0-ct1gb8mcgvh77yy-ProteinActivity-Plate	G4	123.05876018872709	ct1gb9bvve3w3bk		100.0	0.25098039215686274	d13tevsnwktmn4	w13teuzzzpfa7z	2021-10-27T11:30:56.310-07:00	platereader	i1gb9bvv68wrgp	{}	[]							False	2021-10-27T11:30:56.395-07:00	8
40	Row:0-ct1gb8mcgvh77yy-ProteinActivity-Plate	ct1gb9bvve3w3bk	Container(Row:0-ct1gb8mcgvh77yy-ProteinActivity-Plate)	75		aq1gbbtjygg2jzs	100.0	rs1f47z2uft2kyv	20:microliter	Protein	rs1f47z3qb2zdga	40:microliter	Protein	ct1gaq3z58r2frg:3				32.5:celsius				Row:0-ct1gb8mcgvh77yy-ProteinActivity-Plate-Read[47 minute]-ex[372 nanometer]-em[445 nanometer]	platereader	fluorescence		<transcriptic.jupyter.dataset.Dataset object at 0x175A0B38>	Row:0-ct1gb8mcgvh77yy-ProteinActivity-Plate	G4	148.55790097095513	ct1gb9bvve3w3bk		100.0	0.25098039215686274	d13tewpsmv6qus	w13teuzzzqf3xs	2021-10-27T13:09:18.814-07:00	platereader	i1gb9bvv9vbbcv	{}	[]							False	2021-10-27T13:09:18.894-07:00	47
41	Row:0-ct1gb8mcgvh77yy-ProteinActivity-Plate	ct1gb9bvve3w3bk	Container(Row:0-ct1gb8mcgvh77yy-ProteinActivity-Plate)	75		aq1gbbtjygg2jzs	100.0	rs1f47z2uft2kyv	20:microliter	Protein	rs1f47z3qb2zdga	40:microliter	Protein	ct1gaq3z58r2frg:3				32.5:celsius				Row:0-ct1gb8mcgvh77yy-ProteinActivity-Plate-Read[25 minute]-ex[372 nanometer]-em[445 nanometer]	platereader	fluorescence		<transcriptic.jupyter.dataset.Dataset object at 0x175A0400>	Row:0-ct1gb8mcgvh77yy-ProteinActivity-Plate	G4	134.37148162964343	ct1gb9bvve3w3bk		100.0	0.25098039215686274	d13tew6wyg5zh8	w13teuzzzpvgdc	2021-10-27T12:13:49.743-07:00	platereader	i1gb9bvv7tr943	{}	[]							False	2021-10-27T12:13:49.827-07:00	25
42	Row:0-ct1gb8mcgvh77yy-ProteinActivity-Plate	ct1gb9bvve3w3bk	Container(Row:0-ct1gb8mcgvh77yy-ProteinActivity-Plate)	75		aq1gbbtjygg2jzs	100.0	rs1f47z2uft2kyv	20:microliter	Protein	rs1f47z3qb2zdga	40:microliter	Protein	ct1gaq3z58r2frg:3				32.5:celsius				Row:0-ct1gb8mcgvh77yy-ProteinActivity-Plate-Read[12 minute]-ex[372 nanometer]-em[445 nanometer]	platereader	fluorescence		<transcriptic.jupyter.dataset.Dataset object at 0x17339E08>	Row:0-ct1gb8mcgvh77yy-ProteinActivity-Plate	G4	122.36899244487292	ct1gb9bvve3w3bk		100.0	0.25098039215686274	d13tevvjb2p5jh	w13teuzzzpkpkw	2021-10-27T11:41:01.656-07:00	platereader	i1gb9bvv6m9qsz	{}	[]							False	2021-10-27T11:41:01.732-07:00	12
43	Row:0-ct1gb8mcgvh77yy-ProteinActivity-Plate	ct1gb9bvve3w3bk	Container(Row:0-ct1gb8mcgvh77yy-ProteinActivity-Plate)	75		aq1gbbtjygg2jzs	100.0	rs1f47z2uft2kyv	20:microliter	Protein	rs1f47z3qb2zdga	40:microliter	Protein	ct1gaq3z58r2frg:3				32.5:celsius				Row:0-ct1gb8mcgvh77yy-ProteinActivity-Plate-Read[9 minute]-ex[372 nanometer]-em[445 nanometer]	platereader	fluorescence		<transcriptic.jupyter.dataset.Dataset object at 0x17339130>	Row:0-ct1gb8mcgvh77yy-ProteinActivity-Plate	G4	124.51929148021871	ct1gb9bvve3w3bk		100.0	0.25098039215686274	d13tevtd8dkzuh	w13teuzzzpfa85	2021-10-27T11:33:27.413-07:00	platereader	i1gb9bvv6b75rr	{}	[]							False	2021-10-27T11:33:27.499-07:00	9
44	Row:0-ct1gb8mcgvh77yy-ProteinActivity-Plate	ct1gb9bvve3w3bk	Container(Row:0-ct1gb8mcgvh77yy-ProteinActivity-Plate)	75		aq1gbbtjygg2jzs	100.0	rs1f47z2uft2kyv	20:microliter	Protein	rs1f47z3qb2zdga	40:microliter	Protein	ct1gaq3z58r2frg:3				32.5:celsius				Row:0-ct1gb8mcgvh77yy-ProteinActivity-Plate-Read[42 minute]-ex[372 nanometer]-em[445 nanometer]	platereader	fluorescence		<transcriptic.jupyter.dataset.Dataset object at 0x17339988>	Row:0-ct1gb8mcgvh77yy-ProteinActivity-Plate	G4	146.6403904339286	ct1gb9bvve3w3bk		100.0	0.25098039215686274	d13tewk6wb22ha	w13teuzzzqapjr	2021-10-27T12:56:42.294-07:00	platereader	i1gb9bvv9djrpf	{}	[]							False	2021-10-27T12:56:42.371-07:00	42
45	Row:0-ct1gb8mcgvh77yy-ProteinActivity-Plate	ct1gb9bvve3w3bk	Container(Row:0-ct1gb8mcgvh77yy-ProteinActivity-Plate)	75		aq1gbbtjygg2jzs	100.0	rs1f47z2uft2kyv	20:microliter	Protein	rs1f47z3qb2zdga	40:microliter	Protein	ct1gaq3z58r2frg:3				32.5:celsius				Row:0-ct1gb8mcgvh77yy-ProteinActivity-Plate-Read[26 minute]-ex[372 nanometer]-em[445 nanometer]	platereader	fluorescence		<transcriptic.jupyter.dataset.Dataset object at 0x17339BC8>	Row:0-ct1gb8mcgvh77yy-ProteinActivity-Plate	G4	132.2481451418661	ct1gb9bvve3w3bk		100.0	0.25098039215686274	d13tew7nbck5f8	w13teuzzzpvgdg	2021-10-27T12:16:21.085-07:00	platereader	i1gb9bvv7x5ug6	{}	[]							False	2021-10-27T12:16:21.169-07:00	26
46	Row:0-ct1gb8mcgvh77yy-ProteinActivity-Plate	ct1gb9bvve3w3bk	Container(Row:0-ct1gb8mcgvh77yy-ProteinActivity-Plate)	75		aq1gbbtjygg2jzs	100.0	rs1f47z2uft2kyv	20:microliter	Protein	rs1f47z3qb2zdga	40:microliter	Protein	ct1gaq3z58r2frg:3				32.5:celsius				Row:0-ct1gb8mcgvh77yy-ProteinActivity-Plate-Read[21 minute]-ex[372 nanometer]-em[445 nanometer]	platereader	fluorescence		<transcriptic.jupyter.dataset.Dataset object at 0x17339388>	Row:0-ct1gb8mcgvh77yy-ProteinActivity-Plate	G4	131.35802280219374	ct1gb9bvve3w3bk		100.0	0.25098039215686274	d13tew42hxt69c	w13teuzzzpr3zf	2021-10-27T12:03:44.160-07:00	platereader	i1gb9bvv7fd9sr	{}	[]							False	2021-10-27T12:03:44.240-07:00	21
47	Row:0-ct1gb8mcgvh77yy-ProteinActivity-Plate	ct1gb9bvve3w3bk	Container(Row:0-ct1gb8mcgvh77yy-ProteinActivity-Plate)	75		aq1gbbtjygg2jzs	100.0	rs1f47z2uft2kyv	20:microliter	Protein	rs1f47z3qb2zdga	40:microliter	Protein	ct1gaq3z58r2frg:3				32.5:celsius				Row:0-ct1gb8mcgvh77yy-ProteinActivity-Plate-Read[55 minute]-ex[372 nanometer]-em[445 nanometer]	platereader	fluorescence		<transcriptic.jupyter.dataset.Dataset object at 0x17339AC0>	Row:0-ct1gb8mcgvh77yy-ProteinActivity-Plate	G4	157.85649723858688	ct1gb9bvve3w3bk		100.0	0.25098039215686274	d13tewvjdrxmdg	w13teuzzzqkgc6	2021-10-27T13:29:29.292-07:00	platereader	i1gb9bvvan6g4j	{}	[]							False	2021-10-27T13:29:29.374-07:00	55
48	Row:0-ct1gb8mcgvh77yy-ProteinActivity-Plate	ct1gb9bvve3w3bk	Container(Row:0-ct1gb8mcgvh77yy-ProteinActivity-Plate)	75		aq1gbbtjygg2jzs	100.0	rs1f47z2uft2kyv	20:microliter	Protein	rs1f47z3qb2zdga	40:microliter	Protein	ct1gaq3z58r2frg:3				32.5:celsius				Row:0-ct1gb8mcgvh77yy-ProteinActivity-Plate-Read[59 minute]-ex[372 nanometer]-em[445 nanometer]	platereader	fluorescence		<transcriptic.jupyter.dataset.Dataset object at 0x17339928>	Row:0-ct1gb8mcgvh77yy-ProteinActivity-Plate	G4	156.58879455809827	ct1gb9bvve3w3bk		100.0	0.25098039215686274	d13tewyeqzhv4u	w13teuzzzqqvr2	2021-10-27T13:39:34.159-07:00	platereader	i1gb9bvvazhfdv	{}	[]							False	2021-10-27T13:39:34.241-07:00	59
49	Row:0-ct1gb8mcgvh77yy-ProteinActivity-Plate	ct1gb9bvve3w3bk	Container(Row:0-ct1gb8mcgvh77yy-ProteinActivity-Plate)	75		aq1gbbtjygg2jzs	100.0	rs1f47z2uft2kyv	20:microliter	Protein	rs1f47z3qb2zdga	40:microliter	Protein	ct1gaq3z58r2frg:3				32.5:celsius				Row:0-ct1gb8mcgvh77yy-ProteinActivity-Plate-Read[43 minute]-ex[372 nanometer]-em[445 nanometer]	platereader	fluorescence		<transcriptic.jupyter.dataset.Dataset object at 0x17339220>	Row:0-ct1gb8mcgvh77yy-ProteinActivity-Plate	G4	146.45542420384228	ct1gb9bvve3w3bk		100.0	0.25098039215686274	d13tewkw8shsuj	w13teuzzzqapjv	2021-10-27T12:59:13.545-07:00	platereader	i1gb9bvv9gyc3j	{}	[]							False	2021-10-27T12:59:13.624-07:00	43
50	Row:0-ct1gb8mcgvh77yy-ProteinActivity-Plate	ct1gb9bvve3w3bk	Container(Row:0-ct1gb8mcgvh77yy-ProteinActivity-Plate)	75		aq1gbbtjygg2jzs	100.0	rs1f47z2uft2kyv	20:microliter	Protein	rs1f47z3qb2zdga	40:microliter	Protein	ct1gaq3z58r2frg:3				32.5:celsius				Row:0-ct1gb8mcgvh77yy-ProteinActivity-Plate-Read[37 minute]-ex[372 nanometer]-em[445 nanometer]	platereader	fluorescence		<transcriptic.jupyter.dataset.Dataset object at 0x17339AD8>	Row:0-ct1gb8mcgvh77yy-ProteinActivity-Plate	G4	147.12631573119586	ct1gb9bvve3w3bk		100.0	0.25098039215686274	d13tewfk78wqng	w13teuzzzq6a6p	2021-10-27T12:44:05.880-07:00	platereader	i1gb9bvv8xxd53	{}	[]							False	2021-10-27T12:44:05.964-07:00	37
51	Row:0-ct1gb8mcgvh77yy-ProteinActivity-Plate	ct1gb9bvve3w3bk	Container(Row:0-ct1gb8mcgvh77yy-ProteinActivity-Plate)	75		aq1gbbtjygg2jzs	100.0	rs1f47z2uft2kyv	20:microliter	Protein	rs1f47z3qb2zdga	40:microliter	Protein	ct1gaq3z58r2frg:3				32.5:celsius				Row:0-ct1gb8mcgvh77yy-ProteinActivity-Plate-Read[7 minute]-ex[372 nanometer]-em[445 nanometer]	platereader	fluorescence		<transcriptic.jupyter.dataset.Dataset object at 0x173390D0>	Row:0-ct1gb8mcgvh77yy-ProteinActivity-Plate	G4	122.18093440269782	ct1gb9bvve3w3bk		100.0	0.25098039215686274	d13tevrxjppgrf	w13teuzzzpfa7v	2021-10-27T11:28:24.961-07:00	platereader	i1gb9bvv65h64k	{}	[]							False	2021-10-27T11:28:25.040-07:00	7
52	Row:0-ct1gb8mcgvh77yy-ProteinActivity-Plate	ct1gb9bvve3w3bk	Container(Row:0-ct1gb8mcgvh77yy-ProteinActivity-Plate)	75		aq1gbbtjygg2jzs	100.0	rs1f47z2uft2kyv	20:microliter	Protein	rs1f47z3qb2zdga	40:microliter	Protein	ct1gaq3z58r2frg:3				32.5:celsius				Row:0-ct1gb8mcgvh77yy-ProteinActivity-Plate-Read[15 minute]-ex[372 nanometer]-em[445 nanometer]	platereader	fluorescence		<transcriptic.jupyter.dataset.Dataset object at 0x17339B98>	Row:0-ct1gb8mcgvh77yy-ProteinActivity-Plate	G4	129.68966148520684	ct1gb9bvve3w3bk		100.0	0.25098039215686274	d13tevxqcky55t	w13teuzzzpkpma	2021-10-27T11:48:35.662-07:00	platereader	i1gb9bvv6v84q8	{}	[]							False	2021-10-27T11:48:35.741-07:00	15
53	Row:0-ct1gb8mcgvh77yy-ProteinActivity-Plate	ct1gb9bvve3w3bk	Container(Row:0-ct1gb8mcgvh77yy-ProteinActivity-Plate)	75		aq1gbbtjygg2jzs	100.0	rs1f47z2uft2kyv	20:microliter	Protein	rs1f47z3qb2zdga	40:microliter	Protein	ct1gaq3z58r2frg:3				32.5:celsius				Row:0-ct1gb8mcgvh77yy-ProteinActivity-Plate-Read[38 minute]-ex[372 nanometer]-em[445 nanometer]	platereader	fluorescence		<transcriptic.jupyter.dataset.Dataset object at 0x17339430>	Row:0-ct1gb8mcgvh77yy-ProteinActivity-Plate	G4	143.00969834292914	ct1gb9bvve3w3bk		100.0	0.25098039215686274	d13tewgagx653p	w13teuzzzq6a6t	2021-10-27T12:46:36.960-07:00	platereader	i1gb9bvv927sd5	{}	[]							False	2021-10-27T12:46:37.038-07:00	38
54	Row:0-ct1gb8mcgvh77yy-ProteinActivity-Plate	ct1gb9bvve3w3bk	Container(Row:0-ct1gb8mcgvh77yy-ProteinActivity-Plate)	75		aq1gbbtjygg2jzs	100.0	rs1f47z2uft2kyv	20:microliter	Protein	rs1f47z3qb2zdga	40:microliter	Protein	ct1gaq3z58r2frg:3				32.5:celsius				Row:0-ct1gb8mcgvh77yy-ProteinActivity-Plate-Read[17 minute]-ex[372 nanometer]-em[445 nanometer]	platereader	fluorescence		<transcriptic.jupyter.dataset.Dataset object at 0x017FD8C8>	Row:0-ct1gb8mcgvh77yy-ProteinActivity-Plate	G4	129.8310539469475	ct1gb9bvve3w3bk		100.0	0.25098039215686274	d13tevz64a2wvg	w13teuzzzpr3yx	2021-10-27T11:53:38.544-07:00	platereader	i1gb9bvv72w4cd	{}	[]							False	2021-10-27T11:53:38.624-07:00	17
55	Row:0-ct1gb8mcgvh77yy-ProteinActivity-Plate	ct1gb9bvve3w3bk	Container(Row:0-ct1gb8mcgvh77yy-ProteinActivity-Plate)	75		aq1gbbtjygg2jzs	100.0	rs1f47z2uft2kyv	20:microliter	Protein	rs1f47z3qb2zdga	40:microliter	Protein	ct1gaq3z58r2frg:3				32.5:celsius				Row:0-ct1gb8mcgvh77yy-ProteinActivity-Plate-Read[32 minute]-ex[372 nanometer]-em[445 nanometer]	platereader	fluorescence		<transcriptic.jupyter.dataset.Dataset object at 0x017FD2C8>	Row:0-ct1gb8mcgvh77yy-ProteinActivity-Plate	G4	138.5427257346293	ct1gb9bvve3w3bk		100.0	0.25098039215686274	d13tewbyf8a9du	w13teuzzzpzvsn	2021-10-27T12:31:29.258-07:00	platereader	i1gb9bvv8g6ten	{}	[]							False	2021-10-27T12:31:29.340-07:00	32
56	Row:0-ct1gb8mcgvh77yy-ProteinActivity-Plate	ct1gb9bvve3w3bk	Container(Row:0-ct1gb8mcgvh77yy-ProteinActivity-Plate)	75		aq1gbbtjygg2jzs	100.0	rs1f47z2uft2kyv	20:microliter	Protein	rs1f47z3qb2zdga	40:microliter	Protein	ct1gaq3z58r2frg:3				32.5:celsius				Row:0-ct1gb8mcgvh77yy-ProteinActivity-Plate-Read[44 minute]-ex[372 nanometer]-em[445 nanometer]	platereader	fluorescence		<transcriptic.jupyter.dataset.Dataset object at 0x017FDF40>	Row:0-ct1gb8mcgvh77yy-ProteinActivity-Plate	G4	146.5767122805804	ct1gb9bvve3w3bk		100.0	0.25098039215686274	d13tewmmkwrwan	w13teuzzzqapjz	2021-10-27T13:01:44.942-07:00	platereader	i1gb9bvv9mcxfn	{}	[]							False	2021-10-27T13:01:45.028-07:00	44
57	Row:0-ct1gb8mcgvh77yy-ProteinActivity-Plate	ct1gb9bvve3w3bk	Container(Row:0-ct1gb8mcgvh77yy-ProteinActivity-Plate)	75		aq1gbbtjygg2jzs	100.0	rs1f47z2uft2kyv	20:microliter	Protein	rs1f47z3qb2zdga	40:microliter	Protein	ct1gaq3z58r2frg:3				32.5:celsius				Row:0-ct1gb8mcgvh77yy-ProteinActivity-Plate-Read[24 minute]-ex[372 nanometer]-em[445 nanometer]	platereader	fluorescence		<transcriptic.jupyter.dataset.Dataset object at 0x017FD298>	Row:0-ct1gb8mcgvh77yy-ProteinActivity-Plate	G4	131.6399460004202	ct1gb9bvve3w3bk		100.0	0.25098039215686274	d13tew67kx5wuh	w13teuzzzpvgd8	2021-10-27T12:11:18.256-07:00	platereader	i1gb9bvv7rfutz	{}	[]							False	2021-10-27T12:11:18.331-07:00	24
58	Row:0-ct1gb8mcgvh77yy-ProteinActivity-Plate	ct1gb9bvve3w3bk	Container(Row:0-ct1gb8mcgvh77yy-ProteinActivity-Plate)	75		aq1gbbtjygg2jzs	100.0	rs1f47z2uft2kyv	20:microliter	Protein	rs1f47z3qb2zdga	40:microliter	Protein	ct1gaq3z58r2frg:3				32.5:celsius				Row:0-ct1gb8mcgvh77yy-ProteinActivity-Plate-Read[11 minute]-ex[372 nanometer]-em[445 nanometer]	platereader	fluorescence		<transcriptic.jupyter.dataset.Dataset object at 0x017FD400>	Row:0-ct1gb8mcgvh77yy-ProteinActivity-Plate	G4	125.07686356586771	ct1gb9bvve3w3bk		100.0	0.25098039215686274	d13tevutynuynq	w13teuzzzpkpks	2021-10-27T11:38:30.424-07:00	platereader	i1gb9bvv6gv5dw	{}	[]							False	2021-10-27T11:38:30.503-07:00	11
59	Row:0-ct1gb8mcgvh77yy-ProteinActivity-Plate	ct1gb9bvve3w3bk	Container(Row:0-ct1gb8mcgvh77yy-ProteinActivity-Plate)	75		aq1gbbtjygg2jzs	100.0	rs1f47z2uft2kyv	20:microliter	Protein	rs1f47z3qb2zdga	40:microliter	Protein	ct1gaq3z58r2frg:3				32.5:celsius				Row:0-ct1gb8mcgvh77yy-ProteinActivity-Plate-Read[30 minute]-ex[372 nanometer]-em[445 nanometer]	platereader	fluorescence		<transcriptic.jupyter.dataset.Dataset object at 0x017FD898>	Row:0-ct1gb8mcgvh77yy-ProteinActivity-Plate	G4	135.73558373799776	ct1gb9bvve3w3bk		100.0	0.25098039215686274	d13tewahr5x8b7	w13teuzzzpzvsd	2021-10-27T12:26:26.508-07:00	platereader	i1gb9bvv8agtsg	{}	[]							False	2021-10-27T12:26:26.592-07:00	30
60	Row:0-ct1gb8mcgvh77yy-ProteinActivity-Plate	ct1gb9bvve3w3bk	Container(Row:0-ct1gb8mcgvh77yy-ProteinActivity-Plate)	75		aq1gbbtjygg2jzs	100.0	rs1f47z2uft2kyv	20:microliter	Protein	rs1f47z3qb2zdga	40:microliter	Protein	ct1gaq3z58r2frg:3				32.5:celsius				Row:0-ct1gb8mcgvh77yy-ProteinActivity-Plate-Read[1 minute]-ex[372 nanometer]-em[445 nanometer]	platereader	fluorescence		<transcriptic.jupyter.dataset.Dataset object at 0x017FD478>	Row:0-ct1gb8mcgvh77yy-ProteinActivity-Plate	G4	118.0283158137922	ct1gb9bvve3w3bk		100.0	0.25098039215686274	d13tevmm7mze55	w13teuzzzpavtm	2021-10-27T11:13:15.217-07:00	platereader	i1gb9bvv5kg764	{}	[]							False	2021-10-27T11:13:15.301-07:00	1
61	Row:0-ct1gb8mcgvh77yy-ProteinActivity-Plate	ct1gb9bvve3w3bk	Container(Row:0-ct1gb8mcgvh77yy-ProteinActivity-Plate)	63		aq1gbbsxvejgxjs	100.0	rs1f47z2uft2kyv	20:microliter	Protein	rs1f47z3qb2zdga	40:microliter	Protein	ct1gaq3z58r2frg:3				37:celsius				Row:0-ct1gb8mcgvh77yy-ProteinActivity-Plate-Read[60 minute]-ex[372 nanometer]-em[445 nanometer]	platereader	fluorescence		<transcriptic.jupyter.dataset.Dataset object at 0x016B56E8>	Row:0-ct1gb8mcgvh77yy-ProteinActivity-Plate	F4	172.01882639450673	ct1gb9bvve3w3bk		100.0	0.25098039215686274	d13tewz62yz8ye	w13teuzzzqqvr6	2021-10-27T13:42:05.304-07:00	platereader	i1gb9bvvb4x2sy	{}	[]							False	2021-10-27T13:42:05.386-07:00	60
62	Row:0-ct1gb8mcgvh77yy-ProteinActivity-Plate	ct1gb9bvve3w3bk	Container(Row:0-ct1gb8mcgvh77yy-ProteinActivity-Plate)	63		aq1gbbsxvejgxjs	100.0	rs1f47z2uft2kyv	20:microliter	Protein	rs1f47z3qb2zdga	40:microliter	Protein	ct1gaq3z58r2frg:3				37:celsius				Row:0-ct1gb8mcgvh77yy-ProteinActivity-Plate-Read[53 minute]-ex[372 nanometer]-em[445 nanometer]	platereader	fluorescence		<transcriptic.jupyter.dataset.Dataset object at 0x01A1DD48>	Row:0-ct1gb8mcgvh77yy-ProteinActivity-Plate	F4	172.71602012636802	ct1gb9bvve3w3bk		100.0	0.25098039215686274	d13tewu4q3h66p	w13teuzzzqkgbw	2021-10-27T13:24:26.626-07:00	platereader	i1gb9bvvafggfd	{}	[]							False	2021-10-27T13:24:26.706-07:00	53
63	Row:0-ct1gb8mcgvh77yy-ProteinActivity-Plate	ct1gb9bvve3w3bk	Container(Row:0-ct1gb8mcgvh77yy-ProteinActivity-Plate)	63		aq1gbbsxvejgxjs	100.0	rs1f47z2uft2kyv	20:microliter	Protein	rs1f47z3qb2zdga	40:microliter	Protein	ct1gaq3z58r2frg:3				37:celsius				Row:0-ct1gb8mcgvh77yy-ProteinActivity-Plate-Read[10 minute]-ex[372 nanometer]-em[445 nanometer]	platereader	fluorescence		<transcriptic.jupyter.dataset.Dataset object at 0x171F2730>	Row:0-ct1gb8mcgvh77yy-ProteinActivity-Plate	F4	126.67561316279678	ct1gb9bvve3w3bk		100.0	0.25098039215686274	d13tevu4md43pg	w13teuzzzpfa89	2021-10-27T11:35:58.995-07:00	platereader	i1gb9bvv6ekr5u	{}	[]							False	2021-10-27T11:35:59.072-07:00	10
64	Row:0-ct1gb8mcgvh77yy-ProteinActivity-Plate	ct1gb9bvve3w3bk	Container(Row:0-ct1gb8mcgvh77yy-ProteinActivity-Plate)	63		aq1gbbsxvejgxjs	100.0	rs1f47z2uft2kyv	20:microliter	Protein	rs1f47z3qb2zdga	40:microliter	Protein	ct1gaq3z58r2frg:3				37:celsius				Row:0-ct1gb8mcgvh77yy-ProteinActivity-Plate-Read[6 minute]-ex[372 nanometer]-em[445 nanometer]	platereader	fluorescence		<transcriptic.jupyter.dataset.Dataset object at 0x171F2808>	Row:0-ct1gb8mcgvh77yy-ProteinActivity-Plate	F4	122.34414267802036	ct1gb9bvve3w3bk		100.0	0.25098039215686274	d13tevr875y7uz	w13teuzzzpfa7r	2021-10-27T11:25:53.476-07:00	platereader	i1gb9bvv638ruh	{}	[]							False	2021-10-27T11:25:53.565-07:00	6
65	Row:0-ct1gb8mcgvh77yy-ProteinActivity-Plate	ct1gb9bvve3w3bk	Container(Row:0-ct1gb8mcgvh77yy-ProteinActivity-Plate)	63		aq1gbbsxvejgxjs	100.0	rs1f47z2uft2kyv	20:microliter	Protein	rs1f47z3qb2zdga	40:microliter	Protein	ct1gaq3z58r2frg:3				37:celsius				Row:0-ct1gb8mcgvh77yy-ProteinActivity-Plate-Read[46 minute]-ex[372 nanometer]-em[445 nanometer]	platereader	fluorescence		<transcriptic.jupyter.dataset.Dataset object at 0x171F29E8>	Row:0-ct1gb8mcgvh77yy-ProteinActivity-Plate	F4	166.27012503554076	ct1gb9bvve3w3bk		100.0	0.25098039215686274	d13tewp39n4mk4	w13teuzzzqf3xn	2021-10-27T13:06:47.397-07:00	platereader	i1gb9bvv9t2x4t	{}	[]							False	2021-10-27T13:06:47.478-07:00	46
66	Row:0-ct1gb8mcgvh77yy-ProteinActivity-Plate	ct1gb9bvve3w3bk	Container(Row:0-ct1gb8mcgvh77yy-ProteinActivity-Plate)	63		aq1gbbsxvejgxjs	100.0	rs1f47z2uft2kyv	20:microliter	Protein	rs1f47z3qb2zdga	40:microliter	Protein	ct1gaq3z58r2frg:3				37:celsius				Row:0-ct1gb8mcgvh77yy-ProteinActivity-Plate-Read[13 minute]-ex[372 nanometer]-em[445 nanometer]	platereader	fluorescence		<transcriptic.jupyter.dataset.Dataset object at 0x171F2820>	Row:0-ct1gb8mcgvh77yy-ProteinActivity-Plate	F4	128.5645503369187	ct1gb9bvve3w3bk		100.0	0.25098039215686274	d13tevw9pazucc	w13teuzzzpkpm2	2021-10-27T11:43:33.083-07:00	platereader	i1gb9bvv6pj533	{}	[]							False	2021-10-27T11:43:33.164-07:00	13
67	Row:0-ct1gb8mcgvh77yy-ProteinActivity-Plate	ct1gb9bvve3w3bk	Container(Row:0-ct1gb8mcgvh77yy-ProteinActivity-Plate)	63		aq1gbbsxvejgxjs	100.0	rs1f47z2uft2kyv	20:microliter	Protein	rs1f47z3qb2zdga	40:microliter	Protein	ct1gaq3z58r2frg:3				37:celsius				Row:0-ct1gb8mcgvh77yy-ProteinActivity-Plate-Read[36 minute]-ex[372 nanometer]-em[445 nanometer]	platereader	fluorescence		<transcriptic.jupyter.dataset.Dataset object at 0x171F2C70>	Row:0-ct1gb8mcgvh77yy-ProteinActivity-Plate	F4	154.78375285814292	ct1gb9bvve3w3bk		100.0	0.25098039215686274	d13teweutmsn4u	w13teuzzzq6a6j	2021-10-27T12:41:34.378-07:00	platereader	i1gb9bvv8uhsqy	{}	[]							False	2021-10-27T12:41:34.462-07:00	36
68	Row:0-ct1gb8mcgvh77yy-ProteinActivity-Plate	ct1gb9bvve3w3bk	Container(Row:0-ct1gb8mcgvh77yy-ProteinActivity-Plate)	63		aq1gbbsxvejgxjs	100.0	rs1f47z2uft2kyv	20:microliter	Protein	rs1f47z3qb2zdga	40:microliter	Protein	ct1gaq3z58r2frg:3				37:celsius				Row:0-ct1gb8mcgvh77yy-ProteinActivity-Plate-Read[49 minute]-ex[372 nanometer]-em[445 nanometer]	platereader	fluorescence		<transcriptic.jupyter.dataset.Dataset object at 0x171F2958>	Row:0-ct1gb8mcgvh77yy-ProteinActivity-Plate	F4	172.44401448509026	ct1gb9bvve3w3bk		100.0	0.25098039215686274	d13tewr8bvty8v	w13teuzzzqf3y2	2021-10-27T13:14:21.553-07:00	platereader	i1gb9bvva45h63	{}	[]							False	2021-10-27T13:14:21.634-07:00	49
69	Row:0-ct1gb8mcgvh77yy-ProteinActivity-Plate	ct1gb9bvve3w3bk	Container(Row:0-ct1gb8mcgvh77yy-ProteinActivity-Plate)	63		aq1gbbsxvejgxjs	100.0	rs1f47z2uft2kyv	20:microliter	Protein	rs1f47z3qb2zdga	40:microliter	Protein	ct1gaq3z58r2frg:3				37:celsius				Row:0-ct1gb8mcgvh77yy-ProteinActivity-Plate-Read[18 minute]-ex[372 nanometer]-em[445 nanometer]	platereader	fluorescence		<transcriptic.jupyter.dataset.Dataset object at 0x171F25B0>	Row:0-ct1gb8mcgvh77yy-ProteinActivity-Plate	F4	135.86366854812644	ct1gb9bvve3w3bk		100.0	0.25098039215686274	d13tevzvfez2a8	w13teuzzzpr3z3	2021-10-27T11:56:09.947-07:00	platereader	i1gb9bvv76aprg	{}	[]							False	2021-10-27T11:56:10.025-07:00	18
70	Row:0-ct1gb8mcgvh77yy-ProteinActivity-Plate	ct1gb9bvve3w3bk	Container(Row:0-ct1gb8mcgvh77yy-ProteinActivity-Plate)	63		aq1gbbsxvejgxjs	100.0	rs1f47z2uft2kyv	20:microliter	Protein	rs1f47z3qb2zdga	40:microliter	Protein	ct1gaq3z58r2frg:3				37:celsius				Row:0-ct1gb8mcgvh77yy-ProteinActivity-Plate-Read[19 minute]-ex[372 nanometer]-em[445 nanometer]	platereader	fluorescence		<transcriptic.jupyter.dataset.Dataset object at 0x165E42B0>	Row:0-ct1gb8mcgvh77yy-ProteinActivity-Plate	F4	133.2775783701273	ct1gb9bvve3w3bk		100.0	0.25098039215686274	d13tew2ktjh5sp	w13teuzzzpr3z7	2021-10-27T11:58:41.338-07:00	platereader	i1gb9bvv79qa5k	{}	[]							False	2021-10-27T11:58:41.420-07:00	19
71	Row:0-ct1gb8mcgvh77yy-ProteinActivity-Plate	ct1gb9bvve3w3bk	Container(Row:0-ct1gb8mcgvh77yy-ProteinActivity-Plate)	63		aq1gbbsxvejgxjs	100.0	rs1f47z2uft2kyv	20:microliter	Protein	rs1f47z3qb2zdga	40:microliter	Protein	ct1gaq3z58r2frg:3				37:celsius				Row:0-ct1gb8mcgvh77yy-ProteinActivity-Plate-Read[4 minute]-ex[372 nanometer]-em[445 nanometer]	platereader	fluorescence		<transcriptic.jupyter.dataset.Dataset object at 0x165E4BC8>	Row:0-ct1gb8mcgvh77yy-ProteinActivity-Plate	F4	123.14158284471115	ct1gb9bvve3w3bk		100.0	0.25098039215686274	d13tevpscwpctb	w13teuzzzpavtz	2021-10-27T11:20:50.036-07:00	platereader	i1gb9bvv5vjs7c	{}	[]							False	2021-10-27T11:20:50.121-07:00	4
72	Row:0-ct1gb8mcgvh77yy-ProteinActivity-Plate	ct1gb9bvve3w3bk	Container(Row:0-ct1gb8mcgvh77yy-ProteinActivity-Plate)	63		aq1gbbsxvejgxjs	100.0	rs1f47z2uft2kyv	20:microliter	Protein	rs1f47z3qb2zdga	40:microliter	Protein	ct1gaq3z58r2frg:3				37:celsius				Row:0-ct1gb8mcgvh77yy-ProteinActivity-Plate-Read[22 minute]-ex[372 nanometer]-em[445 nanometer]	platereader	fluorescence		<transcriptic.jupyter.dataset.Dataset object at 0x165E4FB8>	Row:0-ct1gb8mcgvh77yy-ProteinActivity-Plate	F4	136.3050608687541	ct1gb9bvve3w3bk		100.0	0.25098039215686274	d13tew4rvme4e6	w13teuzzzpvgcy	2021-10-27T12:06:15.453-07:00	platereader	i1gb9bvv7hnp2t	{}	[]							False	2021-10-27T12:06:15.538-07:00	22
73	Row:0-ct1gb8mcgvh77yy-ProteinActivity-Plate	ct1gb9bvve3w3bk	Container(Row:0-ct1gb8mcgvh77yy-ProteinActivity-Plate)	63		aq1gbbsxvejgxjs	100.0	rs1f47z2uft2kyv	20:microliter	Protein	rs1f47z3qb2zdga	40:microliter	Protein	ct1gaq3z58r2frg:3				37:celsius				Row:0-ct1gb8mcgvh77yy-ProteinActivity-Plate-Read[48 minute]-ex[372 nanometer]-em[445 nanometer]	platereader	fluorescence		<transcriptic.jupyter.dataset.Dataset object at 0x165E47A8>	Row:0-ct1gb8mcgvh77yy-ProteinActivity-Plate	F4	168.11661002386145	ct1gb9bvve3w3bk		100.0	0.25098039215686274	d13tewqgz2tu86	w13teuzzzqf3xw	2021-10-27T13:11:50.221-07:00	platereader	i1gb9bvv9yqwry	{}	[]							False	2021-10-27T13:11:50.300-07:00	48
74	Row:0-ct1gb8mcgvh77yy-ProteinActivity-Plate	ct1gb9bvve3w3bk	Container(Row:0-ct1gb8mcgvh77yy-ProteinActivity-Plate)	63		aq1gbbsxvejgxjs	100.0	rs1f47z2uft2kyv	20:microliter	Protein	rs1f47z3qb2zdga	40:microliter	Protein	ct1gaq3z58r2frg:3				37:celsius				Row:0-ct1gb8mcgvh77yy-ProteinActivity-Plate-Read[58 minute]-ex[372 nanometer]-em[445 nanometer]	platereader	fluorescence		<transcriptic.jupyter.dataset.Dataset object at 0x165E49E8>	Row:0-ct1gb8mcgvh77yy-ProteinActivity-Plate	F4	169.62917772381903	ct1gb9bvve3w3bk		100.0	0.25098039215686274	d13tewxqd6thvd	w13teuzzzqqvqw	2021-10-27T13:37:02.829-07:00	platereader	i1gb9bvvaw4uzs	{}	[]							False	2021-10-27T13:37:02.909-07:00	58
75	Row:0-ct1gb8mcgvh77yy-ProteinActivity-Plate	ct1gb9bvve3w3bk	Container(Row:0-ct1gb8mcgvh77yy-ProteinActivity-Plate)	63		aq1gbbsxvejgxjs	100.0	rs1f47z2uft2kyv	20:microliter	Protein	rs1f47z3qb2zdga	40:microliter	Protein	ct1gaq3z58r2frg:3				37:celsius				Row:0-ct1gb8mcgvh77yy-ProteinActivity-Plate-Read[16 minute]-ex[372 nanometer]-em[445 nanometer]	platereader	fluorescence		<transcriptic.jupyter.dataset.Dataset object at 0x165E46B8>	Row:0-ct1gb8mcgvh77yy-ProteinActivity-Plate	F4	134.40610286009095	ct1gb9bvve3w3bk		100.0	0.25098039215686274	d13tevyera87jd	w13teuzzzpr3yt	2021-10-27T11:51:07.178-07:00	platereader	i1gb9bvv6ymq4b	{}	[]							False	2021-10-27T11:51:07.256-07:00	16
76	Row:0-ct1gb8mcgvh77yy-ProteinActivity-Plate	ct1gb9bvve3w3bk	Container(Row:0-ct1gb8mcgvh77yy-ProteinActivity-Plate)	63		aq1gbbsxvejgxjs	100.0	rs1f47z2uft2kyv	20:microliter	Protein	rs1f47z3qb2zdga	40:microliter	Protein	ct1gaq3z58r2frg:3				37:celsius				Row:0-ct1gb8mcgvh77yy-ProteinActivity-Plate-Read[57 minute]-ex[372 nanometer]-em[445 nanometer]	platereader	fluorescence		<transcriptic.jupyter.dataset.Dataset object at 0x165E4F58>	Row:0-ct1gb8mcgvh77yy-ProteinActivity-Plate	F4	169.2086057684781	ct1gb9bvve3w3bk		100.0	0.25098039215686274	d13tewwz24qea8	w13teuzzzqqvqs	2021-10-27T13:34:31.447-07:00	platereader	i1gb9bvvatufrq	{}	[]							False	2021-10-27T13:34:31.527-07:00	57
77	Row:0-ct1gb8mcgvh77yy-ProteinActivity-Plate	ct1gb9bvve3w3bk	Container(Row:0-ct1gb8mcgvh77yy-ProteinActivity-Plate)	63		aq1gbbsxvejgxjs	100.0	rs1f47z2uft2kyv	20:microliter	Protein	rs1f47z3qb2zdga	40:microliter	Protein	ct1gaq3z58r2frg:3				37:celsius				Row:0-ct1gb8mcgvh77yy-ProteinActivity-Plate-Read[33 minute]-ex[372 nanometer]-em[445 nanometer]	platereader	fluorescence		<transcriptic.jupyter.dataset.Dataset object at 0x165E4D48>	Row:0-ct1gb8mcgvh77yy-ProteinActivity-Plate	F4	146.9610854765317	ct1gb9bvve3w3bk		100.0	0.25098039215686274	d13tewcptkmced	w13teuzzzpzvss	2021-10-27T12:34:00.706-07:00	platereader	i1gb9bvv8kkdtr	{}	[]							False	2021-10-27T12:34:00.784-07:00	33
78	Row:0-ct1gb8mcgvh77yy-ProteinActivity-Plate	ct1gb9bvve3w3bk	Container(Row:0-ct1gb8mcgvh77yy-ProteinActivity-Plate)	63		aq1gbbsxvejgxjs	100.0	rs1f47z2uft2kyv	20:microliter	Protein	rs1f47z3qb2zdga	40:microliter	Protein	ct1gaq3z58r2frg:3				37:celsius				Row:0-ct1gb8mcgvh77yy-ProteinActivity-Plate-Read[27 minute]-ex[372 nanometer]-em[445 nanometer]	platereader	fluorescence		<transcriptic.jupyter.dataset.Dataset object at 0x165E4400>	Row:0-ct1gb8mcgvh77yy-ProteinActivity-Plate	F4	144.30319143449626	ct1gb9bvve3w3bk		100.0	0.25098039215686274	d13tew8cqasks2	w13teuzzzpvgdm	2021-10-27T12:18:52.658-07:00	platereader	i1gb9bvv7ze8r8	{}	[]							False	2021-10-27T12:18:52.738-07:00	27
79	Row:0-ct1gb8mcgvh77yy-ProteinActivity-Plate	ct1gb9bvve3w3bk	Container(Row:0-ct1gb8mcgvh77yy-ProteinActivity-Plate)	63		aq1gbbsxvejgxjs	100.0	rs1f47z2uft2kyv	20:microliter	Protein	rs1f47z3qb2zdga	40:microliter	Protein	ct1gaq3z58r2frg:3				37:celsius				Row:0-ct1gb8mcgvh77yy-ProteinActivity-Plate-Read[52 minute]-ex[372 nanometer]-em[445 nanometer]	platereader	fluorescence		<transcriptic.jupyter.dataset.Dataset object at 0x16C2AA60>	Row:0-ct1gb8mcgvh77yy-ProteinActivity-Plate	F4	172.0516733239231	ct1gb9bvve3w3bk		100.0	0.25098039215686274	d13tewtdcebe79	w13teuzzzqkgbs	2021-10-27T13:21:55.334-07:00	platereader	i1gb9bvvac3w3a	{}	[]							False	2021-10-27T13:21:55.417-07:00	52
80	Row:0-ct1gb8mcgvh77yy-ProteinActivity-Plate	ct1gb9bvve3w3bk	Container(Row:0-ct1gb8mcgvh77yy-ProteinActivity-Plate)	63		aq1gbbsxvejgxjs	100.0	rs1f47z2uft2kyv	20:microliter	Protein	rs1f47z3qb2zdga	40:microliter	Protein	ct1gaq3z58r2frg:3				37:celsius				Row:0-ct1gb8mcgvh77yy-ProteinActivity-Plate-Read[28 minute]-ex[372 nanometer]-em[445 nanometer]	platereader	fluorescence		<transcriptic.jupyter.dataset.Dataset object at 0x16C2A028>	Row:0-ct1gb8mcgvh77yy-ProteinActivity-Plate	F4	142.41493918572434	ct1gb9bvve3w3bk		100.0	0.25098039215686274	d13tew9425jsqc	w13teuzzzpzvs5	2021-10-27T12:21:23.771-07:00	platereader	i1gb9bvv84tu5b	{}	[]							False	2021-10-27T12:21:23.850-07:00	28
81	Row:0-ct1gb8mcgvh77yy-ProteinActivity-Plate	ct1gb9bvve3w3bk	Container(Row:0-ct1gb8mcgvh77yy-ProteinActivity-Plate)	63		aq1gbbsxvejgxjs	100.0	rs1f47z2uft2kyv	20:microliter	Protein	rs1f47z3qb2zdga	40:microliter	Protein	ct1gaq3z58r2frg:3				37:celsius				Row:0-ct1gb8mcgvh77yy-ProteinActivity-Plate-ex494 nanometer-em512 nanometer	platereader	fluorescence		<transcriptic.jupyter.dataset.Dataset object at 0x16C2A1C0>	Row:0-ct1gb8mcgvh77yy-ProteinActivity-Plate	F4	71223.65420712902	ct1gb9bvve3w3bk		100.0	0.1607843137254902	d13tevkvtrsja5	w13teuzzzpavtg	2021-10-27T11:10:43.658-07:00	platereader	i1gb9bvv5g3krz	{}	[]							False	2021-10-27T11:10:43.735-07:00	-1
82	Row:0-ct1gb8mcgvh77yy-ProteinActivity-Plate	ct1gb9bvve3w3bk	Container(Row:0-ct1gb8mcgvh77yy-ProteinActivity-Plate)	63		aq1gbbsxvejgxjs	100.0	rs1f47z2uft2kyv	20:microliter	Protein	rs1f47z3qb2zdga	40:microliter	Protein	ct1gaq3z58r2frg:3				37:celsius				Row:0-ct1gb8mcgvh77yy-ProteinActivity-Plate-Read[29 minute]-ex[372 nanometer]-em[445 nanometer]	platereader	fluorescence		<transcriptic.jupyter.dataset.Dataset object at 0x16C2A340>	Row:0-ct1gb8mcgvh77yy-ProteinActivity-Plate	F4	146.01142317858645	ct1gb9bvve3w3bk		100.0	0.25098039215686274	d13tew9tdb3gpm	w13teuzzzpzvs9	2021-10-27T12:23:55.176-07:00	platereader	i1gb9bvv8748dd	{}	[]							False	2021-10-27T12:23:55.260-07:00	29
83	Row:0-ct1gb8mcgvh77yy-ProteinActivity-Plate	ct1gb9bvve3w3bk	Container(Row:0-ct1gb8mcgvh77yy-ProteinActivity-Plate)	63		aq1gbbsxvejgxjs	100.0	rs1f47z2uft2kyv	20:microliter	Protein	rs1f47z3qb2zdga	40:microliter	Protein	ct1gaq3z58r2frg:3				37:celsius				Row:0-ct1gb8mcgvh77yy-ProteinActivity-Plate-Read[23 minute]-ex[372 nanometer]-em[445 nanometer]	platereader	fluorescence		<transcriptic.jupyter.dataset.Dataset object at 0x16C2AB50>	Row:0-ct1gb8mcgvh77yy-ProteinActivity-Plate	F4	137.47816246622156	ct1gb9bvve3w3bk		100.0	0.25098039215686274	d13tew5g92v7an	w13teuzzzpvgd4	2021-10-27T12:08:46.916-07:00	platereader	i1gb9bvv7n39ew	{}	[]							False	2021-10-27T12:08:47.003-07:00	23
84	Row:0-ct1gb8mcgvh77yy-ProteinActivity-Plate	ct1gb9bvve3w3bk	Container(Row:0-ct1gb8mcgvh77yy-ProteinActivity-Plate)	63		aq1gbbsxvejgxjs	100.0	rs1f47z2uft2kyv	20:microliter	Protein	rs1f47z3qb2zdga	40:microliter	Protein	ct1gaq3z58r2frg:3				37:celsius				Row:0-ct1gb8mcgvh77yy-ProteinActivity-Plate-Read[51 minute]-ex[372 nanometer]-em[445 nanometer]	platereader	fluorescence		<transcriptic.jupyter.dataset.Dataset object at 0x16C2A658>	Row:0-ct1gb8mcgvh77yy-ProteinActivity-Plate	F4	170.0562947387525	ct1gb9bvve3w3bk		100.0	0.25098039215686274	d13tewsp2b6n6b	w13teuzzzqkgbn	2021-10-27T13:19:24.163-07:00	platereader	i1gb9bvva9tgt8	{}	[]							False	2021-10-27T13:19:24.249-07:00	51
85	Row:0-ct1gb8mcgvh77yy-ProteinActivity-Plate	ct1gb9bvve3w3bk	Container(Row:0-ct1gb8mcgvh77yy-ProteinActivity-Plate)	63		aq1gbbsxvejgxjs	100.0	rs1f47z2uft2kyv	20:microliter	Protein	rs1f47z3qb2zdga	40:microliter	Protein	ct1gaq3z58r2frg:3				37:celsius				Row:0-ct1gb8mcgvh77yy-ProteinActivity-Plate-Read[39 minute]-ex[372 nanometer]-em[445 nanometer]	platereader	fluorescence		<transcriptic.jupyter.dataset.Dataset object at 0x16C2A4D8>	Row:0-ct1gb8mcgvh77yy-ProteinActivity-Plate	F4	153.84528822218763	ct1gb9bvve3w3bk		100.0	0.25098039215686274	d13tewgztvmq7c	w13teuzzzqapjc	2021-10-27T12:49:08.098-07:00	platereader	i1gb9bvv95mcs8	{}	[]							False	2021-10-27T12:49:08.183-07:00	39
86	Row:0-ct1gb8mcgvh77yy-ProteinActivity-Plate	ct1gb9bvve3w3bk	Container(Row:0-ct1gb8mcgvh77yy-ProteinActivity-Plate)	63		aq1gbbsxvejgxjs	100.0	rs1f47z2uft2kyv	20:microliter	Protein	rs1f47z3qb2zdga	40:microliter	Protein	ct1gaq3z58r2frg:3				37:celsius				Row:0-ct1gb8mcgvh77yy-ProteinActivity-Plate-Read[50 minute]-ex[372 nanometer]-em[445 nanometer]	platereader	fluorescence		<transcriptic.jupyter.dataset.Dataset object at 0x16C2A6D0>	Row:0-ct1gb8mcgvh77yy-ProteinActivity-Plate	F4	162.39476754240778	ct1gb9bvve3w3bk		100.0	0.25098039215686274	d13tewrxpf2azk	w13teuzzzqf3y6	2021-10-27T13:16:52.824-07:00	platereader	i1gb9bvva6dwe5	{}	[]							False	2021-10-27T13:16:52.900-07:00	50
87	Row:0-ct1gb8mcgvh77yy-ProteinActivity-Plate	ct1gb9bvve3w3bk	Container(Row:0-ct1gb8mcgvh77yy-ProteinActivity-Plate)	63		aq1gbbsxvejgxjs	100.0	rs1f47z2uft2kyv	20:microliter	Protein	rs1f47z3qb2zdga	40:microliter	Protein	ct1gaq3z58r2frg:3				37:celsius				Row:0-ct1gb8mcgvh77yy-ProteinActivity-Plate-Read[20 minute]-ex[372 nanometer]-em[445 nanometer]	platereader	fluorescence		<transcriptic.jupyter.dataset.Dataset object at 0x16C2AD60>	Row:0-ct1gb8mcgvh77yy-ProteinActivity-Plate	F4	140.12532108601783	ct1gb9bvve3w3bk		100.0	0.25098039215686274	d13tew3b6w58uk	w13teuzzzpr3zb	2021-10-27T12:01:12.780-07:00	platereader	i1gb9bvv7bypdn	{}	[]							False	2021-10-27T12:01:12.857-07:00	20
88	Row:0-ct1gb8mcgvh77yy-ProteinActivity-Plate	ct1gb9bvve3w3bk	Container(Row:0-ct1gb8mcgvh77yy-ProteinActivity-Plate)	63		aq1gbbsxvejgxjs	100.0	rs1f47z2uft2kyv	20:microliter	Protein	rs1f47z3qb2zdga	40:microliter	Protein	ct1gaq3z58r2frg:3				37:celsius				Row:0-ct1gb8mcgvh77yy-ProteinActivity-Plate-Read[41 minute]-ex[372 nanometer]-em[445 nanometer]	platereader	fluorescence		<transcriptic.jupyter.dataset.Dataset object at 0x16C2AB98>	Row:0-ct1gb8mcgvh77yy-ProteinActivity-Plate	F4	159.74949575302853	ct1gb9bvve3w3bk		100.0	0.25098039215686274	d13tewjfh9ykcw	w13teuzzzqapjm	2021-10-27T12:54:10.701-07:00	platereader	i1gb9bvv9baced	{}	[]							False	2021-10-27T12:54:10.782-07:00	41
89	Row:0-ct1gb8mcgvh77yy-ProteinActivity-Plate	ct1gb9bvve3w3bk	Container(Row:0-ct1gb8mcgvh77yy-ProteinActivity-Plate)	63		aq1gbbsxvejgxjs	100.0	rs1f47z2uft2kyv	20:microliter	Protein	rs1f47z3qb2zdga	40:microliter	Protein	ct1gaq3z58r2frg:3				37:celsius				Row:0-ct1gb8mcgvh77yy-ProteinActivity-Plate-Read[56 minute]-ex[372 nanometer]-em[445 nanometer]	platereader	fluorescence		<transcriptic.jupyter.dataset.Dataset object at 0x16C2A418>	Row:0-ct1gb8mcgvh77yy-ProteinActivity-Plate	F4	175.5579566573082	ct1gb9bvve3w3bk		100.0	0.25098039215686274	d13teww9pya2r5	w13teuzzzqkgca	2021-10-27T13:32:00.267-07:00	platereader	i1gb9bvvaqevcm	{}	[]							False	2021-10-27T13:32:00.344-07:00	56
90	Row:0-ct1gb8mcgvh77yy-ProteinActivity-Plate	ct1gb9bvve3w3bk	Container(Row:0-ct1gb8mcgvh77yy-ProteinActivity-Plate)	63		aq1gbbsxvejgxjs	100.0	rs1f47z2uft2kyv	20:microliter	Protein	rs1f47z3qb2zdga	40:microliter	Protein	ct1gaq3z58r2frg:3				37:celsius				Row:0-ct1gb8mcgvh77yy-ProteinActivity-Plate-Read[45 minute]-ex[372 nanometer]-em[445 nanometer]	platereader	fluorescence		<transcriptic.jupyter.dataset.Dataset object at 0x16C2AFB8>	Row:0-ct1gb8mcgvh77yy-ProteinActivity-Plate	F4	161.9049170578264	ct1gb9bvve3w3bk		100.0	0.25098039215686274	d13tewnbwy7vn2	w13teuzzzqf3xh	2021-10-27T13:04:16.102-07:00	platereader	i1gb9bvv9pnbqq	{}	[]							False	2021-10-27T13:04:16.180-07:00	45
91	Row:0-ct1gb8mcgvh77yy-ProteinActivity-Plate	ct1gb9bvve3w3bk	Container(Row:0-ct1gb8mcgvh77yy-ProteinActivity-Plate)	63		aq1gbbsxvejgxjs	100.0	rs1f47z2uft2kyv	20:microliter	Protein	rs1f47z3qb2zdga	40:microliter	Protein	ct1gaq3z58r2frg:3				37:celsius				Row:0-ct1gb8mcgvh77yy-ProteinActivity-Plate-Read[31 minute]-ex[372 nanometer]-em[445 nanometer]	platereader	fluorescence		<transcriptic.jupyter.dataset.Dataset object at 0x175A0358>	Row:0-ct1gb8mcgvh77yy-ProteinActivity-Plate	F4	150.14300827753974	ct1gb9bvve3w3bk		100.0	0.25098039215686274	d13tewb942grnb	w13teuzzzpzvsh	2021-10-27T12:28:57.850-07:00	platereader	i1gb9bvv8dwe6k	{}	[]							False	2021-10-27T12:28:57.928-07:00	31
92	Row:0-ct1gb8mcgvh77yy-ProteinActivity-Plate	ct1gb9bvve3w3bk	Container(Row:0-ct1gb8mcgvh77yy-ProteinActivity-Plate)	63		aq1gbbsxvejgxjs	100.0	rs1f47z2uft2kyv	20:microliter	Protein	rs1f47z3qb2zdga	40:microliter	Protein	ct1gaq3z58r2frg:3				37:celsius				Row:0-ct1gb8mcgvh77yy-ProteinActivity-Plate-Read[34 minute]-ex[372 nanometer]-em[445 nanometer]	platereader	fluorescence		<transcriptic.jupyter.dataset.Dataset object at 0x175A0A30>	Row:0-ct1gb8mcgvh77yy-ProteinActivity-Plate	F4	147.4982119456358	ct1gb9bvve3w3bk		100.0	0.25098039215686274	d13tewde5wzhdw	w13teuzzzq6a6a	2021-10-27T12:36:31.928-07:00	platereader	i1gb9bvv8nut3t	{}	[]							False	2021-10-27T12:36:32.010-07:00	34
93	Row:0-ct1gb8mcgvh77yy-ProteinActivity-Plate	ct1gb9bvve3w3bk	Container(Row:0-ct1gb8mcgvh77yy-ProteinActivity-Plate)	63		aq1gbbsxvejgxjs	100.0	rs1f47z2uft2kyv	20:microliter	Protein	rs1f47z3qb2zdga	40:microliter	Protein	ct1gaq3z58r2frg:3				37:celsius				Row:0-ct1gb8mcgvh77yy-ProteinActivity-Plate-Read[3 minute]-ex[372 nanometer]-em[445 nanometer]	platereader	fluorescence		<transcriptic.jupyter.dataset.Dataset object at 0x175A0E08>	Row:0-ct1gb8mcgvh77yy-ProteinActivity-Plate	F4	123.4203747256882	ct1gb9bvve3w3bk		100.0	0.25098039215686274	d13tevp2zf8g6x	w13teuzzzpavtv	2021-10-27T11:18:18.566-07:00	platereader	i1gb9bvv5s66t9	{}	[]							False	2021-10-27T11:18:18.648-07:00	3
94	Row:0-ct1gb8mcgvh77yy-ProteinActivity-Plate	ct1gb9bvve3w3bk	Container(Row:0-ct1gb8mcgvh77yy-ProteinActivity-Plate)	63		aq1gbbsxvejgxjs	100.0	rs1f47z2uft2kyv	20:microliter	Protein	rs1f47z3qb2zdga	40:microliter	Protein	ct1gaq3z58r2frg:3				37:celsius				Row:0-ct1gb8mcgvh77yy-ProteinActivity-Plate-Read[14 minute]-ex[372 nanometer]-em[445 nanometer]	platereader	fluorescence		<transcriptic.jupyter.dataset.Dataset object at 0x175A0D30>	Row:0-ct1gb8mcgvh77yy-ProteinActivity-Plate	F4	130.80005873569377	ct1gb9bvve3w3bk		100.0	0.25098039215686274	d13tevwyzdre7w	w13teuzzzpkpm6	2021-10-27T11:46:04.251-07:00	platereader	i1gb9bvv6sxqf6	{}	[]							False	2021-10-27T11:46:04.329-07:00	14
95	Row:0-ct1gb8mcgvh77yy-ProteinActivity-Plate	ct1gb9bvve3w3bk	Container(Row:0-ct1gb8mcgvh77yy-ProteinActivity-Plate)	63		aq1gbbsxvejgxjs	100.0	rs1f47z2uft2kyv	20:microliter	Protein	rs1f47z3qb2zdga	40:microliter	Protein	ct1gaq3z58r2frg:3				37:celsius				Row:0-ct1gb8mcgvh77yy-ProteinActivity-Plate-Read[35 minute]-ex[372 nanometer]-em[445 nanometer]	platereader	fluorescence		<transcriptic.jupyter.dataset.Dataset object at 0x175A0718>	Row:0-ct1gb8mcgvh77yy-ProteinActivity-Plate	F4	147.9758260375727	ct1gb9bvve3w3bk		100.0	0.25098039215686274	d13tewe5grv92g	w13teuzzzq6a6e	2021-10-27T12:39:03.259-07:00	platereader	i1gb9bvv8s9dfw	{}	[]							False	2021-10-27T12:39:03.345-07:00	35
96	Row:0-ct1gb8mcgvh77yy-ProteinActivity-Plate	ct1gb9bvve3w3bk	Container(Row:0-ct1gb8mcgvh77yy-ProteinActivity-Plate)	63		aq1gbbsxvejgxjs	100.0	rs1f47z2uft2kyv	20:microliter	Protein	rs1f47z3qb2zdga	40:microliter	Protein	ct1gaq3z58r2frg:3				37:celsius				Row:0-ct1gb8mcgvh77yy-ProteinActivity-Plate-Read[2 minute]-ex[372 nanometer]-em[445 nanometer]	platereader	fluorescence		<transcriptic.jupyter.dataset.Dataset object at 0x175A06D0>	Row:0-ct1gb8mcgvh77yy-ProteinActivity-Plate	F4	124.51112110516465	ct1gb9bvve3w3bk		100.0	0.25098039215686274	d13tevnbkn7fwr	w13teuzzzpavtr	2021-10-27T11:15:46.804-07:00	platereader	i1gb9bvv5nrke6	{}	[]							False	2021-10-27T11:15:46.880-07:00	2
97	Row:0-ct1gb8mcgvh77yy-ProteinActivity-Plate	ct1gb9bvve3w3bk	Container(Row:0-ct1gb8mcgvh77yy-ProteinActivity-Plate)	63		aq1gbbsxvejgxjs	100.0	rs1f47z2uft2kyv	20:microliter	Protein	rs1f47z3qb2zdga	40:microliter	Protein	ct1gaq3z58r2frg:3				37:celsius				Row:0-ct1gb8mcgvh77yy-ProteinActivity-Plate-Read[40 minute]-ex[372 nanometer]-em[445 nanometer]	platereader	fluorescence		<transcriptic.jupyter.dataset.Dataset object at 0x175A0A78>	Row:0-ct1gb8mcgvh77yy-ProteinActivity-Plate	F4	160.11081417218074	ct1gb9bvve3w3bk		100.0	0.25098039215686274	d13tewhr6g4ng8	w13teuzzzqapjg	2021-10-27T12:51:39.377-07:00	platereader	i1gb9bvv97vs2a	{}	[]							False	2021-10-27T12:51:39.457-07:00	40
98	Row:0-ct1gb8mcgvh77yy-ProteinActivity-Plate	ct1gb9bvve3w3bk	Container(Row:0-ct1gb8mcgvh77yy-ProteinActivity-Plate)	63		aq1gbbsxvejgxjs	100.0	rs1f47z2uft2kyv	20:microliter	Protein	rs1f47z3qb2zdga	40:microliter	Protein	ct1gaq3z58r2frg:3				37:celsius				Row:0-ct1gb8mcgvh77yy-ProteinActivity-Plate-Read[54 minute]-ex[372 nanometer]-em[445 nanometer]	platereader	fluorescence		<transcriptic.jupyter.dataset.Dataset object at 0x175A0F40>	Row:0-ct1gb8mcgvh77yy-ProteinActivity-Plate	F4	167.6847039964349	ct1gb9bvve3w3bk		100.0	0.25098039215686274	d13tewuu32wpbd	w13teuzzzqkgc2	2021-10-27T13:26:57.988-07:00	platereader	i1gb9bvvahrvqf	{}	[]							False	2021-10-27T13:26:58.069-07:00	54
99	Row:0-ct1gb8mcgvh77yy-ProteinActivity-Plate	ct1gb9bvve3w3bk	Container(Row:0-ct1gb8mcgvh77yy-ProteinActivity-Plate)	63		aq1gbbsxvejgxjs	100.0	rs1f47z2uft2kyv	20:microliter	Protein	rs1f47z3qb2zdga	40:microliter	Protein	ct1gaq3z58r2frg:3				37:celsius				Row:0-ct1gb8mcgvh77yy-ProteinActivity-Plate-Read[5 minute]-ex[372 nanometer]-em[445 nanometer]	platereader	fluorescence		<transcriptic.jupyter.dataset.Dataset object at 0x175A0988>	Row:0-ct1gb8mcgvh77yy-ProteinActivity-Plate	F4	125.24733822984359	ct1gb9bvve3w3bk		100.0	0.25098039215686274	d13tevqgs54ztm	w13teuzzzpfa7m	2021-10-27T11:23:21.666-07:00	platereader	i1gb9bvv5xu6fe	{}	[]							False	2021-10-27T11:23:21.748-07:00	5
100	Row:0-ct1gb8mcgvh77yy-ProteinActivity-Plate	ct1gb9bvve3w3bk	Container(Row:0-ct1gb8mcgvh77yy-ProteinActivity-Plate)	63		aq1gbbsxvejgxjs	100.0	rs1f47z2uft2kyv	20:microliter	Protein	rs1f47z3qb2zdga	40:microliter	Protein	ct1gaq3z58r2frg:3				37:celsius				Row:0-ct1gb8mcgvh77yy-ProteinActivity-Plate-Read[8 minute]-ex[372 nanometer]-em[445 nanometer]	platereader	fluorescence		<transcriptic.jupyter.dataset.Dataset object at 0x175A0A18>	Row:0-ct1gb8mcgvh77yy-ProteinActivity-Plate	F4	125.92480758930841	ct1gb9bvve3w3bk		100.0	0.25098039215686274	d13tevsnwktmn4	w13teuzzzpfa7z	2021-10-27T11:30:56.310-07:00	platereader	i1gb9bvv68wrgp	{}	[]							False	2021-10-27T11:30:56.395-07:00	8
101	Row:0-ct1gb8mcgvh77yy-ProteinActivity-Plate	ct1gb9bvve3w3bk	Container(Row:0-ct1gb8mcgvh77yy-ProteinActivity-Plate)	63		aq1gbbsxvejgxjs	100.0	rs1f47z2uft2kyv	20:microliter	Protein	rs1f47z3qb2zdga	40:microliter	Protein	ct1gaq3z58r2frg:3				37:celsius				Row:0-ct1gb8mcgvh77yy-ProteinActivity-Plate-Read[47 minute]-ex[372 nanometer]-em[445 nanometer]	platereader	fluorescence		<transcriptic.jupyter.dataset.Dataset object at 0x175A0B38>	Row:0-ct1gb8mcgvh77yy-ProteinActivity-Plate	F4	160.5179141010696	ct1gb9bvve3w3bk		100.0	0.25098039215686274	d13tewpsmv6qus	w13teuzzzqf3xs	2021-10-27T13:09:18.814-07:00	platereader	i1gb9bvv9vbbcv	{}	[]							False	2021-10-27T13:09:18.894-07:00	47
102	Row:0-ct1gb8mcgvh77yy-ProteinActivity-Plate	ct1gb9bvve3w3bk	Container(Row:0-ct1gb8mcgvh77yy-ProteinActivity-Plate)	63		aq1gbbsxvejgxjs	100.0	rs1f47z2uft2kyv	20:microliter	Protein	rs1f47z3qb2zdga	40:microliter	Protein	ct1gaq3z58r2frg:3				37:celsius				Row:0-ct1gb8mcgvh77yy-ProteinActivity-Plate-Read[25 minute]-ex[372 nanometer]-em[445 nanometer]	platereader	fluorescence		<transcriptic.jupyter.dataset.Dataset object at 0x175A0400>	Row:0-ct1gb8mcgvh77yy-ProteinActivity-Plate	F4	144.0170661990925	ct1gb9bvve3w3bk		100.0	0.25098039215686274	d13tew6wyg5zh8	w13teuzzzpvgdc	2021-10-27T12:13:49.743-07:00	platereader	i1gb9bvv7tr943	{}	[]							False	2021-10-27T12:13:49.827-07:00	25
103	Row:0-ct1gb8mcgvh77yy-ProteinActivity-Plate	ct1gb9bvve3w3bk	Container(Row:0-ct1gb8mcgvh77yy-ProteinActivity-Plate)	63		aq1gbbsxvejgxjs	100.0	rs1f47z2uft2kyv	20:microliter	Protein	rs1f47z3qb2zdga	40:microliter	Protein	ct1gaq3z58r2frg:3				37:celsius				Row:0-ct1gb8mcgvh77yy-ProteinActivity-Plate-Read[12 minute]-ex[372 nanometer]-em[445 nanometer]	platereader	fluorescence		<transcriptic.jupyter.dataset.Dataset object at 0x17339E08>	Row:0-ct1gb8mcgvh77yy-ProteinActivity-Plate	F4	130.30484001367086	ct1gb9bvve3w3bk		100.0	0.25098039215686274	d13tevvjb2p5jh	w13teuzzzpkpkw	2021-10-27T11:41:01.656-07:00	platereader	i1gb9bvv6m9qsz	{}	[]							False	2021-10-27T11:41:01.732-07:00	12
104	Row:0-ct1gb8mcgvh77yy-ProteinActivity-Plate	ct1gb9bvve3w3bk	Container(Row:0-ct1gb8mcgvh77yy-ProteinActivity-Plate)	63		aq1gbbsxvejgxjs	100.0	rs1f47z2uft2kyv	20:microliter	Protein	rs1f47z3qb2zdga	40:microliter	Protein	ct1gaq3z58r2frg:3				37:celsius				Row:0-ct1gb8mcgvh77yy-ProteinActivity-Plate-Read[9 minute]-ex[372 nanometer]-em[445 nanometer]	platereader	fluorescence		<transcriptic.jupyter.dataset.Dataset object at 0x17339130>	Row:0-ct1gb8mcgvh77yy-ProteinActivity-Plate	F4	129.61980140804292	ct1gb9bvve3w3bk		100.0	0.25098039215686274	d13tevtd8dkzuh	w13teuzzzpfa85	2021-10-27T11:33:27.413-07:00	platereader	i1gb9bvv6b75rr	{}	[]							False	2021-10-27T11:33:27.499-07:00	9
105	Row:0-ct1gb8mcgvh77yy-ProteinActivity-Plate	ct1gb9bvve3w3bk	Container(Row:0-ct1gb8mcgvh77yy-ProteinActivity-Plate)	63		aq1gbbsxvejgxjs	100.0	rs1f47z2uft2kyv	20:microliter	Protein	rs1f47z3qb2zdga	40:microliter	Protein	ct1gaq3z58r2frg:3				37:celsius				Row:0-ct1gb8mcgvh77yy-ProteinActivity-Plate-Read[42 minute]-ex[372 nanometer]-em[445 nanometer]	platereader	fluorescence		<transcriptic.jupyter.dataset.Dataset object at 0x17339988>	Row:0-ct1gb8mcgvh77yy-ProteinActivity-Plate	F4	159.78700250786548	ct1gb9bvve3w3bk		100.0	0.25098039215686274	d13tewk6wb22ha	w13teuzzzqapjr	2021-10-27T12:56:42.294-07:00	platereader	i1gb9bvv9djrpf	{}	[]							False	2021-10-27T12:56:42.371-07:00	42
106	Row:0-ct1gb8mcgvh77yy-ProteinActivity-Plate	ct1gb9bvve3w3bk	Container(Row:0-ct1gb8mcgvh77yy-ProteinActivity-Plate)	63		aq1gbbsxvejgxjs	100.0	rs1f47z2uft2kyv	20:microliter	Protein	rs1f47z3qb2zdga	40:microliter	Protein	ct1gaq3z58r2frg:3				37:celsius				Row:0-ct1gb8mcgvh77yy-ProteinActivity-Plate-Read[26 minute]-ex[372 nanometer]-em[445 nanometer]	platereader	fluorescence		<transcriptic.jupyter.dataset.Dataset object at 0x17339BC8>	Row:0-ct1gb8mcgvh77yy-ProteinActivity-Plate	F4	137.08344123174714	ct1gb9bvve3w3bk		100.0	0.25098039215686274	d13tew7nbck5f8	w13teuzzzpvgdg	2021-10-27T12:16:21.085-07:00	platereader	i1gb9bvv7x5ug6	{}	[]							False	2021-10-27T12:16:21.169-07:00	26
107	Row:0-ct1gb8mcgvh77yy-ProteinActivity-Plate	ct1gb9bvve3w3bk	Container(Row:0-ct1gb8mcgvh77yy-ProteinActivity-Plate)	63		aq1gbbsxvejgxjs	100.0	rs1f47z2uft2kyv	20:microliter	Protein	rs1f47z3qb2zdga	40:microliter	Protein	ct1gaq3z58r2frg:3				37:celsius				Row:0-ct1gb8mcgvh77yy-ProteinActivity-Plate-Read[21 minute]-ex[372 nanometer]-em[445 nanometer]	platereader	fluorescence		<transcriptic.jupyter.dataset.Dataset object at 0x17339388>	Row:0-ct1gb8mcgvh77yy-ProteinActivity-Plate	F4	134.6297964547912	ct1gb9bvve3w3bk		100.0	0.25098039215686274	d13tew42hxt69c	w13teuzzzpr3zf	2021-10-27T12:03:44.160-07:00	platereader	i1gb9bvv7fd9sr	{}	[]							False	2021-10-27T12:03:44.240-07:00	21
108	Row:0-ct1gb8mcgvh77yy-ProteinActivity-Plate	ct1gb9bvve3w3bk	Container(Row:0-ct1gb8mcgvh77yy-ProteinActivity-Plate)	63		aq1gbbsxvejgxjs	100.0	rs1f47z2uft2kyv	20:microliter	Protein	rs1f47z3qb2zdga	40:microliter	Protein	ct1gaq3z58r2frg:3				37:celsius				Row:0-ct1gb8mcgvh77yy-ProteinActivity-Plate-Read[55 minute]-ex[372 nanometer]-em[445 nanometer]	platereader	fluorescence		<transcriptic.jupyter.dataset.Dataset object at 0x17339AC0>	Row:0-ct1gb8mcgvh77yy-ProteinActivity-Plate	F4	172.12217497778056	ct1gb9bvve3w3bk		100.0	0.25098039215686274	d13tewvjdrxmdg	w13teuzzzqkgc6	2021-10-27T13:29:29.292-07:00	platereader	i1gb9bvvan6g4j	{}	[]							False	2021-10-27T13:29:29.374-07:00	55
109	Row:0-ct1gb8mcgvh77yy-ProteinActivity-Plate	ct1gb9bvve3w3bk	Container(Row:0-ct1gb8mcgvh77yy-ProteinActivity-Plate)	63		aq1gbbsxvejgxjs	100.0	rs1f47z2uft2kyv	20:microliter	Protein	rs1f47z3qb2zdga	40:microliter	Protein	ct1gaq3z58r2frg:3				37:celsius				Row:0-ct1gb8mcgvh77yy-ProteinActivity-Plate-Read[59 minute]-ex[372 nanometer]-em[445 nanometer]	platereader	fluorescence		<transcriptic.jupyter.dataset.Dataset object at 0x17339928>	Row:0-ct1gb8mcgvh77yy-ProteinActivity-Plate	F4	183.20068994003404	ct1gb9bvve3w3bk		100.0	0.25098039215686274	d13tewyeqzhv4u	w13teuzzzqqvr2	2021-10-27T13:39:34.159-07:00	platereader	i1gb9bvvazhfdv	{}	[]							False	2021-10-27T13:39:34.241-07:00	59
110	Row:0-ct1gb8mcgvh77yy-ProteinActivity-Plate	ct1gb9bvve3w3bk	Container(Row:0-ct1gb8mcgvh77yy-ProteinActivity-Plate)	63		aq1gbbsxvejgxjs	100.0	rs1f47z2uft2kyv	20:microliter	Protein	rs1f47z3qb2zdga	40:microliter	Protein	ct1gaq3z58r2frg:3				37:celsius				Row:0-ct1gb8mcgvh77yy-ProteinActivity-Plate-Read[43 minute]-ex[372 nanometer]-em[445 nanometer]	platereader	fluorescence		<transcriptic.jupyter.dataset.Dataset object at 0x17339220>	Row:0-ct1gb8mcgvh77yy-ProteinActivity-Plate	F4	157.36223777737487	ct1gb9bvve3w3bk		100.0	0.25098039215686274	d13tewkw8shsuj	w13teuzzzqapjv	2021-10-27T12:59:13.545-07:00	platereader	i1gb9bvv9gyc3j	{}	[]							False	2021-10-27T12:59:13.624-07:00	43
111	Row:0-ct1gb8mcgvh77yy-ProteinActivity-Plate	ct1gb9bvve3w3bk	Container(Row:0-ct1gb8mcgvh77yy-ProteinActivity-Plate)	63		aq1gbbsxvejgxjs	100.0	rs1f47z2uft2kyv	20:microliter	Protein	rs1f47z3qb2zdga	40:microliter	Protein	ct1gaq3z58r2frg:3				37:celsius				Row:0-ct1gb8mcgvh77yy-ProteinActivity-Plate-Read[37 minute]-ex[372 nanometer]-em[445 nanometer]	platereader	fluorescence		<transcriptic.jupyter.dataset.Dataset object at 0x17339AD8>	Row:0-ct1gb8mcgvh77yy-ProteinActivity-Plate	F4	157.96020533790522	ct1gb9bvve3w3bk		100.0	0.25098039215686274	d13tewfk78wqng	w13teuzzzq6a6p	2021-10-27T12:44:05.880-07:00	platereader	i1gb9bvv8xxd53	{}	[]							False	2021-10-27T12:44:05.964-07:00	37
112	Row:0-ct1gb8mcgvh77yy-ProteinActivity-Plate	ct1gb9bvve3w3bk	Container(Row:0-ct1gb8mcgvh77yy-ProteinActivity-Plate)	63		aq1gbbsxvejgxjs	100.0	rs1f47z2uft2kyv	20:microliter	Protein	rs1f47z3qb2zdga	40:microliter	Protein	ct1gaq3z58r2frg:3				37:celsius				Row:0-ct1gb8mcgvh77yy-ProteinActivity-Plate-Read[7 minute]-ex[372 nanometer]-em[445 nanometer]	platereader	fluorescence		<transcriptic.jupyter.dataset.Dataset object at 0x173390D0>	Row:0-ct1gb8mcgvh77yy-ProteinActivity-Plate	F4	127.02060692768343	ct1gb9bvve3w3bk		100.0	0.25098039215686274	d13tevrxjppgrf	w13teuzzzpfa7v	2021-10-27T11:28:24.961-07:00	platereader	i1gb9bvv65h64k	{}	[]							False	2021-10-27T11:28:25.040-07:00	7
113	Row:0-ct1gb8mcgvh77yy-ProteinActivity-Plate	ct1gb9bvve3w3bk	Container(Row:0-ct1gb8mcgvh77yy-ProteinActivity-Plate)	63		aq1gbbsxvejgxjs	100.0	rs1f47z2uft2kyv	20:microliter	Protein	rs1f47z3qb2zdga	40:microliter	Protein	ct1gaq3z58r2frg:3				37:celsius				Row:0-ct1gb8mcgvh77yy-ProteinActivity-Plate-Read[15 minute]-ex[372 nanometer]-em[445 nanometer]	platereader	fluorescence		<transcriptic.jupyter.dataset.Dataset object at 0x17339B98>	Row:0-ct1gb8mcgvh77yy-ProteinActivity-Plate	F4	134.09674250565297	ct1gb9bvve3w3bk		100.0	0.25098039215686274	d13tevxqcky55t	w13teuzzzpkpma	2021-10-27T11:48:35.662-07:00	platereader	i1gb9bvv6v84q8	{}	[]							False	2021-10-27T11:48:35.741-07:00	15
114	Row:0-ct1gb8mcgvh77yy-ProteinActivity-Plate	ct1gb9bvve3w3bk	Container(Row:0-ct1gb8mcgvh77yy-ProteinActivity-Plate)	63		aq1gbbsxvejgxjs	100.0	rs1f47z2uft2kyv	20:microliter	Protein	rs1f47z3qb2zdga	40:microliter	Protein	ct1gaq3z58r2frg:3				37:celsius				Row:0-ct1gb8mcgvh77yy-ProteinActivity-Plate-Read[38 minute]-ex[372 nanometer]-em[445 nanometer]	platereader	fluorescence		<transcriptic.jupyter.dataset.Dataset object at 0x17339430>	Row:0-ct1gb8mcgvh77yy-ProteinActivity-Plate	F4	152.40098364290589	ct1gb9bvve3w3bk		100.0	0.25098039215686274	d13tewgagx653p	w13teuzzzq6a6t	2021-10-27T12:46:36.960-07:00	platereader	i1gb9bvv927sd5	{}	[]							False	2021-10-27T12:46:37.038-07:00	38
115	Row:0-ct1gb8mcgvh77yy-ProteinActivity-Plate	ct1gb9bvve3w3bk	Container(Row:0-ct1gb8mcgvh77yy-ProteinActivity-Plate)	63		aq1gbbsxvejgxjs	100.0	rs1f47z2uft2kyv	20:microliter	Protein	rs1f47z3qb2zdga	40:microliter	Protein	ct1gaq3z58r2frg:3				37:celsius				Row:0-ct1gb8mcgvh77yy-ProteinActivity-Plate-Read[17 minute]-ex[372 nanometer]-em[445 nanometer]	platereader	fluorescence		<transcriptic.jupyter.dataset.Dataset object at 0x017FD8C8>	Row:0-ct1gb8mcgvh77yy-ProteinActivity-Plate	F4	135.25750624501654	ct1gb9bvve3w3bk		100.0	0.25098039215686274	d13tevz64a2wvg	w13teuzzzpr3yx	2021-10-27T11:53:38.544-07:00	platereader	i1gb9bvv72w4cd	{}	[]							False	2021-10-27T11:53:38.624-07:00	17
116	Row:0-ct1gb8mcgvh77yy-ProteinActivity-Plate	ct1gb9bvve3w3bk	Container(Row:0-ct1gb8mcgvh77yy-ProteinActivity-Plate)	63		aq1gbbsxvejgxjs	100.0	rs1f47z2uft2kyv	20:microliter	Protein	rs1f47z3qb2zdga	40:microliter	Protein	ct1gaq3z58r2frg:3				37:celsius				Row:0-ct1gb8mcgvh77yy-ProteinActivity-Plate-Read[32 minute]-ex[372 nanometer]-em[445 nanometer]	platereader	fluorescence		<transcriptic.jupyter.dataset.Dataset object at 0x017FD2C8>	Row:0-ct1gb8mcgvh77yy-ProteinActivity-Plate	F4	144.93383937255382	ct1gb9bvve3w3bk		100.0	0.25098039215686274	d13tewbyf8a9du	w13teuzzzpzvsn	2021-10-27T12:31:29.258-07:00	platereader	i1gb9bvv8g6ten	{}	[]							False	2021-10-27T12:31:29.340-07:00	32
117	Row:0-ct1gb8mcgvh77yy-ProteinActivity-Plate	ct1gb9bvve3w3bk	Container(Row:0-ct1gb8mcgvh77yy-ProteinActivity-Plate)	63		aq1gbbsxvejgxjs	100.0	rs1f47z2uft2kyv	20:microliter	Protein	rs1f47z3qb2zdga	40:microliter	Protein	ct1gaq3z58r2frg:3				37:celsius				Row:0-ct1gb8mcgvh77yy-ProteinActivity-Plate-Read[44 minute]-ex[372 nanometer]-em[445 nanometer]	platereader	fluorescence		<transcriptic.jupyter.dataset.Dataset object at 0x017FDF40>	Row:0-ct1gb8mcgvh77yy-ProteinActivity-Plate	F4	163.03350552910854	ct1gb9bvve3w3bk		100.0	0.25098039215686274	d13tewmmkwrwan	w13teuzzzqapjz	2021-10-27T13:01:44.942-07:00	platereader	i1gb9bvv9mcxfn	{}	[]							False	2021-10-27T13:01:45.028-07:00	44
118	Row:0-ct1gb8mcgvh77yy-ProteinActivity-Plate	ct1gb9bvve3w3bk	Container(Row:0-ct1gb8mcgvh77yy-ProteinActivity-Plate)	63		aq1gbbsxvejgxjs	100.0	rs1f47z2uft2kyv	20:microliter	Protein	rs1f47z3qb2zdga	40:microliter	Protein	ct1gaq3z58r2frg:3				37:celsius				Row:0-ct1gb8mcgvh77yy-ProteinActivity-Plate-Read[24 minute]-ex[372 nanometer]-em[445 nanometer]	platereader	fluorescence		<transcriptic.jupyter.dataset.Dataset object at 0x017FD298>	Row:0-ct1gb8mcgvh77yy-ProteinActivity-Plate	F4	140.04929648764283	ct1gb9bvve3w3bk		100.0	0.25098039215686274	d13tew67kx5wuh	w13teuzzzpvgd8	2021-10-27T12:11:18.256-07:00	platereader	i1gb9bvv7rfutz	{}	[]							False	2021-10-27T12:11:18.331-07:00	24
119	Row:0-ct1gb8mcgvh77yy-ProteinActivity-Plate	ct1gb9bvve3w3bk	Container(Row:0-ct1gb8mcgvh77yy-ProteinActivity-Plate)	63		aq1gbbsxvejgxjs	100.0	rs1f47z2uft2kyv	20:microliter	Protein	rs1f47z3qb2zdga	40:microliter	Protein	ct1gaq3z58r2frg:3				37:celsius				Row:0-ct1gb8mcgvh77yy-ProteinActivity-Plate-Read[11 minute]-ex[372 nanometer]-em[445 nanometer]	platereader	fluorescence		<transcriptic.jupyter.dataset.Dataset object at 0x017FD400>	Row:0-ct1gb8mcgvh77yy-ProteinActivity-Plate	F4	132.12153346040924	ct1gb9bvve3w3bk		100.0	0.25098039215686274	d13tevutynuynq	w13teuzzzpkpks	2021-10-27T11:38:30.424-07:00	platereader	i1gb9bvv6gv5dw	{}	[]							False	2021-10-27T11:38:30.503-07:00	11
120	Row:0-ct1gb8mcgvh77yy-ProteinActivity-Plate	ct1gb9bvve3w3bk	Container(Row:0-ct1gb8mcgvh77yy-ProteinActivity-Plate)	63		aq1gbbsxvejgxjs	100.0	rs1f47z2uft2kyv	20:microliter	Protein	rs1f47z3qb2zdga	40:microliter	Protein	ct1gaq3z58r2frg:3				37:celsius				Row:0-ct1gb8mcgvh77yy-ProteinActivity-Plate-Read[30 minute]-ex[372 nanometer]-em[445 nanometer]	platereader	fluorescence		<transcriptic.jupyter.dataset.Dataset object at 0x017FD898>	Row:0-ct1gb8mcgvh77yy-ProteinActivity-Plate	F4	144.75951892638878	ct1gb9bvve3w3bk		100.0	0.25098039215686274	d13tewahr5x8b7	w13teuzzzpzvsd	2021-10-27T12:26:26.508-07:00	platereader	i1gb9bvv8agtsg	{}	[]							False	2021-10-27T12:26:26.592-07:00	30
121	Row:0-ct1gb8mcgvh77yy-ProteinActivity-Plate	ct1gb9bvve3w3bk	Container(Row:0-ct1gb8mcgvh77yy-ProteinActivity-Plate)	63		aq1gbbsxvejgxjs	100.0	rs1f47z2uft2kyv	20:microliter	Protein	rs1f47z3qb2zdga	40:microliter	Protein	ct1gaq3z58r2frg:3				37:celsius				Row:0-ct1gb8mcgvh77yy-ProteinActivity-Plate-Read[1 minute]-ex[372 nanometer]-em[445 nanometer]	platereader	fluorescence		<transcriptic.jupyter.dataset.Dataset object at 0x017FD478>	Row:0-ct1gb8mcgvh77yy-ProteinActivity-Plate	F4	121.26898692020582	ct1gb9bvve3w3bk		100.0	0.25098039215686274	d13tevmm7mze55	w13teuzzzpavtm	2021-10-27T11:13:15.217-07:00	platereader	i1gb9bvv5kg764	{}	[]							False	2021-10-27T11:13:15.301-07:00	1
122	Row:0-ct1gb8mcgvh77yy-ProteinActivity-Plate	ct1gb9bvve3w3bk	Container(Row:0-ct1gb8mcgvh77yy-ProteinActivity-Plate)	51		aq1gbbsxvehcreu	100.0	rs1f47z2uft2kyv	20:microliter	Protein	rs1f47z3qb2zdga	40:microliter	Protein	ct1gaq3z58r2frg:3				47.5:celsius				Row:0-ct1gb8mcgvh77yy-ProteinActivity-Plate-Read[60 minute]-ex[372 nanometer]-em[445 nanometer]	platereader	fluorescence		<transcriptic.jupyter.dataset.Dataset object at 0x016B56E8>	Row:0-ct1gb8mcgvh77yy-ProteinActivity-Plate	E4	159.63141396881355	ct1gb9bvve3w3bk		100.0	0.25098039215686274	d13tewz62yz8ye	w13teuzzzqqvr6	2021-10-27T13:42:05.304-07:00	platereader	i1gb9bvvb4x2sy	{}	[]							False	2021-10-27T13:42:05.386-07:00	60
123	Row:0-ct1gb8mcgvh77yy-ProteinActivity-Plate	ct1gb9bvve3w3bk	Container(Row:0-ct1gb8mcgvh77yy-ProteinActivity-Plate)	51		aq1gbbsxvehcreu	100.0	rs1f47z2uft2kyv	20:microliter	Protein	rs1f47z3qb2zdga	40:microliter	Protein	ct1gaq3z58r2frg:3				47.5:celsius				Row:0-ct1gb8mcgvh77yy-ProteinActivity-Plate-Read[53 minute]-ex[372 nanometer]-em[445 nanometer]	platereader	fluorescence		<transcriptic.jupyter.dataset.Dataset object at 0x01A1DD48>	Row:0-ct1gb8mcgvh77yy-ProteinActivity-Plate	E4	156.5761175098349	ct1gb9bvve3w3bk		100.0	0.25098039215686274	d13tewu4q3h66p	w13teuzzzqkgbw	2021-10-27T13:24:26.626-07:00	platereader	i1gb9bvvafggfd	{}	[]							False	2021-10-27T13:24:26.706-07:00	53
124	Row:0-ct1gb8mcgvh77yy-ProteinActivity-Plate	ct1gb9bvve3w3bk	Container(Row:0-ct1gb8mcgvh77yy-ProteinActivity-Plate)	51		aq1gbbsxvehcreu	100.0	rs1f47z2uft2kyv	20:microliter	Protein	rs1f47z3qb2zdga	40:microliter	Protein	ct1gaq3z58r2frg:3				47.5:celsius				Row:0-ct1gb8mcgvh77yy-ProteinActivity-Plate-Read[10 minute]-ex[372 nanometer]-em[445 nanometer]	platereader	fluorescence		<transcriptic.jupyter.dataset.Dataset object at 0x171F2730>	Row:0-ct1gb8mcgvh77yy-ProteinActivity-Plate	E4	123.91553420899035	ct1gb9bvve3w3bk		100.0	0.25098039215686274	d13tevu4md43pg	w13teuzzzpfa89	2021-10-27T11:35:58.995-07:00	platereader	i1gb9bvv6ekr5u	{}	[]							False	2021-10-27T11:35:59.072-07:00	10
125	Row:0-ct1gb8mcgvh77yy-ProteinActivity-Plate	ct1gb9bvve3w3bk	Container(Row:0-ct1gb8mcgvh77yy-ProteinActivity-Plate)	51		aq1gbbsxvehcreu	100.0	rs1f47z2uft2kyv	20:microliter	Protein	rs1f47z3qb2zdga	40:microliter	Protein	ct1gaq3z58r2frg:3				47.5:celsius				Row:0-ct1gb8mcgvh77yy-ProteinActivity-Plate-Read[6 minute]-ex[372 nanometer]-em[445 nanometer]	platereader	fluorescence		<transcriptic.jupyter.dataset.Dataset object at 0x171F2808>	Row:0-ct1gb8mcgvh77yy-ProteinActivity-Plate	E4	122.04718886661436	ct1gb9bvve3w3bk		100.0	0.25098039215686274	d13tevr875y7uz	w13teuzzzpfa7r	2021-10-27T11:25:53.476-07:00	platereader	i1gb9bvv638ruh	{}	[]							False	2021-10-27T11:25:53.565-07:00	6
126	Row:0-ct1gb8mcgvh77yy-ProteinActivity-Plate	ct1gb9bvve3w3bk	Container(Row:0-ct1gb8mcgvh77yy-ProteinActivity-Plate)	51		aq1gbbsxvehcreu	100.0	rs1f47z2uft2kyv	20:microliter	Protein	rs1f47z3qb2zdga	40:microliter	Protein	ct1gaq3z58r2frg:3				47.5:celsius				Row:0-ct1gb8mcgvh77yy-ProteinActivity-Plate-Read[46 minute]-ex[372 nanometer]-em[445 nanometer]	platereader	fluorescence		<transcriptic.jupyter.dataset.Dataset object at 0x171F29E8>	Row:0-ct1gb8mcgvh77yy-ProteinActivity-Plate	E4	156.3036418708788	ct1gb9bvve3w3bk		100.0	0.25098039215686274	d13tewp39n4mk4	w13teuzzzqf3xn	2021-10-27T13:06:47.397-07:00	platereader	i1gb9bvv9t2x4t	{}	[]							False	2021-10-27T13:06:47.478-07:00	46
127	Row:0-ct1gb8mcgvh77yy-ProteinActivity-Plate	ct1gb9bvve3w3bk	Container(Row:0-ct1gb8mcgvh77yy-ProteinActivity-Plate)	51		aq1gbbsxvehcreu	100.0	rs1f47z2uft2kyv	20:microliter	Protein	rs1f47z3qb2zdga	40:microliter	Protein	ct1gaq3z58r2frg:3				47.5:celsius				Row:0-ct1gb8mcgvh77yy-ProteinActivity-Plate-Read[13 minute]-ex[372 nanometer]-em[445 nanometer]	platereader	fluorescence		<transcriptic.jupyter.dataset.Dataset object at 0x171F2820>	Row:0-ct1gb8mcgvh77yy-ProteinActivity-Plate	E4	132.63303330320622	ct1gb9bvve3w3bk		100.0	0.25098039215686274	d13tevw9pazucc	w13teuzzzpkpm2	2021-10-27T11:43:33.083-07:00	platereader	i1gb9bvv6pj533	{}	[]							False	2021-10-27T11:43:33.164-07:00	13
128	Row:0-ct1gb8mcgvh77yy-ProteinActivity-Plate	ct1gb9bvve3w3bk	Container(Row:0-ct1gb8mcgvh77yy-ProteinActivity-Plate)	51		aq1gbbsxvehcreu	100.0	rs1f47z2uft2kyv	20:microliter	Protein	rs1f47z3qb2zdga	40:microliter	Protein	ct1gaq3z58r2frg:3				47.5:celsius				Row:0-ct1gb8mcgvh77yy-ProteinActivity-Plate-Read[36 minute]-ex[372 nanometer]-em[445 nanometer]	platereader	fluorescence		<transcriptic.jupyter.dataset.Dataset object at 0x171F2C70>	Row:0-ct1gb8mcgvh77yy-ProteinActivity-Plate	E4	145.29191827394175	ct1gb9bvve3w3bk		100.0	0.25098039215686274	d13teweutmsn4u	w13teuzzzq6a6j	2021-10-27T12:41:34.378-07:00	platereader	i1gb9bvv8uhsqy	{}	[]							False	2021-10-27T12:41:34.462-07:00	36
129	Row:0-ct1gb8mcgvh77yy-ProteinActivity-Plate	ct1gb9bvve3w3bk	Container(Row:0-ct1gb8mcgvh77yy-ProteinActivity-Plate)	51		aq1gbbsxvehcreu	100.0	rs1f47z2uft2kyv	20:microliter	Protein	rs1f47z3qb2zdga	40:microliter	Protein	ct1gaq3z58r2frg:3				47.5:celsius				Row:0-ct1gb8mcgvh77yy-ProteinActivity-Plate-Read[49 minute]-ex[372 nanometer]-em[445 nanometer]	platereader	fluorescence		<transcriptic.jupyter.dataset.Dataset object at 0x171F2958>	Row:0-ct1gb8mcgvh77yy-ProteinActivity-Plate	E4	154.06288338367253	ct1gb9bvve3w3bk		100.0	0.25098039215686274	d13tewr8bvty8v	w13teuzzzqf3y2	2021-10-27T13:14:21.553-07:00	platereader	i1gb9bvva45h63	{}	[]							False	2021-10-27T13:14:21.634-07:00	49
130	Row:0-ct1gb8mcgvh77yy-ProteinActivity-Plate	ct1gb9bvve3w3bk	Container(Row:0-ct1gb8mcgvh77yy-ProteinActivity-Plate)	51		aq1gbbsxvehcreu	100.0	rs1f47z2uft2kyv	20:microliter	Protein	rs1f47z3qb2zdga	40:microliter	Protein	ct1gaq3z58r2frg:3				47.5:celsius				Row:0-ct1gb8mcgvh77yy-ProteinActivity-Plate-Read[18 minute]-ex[372 nanometer]-em[445 nanometer]	platereader	fluorescence		<transcriptic.jupyter.dataset.Dataset object at 0x171F25B0>	Row:0-ct1gb8mcgvh77yy-ProteinActivity-Plate	E4	135.67806684363208	ct1gb9bvve3w3bk		100.0	0.25098039215686274	d13tevzvfez2a8	w13teuzzzpr3z3	2021-10-27T11:56:09.947-07:00	platereader	i1gb9bvv76aprg	{}	[]							False	2021-10-27T11:56:10.025-07:00	18
131	Row:0-ct1gb8mcgvh77yy-ProteinActivity-Plate	ct1gb9bvve3w3bk	Container(Row:0-ct1gb8mcgvh77yy-ProteinActivity-Plate)	51		aq1gbbsxvehcreu	100.0	rs1f47z2uft2kyv	20:microliter	Protein	rs1f47z3qb2zdga	40:microliter	Protein	ct1gaq3z58r2frg:3				47.5:celsius				Row:0-ct1gb8mcgvh77yy-ProteinActivity-Plate-Read[19 minute]-ex[372 nanometer]-em[445 nanometer]	platereader	fluorescence		<transcriptic.jupyter.dataset.Dataset object at 0x165E42B0>	Row:0-ct1gb8mcgvh77yy-ProteinActivity-Plate	E4	129.33781733000106	ct1gb9bvve3w3bk		100.0	0.25098039215686274	d13tew2ktjh5sp	w13teuzzzpr3z7	2021-10-27T11:58:41.338-07:00	platereader	i1gb9bvv79qa5k	{}	[]							False	2021-10-27T11:58:41.420-07:00	19
132	Row:0-ct1gb8mcgvh77yy-ProteinActivity-Plate	ct1gb9bvve3w3bk	Container(Row:0-ct1gb8mcgvh77yy-ProteinActivity-Plate)	51		aq1gbbsxvehcreu	100.0	rs1f47z2uft2kyv	20:microliter	Protein	rs1f47z3qb2zdga	40:microliter	Protein	ct1gaq3z58r2frg:3				47.5:celsius				Row:0-ct1gb8mcgvh77yy-ProteinActivity-Plate-Read[4 minute]-ex[372 nanometer]-em[445 nanometer]	platereader	fluorescence		<transcriptic.jupyter.dataset.Dataset object at 0x165E4BC8>	Row:0-ct1gb8mcgvh77yy-ProteinActivity-Plate	E4	125.11374539577601	ct1gb9bvve3w3bk		100.0	0.25098039215686274	d13tevpscwpctb	w13teuzzzpavtz	2021-10-27T11:20:50.036-07:00	platereader	i1gb9bvv5vjs7c	{}	[]							False	2021-10-27T11:20:50.121-07:00	4
133	Row:0-ct1gb8mcgvh77yy-ProteinActivity-Plate	ct1gb9bvve3w3bk	Container(Row:0-ct1gb8mcgvh77yy-ProteinActivity-Plate)	51		aq1gbbsxvehcreu	100.0	rs1f47z2uft2kyv	20:microliter	Protein	rs1f47z3qb2zdga	40:microliter	Protein	ct1gaq3z58r2frg:3				47.5:celsius				Row:0-ct1gb8mcgvh77yy-ProteinActivity-Plate-Read[22 minute]-ex[372 nanometer]-em[445 nanometer]	platereader	fluorescence		<transcriptic.jupyter.dataset.Dataset object at 0x165E4FB8>	Row:0-ct1gb8mcgvh77yy-ProteinActivity-Plate	E4	132.00655768525257	ct1gb9bvve3w3bk		100.0	0.25098039215686274	d13tew4rvme4e6	w13teuzzzpvgcy	2021-10-27T12:06:15.453-07:00	platereader	i1gb9bvv7hnp2t	{}	[]							False	2021-10-27T12:06:15.538-07:00	22
134	Row:0-ct1gb8mcgvh77yy-ProteinActivity-Plate	ct1gb9bvve3w3bk	Container(Row:0-ct1gb8mcgvh77yy-ProteinActivity-Plate)	51		aq1gbbsxvehcreu	100.0	rs1f47z2uft2kyv	20:microliter	Protein	rs1f47z3qb2zdga	40:microliter	Protein	ct1gaq3z58r2frg:3				47.5:celsius				Row:0-ct1gb8mcgvh77yy-ProteinActivity-Plate-Read[48 minute]-ex[372 nanometer]-em[445 nanometer]	platereader	fluorescence		<transcriptic.jupyter.dataset.Dataset object at 0x165E47A8>	Row:0-ct1gb8mcgvh77yy-ProteinActivity-Plate	E4	154.86808828665156	ct1gb9bvve3w3bk		100.0	0.25098039215686274	d13tewqgz2tu86	w13teuzzzqf3xw	2021-10-27T13:11:50.221-07:00	platereader	i1gb9bvv9yqwry	{}	[]							False	2021-10-27T13:11:50.300-07:00	48
135	Row:0-ct1gb8mcgvh77yy-ProteinActivity-Plate	ct1gb9bvve3w3bk	Container(Row:0-ct1gb8mcgvh77yy-ProteinActivity-Plate)	51		aq1gbbsxvehcreu	100.0	rs1f47z2uft2kyv	20:microliter	Protein	rs1f47z3qb2zdga	40:microliter	Protein	ct1gaq3z58r2frg:3				47.5:celsius				Row:0-ct1gb8mcgvh77yy-ProteinActivity-Plate-Read[58 minute]-ex[372 nanometer]-em[445 nanometer]	platereader	fluorescence		<transcriptic.jupyter.dataset.Dataset object at 0x165E49E8>	Row:0-ct1gb8mcgvh77yy-ProteinActivity-Plate	E4	161.572290647776	ct1gb9bvve3w3bk		100.0	0.25098039215686274	d13tewxqd6thvd	w13teuzzzqqvqw	2021-10-27T13:37:02.829-07:00	platereader	i1gb9bvvaw4uzs	{}	[]							False	2021-10-27T13:37:02.909-07:00	58
136	Row:0-ct1gb8mcgvh77yy-ProteinActivity-Plate	ct1gb9bvve3w3bk	Container(Row:0-ct1gb8mcgvh77yy-ProteinActivity-Plate)	51		aq1gbbsxvehcreu	100.0	rs1f47z2uft2kyv	20:microliter	Protein	rs1f47z3qb2zdga	40:microliter	Protein	ct1gaq3z58r2frg:3				47.5:celsius				Row:0-ct1gb8mcgvh77yy-ProteinActivity-Plate-Read[16 minute]-ex[372 nanometer]-em[445 nanometer]	platereader	fluorescence		<transcriptic.jupyter.dataset.Dataset object at 0x165E46B8>	Row:0-ct1gb8mcgvh77yy-ProteinActivity-Plate	E4	133.83053697811368	ct1gb9bvve3w3bk		100.0	0.25098039215686274	d13tevyera87jd	w13teuzzzpr3yt	2021-10-27T11:51:07.178-07:00	platereader	i1gb9bvv6ymq4b	{}	[]							False	2021-10-27T11:51:07.256-07:00	16
137	Row:0-ct1gb8mcgvh77yy-ProteinActivity-Plate	ct1gb9bvve3w3bk	Container(Row:0-ct1gb8mcgvh77yy-ProteinActivity-Plate)	51		aq1gbbsxvehcreu	100.0	rs1f47z2uft2kyv	20:microliter	Protein	rs1f47z3qb2zdga	40:microliter	Protein	ct1gaq3z58r2frg:3				47.5:celsius				Row:0-ct1gb8mcgvh77yy-ProteinActivity-Plate-Read[57 minute]-ex[372 nanometer]-em[445 nanometer]	platereader	fluorescence		<transcriptic.jupyter.dataset.Dataset object at 0x165E4F58>	Row:0-ct1gb8mcgvh77yy-ProteinActivity-Plate	E4	158.755710987777	ct1gb9bvve3w3bk		100.0	0.25098039215686274	d13tewwz24qea8	w13teuzzzqqvqs	2021-10-27T13:34:31.447-07:00	platereader	i1gb9bvvatufrq	{}	[]							False	2021-10-27T13:34:31.527-07:00	57
138	Row:0-ct1gb8mcgvh77yy-ProteinActivity-Plate	ct1gb9bvve3w3bk	Container(Row:0-ct1gb8mcgvh77yy-ProteinActivity-Plate)	51		aq1gbbsxvehcreu	100.0	rs1f47z2uft2kyv	20:microliter	Protein	rs1f47z3qb2zdga	40:microliter	Protein	ct1gaq3z58r2frg:3				47.5:celsius				Row:0-ct1gb8mcgvh77yy-ProteinActivity-Plate-Read[33 minute]-ex[372 nanometer]-em[445 nanometer]	platereader	fluorescence		<transcriptic.jupyter.dataset.Dataset object at 0x165E4D48>	Row:0-ct1gb8mcgvh77yy-ProteinActivity-Plate	E4	141.44721559394742	ct1gb9bvve3w3bk		100.0	0.25098039215686274	d13tewcptkmced	w13teuzzzpzvss	2021-10-27T12:34:00.706-07:00	platereader	i1gb9bvv8kkdtr	{}	[]							False	2021-10-27T12:34:00.784-07:00	33
139	Row:0-ct1gb8mcgvh77yy-ProteinActivity-Plate	ct1gb9bvve3w3bk	Container(Row:0-ct1gb8mcgvh77yy-ProteinActivity-Plate)	51		aq1gbbsxvehcreu	100.0	rs1f47z2uft2kyv	20:microliter	Protein	rs1f47z3qb2zdga	40:microliter	Protein	ct1gaq3z58r2frg:3				47.5:celsius				Row:0-ct1gb8mcgvh77yy-ProteinActivity-Plate-Read[27 minute]-ex[372 nanometer]-em[445 nanometer]	platereader	fluorescence		<transcriptic.jupyter.dataset.Dataset object at 0x165E4400>	Row:0-ct1gb8mcgvh77yy-ProteinActivity-Plate	E4	139.27426282105492	ct1gb9bvve3w3bk		100.0	0.25098039215686274	d13tew8cqasks2	w13teuzzzpvgdm	2021-10-27T12:18:52.658-07:00	platereader	i1gb9bvv7ze8r8	{}	[]							False	2021-10-27T12:18:52.738-07:00	27
140	Row:0-ct1gb8mcgvh77yy-ProteinActivity-Plate	ct1gb9bvve3w3bk	Container(Row:0-ct1gb8mcgvh77yy-ProteinActivity-Plate)	51		aq1gbbsxvehcreu	100.0	rs1f47z2uft2kyv	20:microliter	Protein	rs1f47z3qb2zdga	40:microliter	Protein	ct1gaq3z58r2frg:3				47.5:celsius				Row:0-ct1gb8mcgvh77yy-ProteinActivity-Plate-Read[52 minute]-ex[372 nanometer]-em[445 nanometer]	platereader	fluorescence		<transcriptic.jupyter.dataset.Dataset object at 0x16C2AA60>	Row:0-ct1gb8mcgvh77yy-ProteinActivity-Plate	E4	164.65195902868084	ct1gb9bvve3w3bk		100.0	0.25098039215686274	d13tewtdcebe79	w13teuzzzqkgbs	2021-10-27T13:21:55.334-07:00	platereader	i1gb9bvvac3w3a	{}	[]							False	2021-10-27T13:21:55.417-07:00	52
141	Row:0-ct1gb8mcgvh77yy-ProteinActivity-Plate	ct1gb9bvve3w3bk	Container(Row:0-ct1gb8mcgvh77yy-ProteinActivity-Plate)	51		aq1gbbsxvehcreu	100.0	rs1f47z2uft2kyv	20:microliter	Protein	rs1f47z3qb2zdga	40:microliter	Protein	ct1gaq3z58r2frg:3				47.5:celsius				Row:0-ct1gb8mcgvh77yy-ProteinActivity-Plate-Read[28 minute]-ex[372 nanometer]-em[445 nanometer]	platereader	fluorescence		<transcriptic.jupyter.dataset.Dataset object at 0x16C2A028>	Row:0-ct1gb8mcgvh77yy-ProteinActivity-Plate	E4	135.80061438500394	ct1gb9bvve3w3bk		100.0	0.25098039215686274	d13tew9425jsqc	w13teuzzzpzvs5	2021-10-27T12:21:23.771-07:00	platereader	i1gb9bvv84tu5b	{}	[]							False	2021-10-27T12:21:23.850-07:00	28
142	Row:0-ct1gb8mcgvh77yy-ProteinActivity-Plate	ct1gb9bvve3w3bk	Container(Row:0-ct1gb8mcgvh77yy-ProteinActivity-Plate)	51		aq1gbbsxvehcreu	100.0	rs1f47z2uft2kyv	20:microliter	Protein	rs1f47z3qb2zdga	40:microliter	Protein	ct1gaq3z58r2frg:3				47.5:celsius				Row:0-ct1gb8mcgvh77yy-ProteinActivity-Plate-ex494 nanometer-em512 nanometer	platereader	fluorescence		<transcriptic.jupyter.dataset.Dataset object at 0x16C2A1C0>	Row:0-ct1gb8mcgvh77yy-ProteinActivity-Plate	E4	71310.93178793168	ct1gb9bvve3w3bk		100.0	0.1607843137254902	d13tevkvtrsja5	w13teuzzzpavtg	2021-10-27T11:10:43.658-07:00	platereader	i1gb9bvv5g3krz	{}	[]							False	2021-10-27T11:10:43.735-07:00	-1
143	Row:0-ct1gb8mcgvh77yy-ProteinActivity-Plate	ct1gb9bvve3w3bk	Container(Row:0-ct1gb8mcgvh77yy-ProteinActivity-Plate)	51		aq1gbbsxvehcreu	100.0	rs1f47z2uft2kyv	20:microliter	Protein	rs1f47z3qb2zdga	40:microliter	Protein	ct1gaq3z58r2frg:3				47.5:celsius				Row:0-ct1gb8mcgvh77yy-ProteinActivity-Plate-Read[29 minute]-ex[372 nanometer]-em[445 nanometer]	platereader	fluorescence		<transcriptic.jupyter.dataset.Dataset object at 0x16C2A340>	Row:0-ct1gb8mcgvh77yy-ProteinActivity-Plate	E4	143.0241523244709	ct1gb9bvve3w3bk		100.0	0.25098039215686274	d13tew9tdb3gpm	w13teuzzzpzvs9	2021-10-27T12:23:55.176-07:00	platereader	i1gb9bvv8748dd	{}	[]							False	2021-10-27T12:23:55.260-07:00	29
144	Row:0-ct1gb8mcgvh77yy-ProteinActivity-Plate	ct1gb9bvve3w3bk	Container(Row:0-ct1gb8mcgvh77yy-ProteinActivity-Plate)	51		aq1gbbsxvehcreu	100.0	rs1f47z2uft2kyv	20:microliter	Protein	rs1f47z3qb2zdga	40:microliter	Protein	ct1gaq3z58r2frg:3				47.5:celsius				Row:0-ct1gb8mcgvh77yy-ProteinActivity-Plate-Read[23 minute]-ex[372 nanometer]-em[445 nanometer]	platereader	fluorescence		<transcriptic.jupyter.dataset.Dataset object at 0x16C2AB50>	Row:0-ct1gb8mcgvh77yy-ProteinActivity-Plate	E4	133.99658399664494	ct1gb9bvve3w3bk		100.0	0.25098039215686274	d13tew5g92v7an	w13teuzzzpvgd4	2021-10-27T12:08:46.916-07:00	platereader	i1gb9bvv7n39ew	{}	[]							False	2021-10-27T12:08:47.003-07:00	23
145	Row:0-ct1gb8mcgvh77yy-ProteinActivity-Plate	ct1gb9bvve3w3bk	Container(Row:0-ct1gb8mcgvh77yy-ProteinActivity-Plate)	51		aq1gbbsxvehcreu	100.0	rs1f47z2uft2kyv	20:microliter	Protein	rs1f47z3qb2zdga	40:microliter	Protein	ct1gaq3z58r2frg:3				47.5:celsius				Row:0-ct1gb8mcgvh77yy-ProteinActivity-Plate-Read[51 minute]-ex[372 nanometer]-em[445 nanometer]	platereader	fluorescence		<transcriptic.jupyter.dataset.Dataset object at 0x16C2A658>	Row:0-ct1gb8mcgvh77yy-ProteinActivity-Plate	E4	157.64834556879418	ct1gb9bvve3w3bk		100.0	0.25098039215686274	d13tewsp2b6n6b	w13teuzzzqkgbn	2021-10-27T13:19:24.163-07:00	platereader	i1gb9bvva9tgt8	{}	[]							False	2021-10-27T13:19:24.249-07:00	51
146	Row:0-ct1gb8mcgvh77yy-ProteinActivity-Plate	ct1gb9bvve3w3bk	Container(Row:0-ct1gb8mcgvh77yy-ProteinActivity-Plate)	51		aq1gbbsxvehcreu	100.0	rs1f47z2uft2kyv	20:microliter	Protein	rs1f47z3qb2zdga	40:microliter	Protein	ct1gaq3z58r2frg:3				47.5:celsius				Row:0-ct1gb8mcgvh77yy-ProteinActivity-Plate-Read[39 minute]-ex[372 nanometer]-em[445 nanometer]	platereader	fluorescence		<transcriptic.jupyter.dataset.Dataset object at 0x16C2A4D8>	Row:0-ct1gb8mcgvh77yy-ProteinActivity-Plate	E4	146.44437507396074	ct1gb9bvve3w3bk		100.0	0.25098039215686274	d13tewgztvmq7c	w13teuzzzqapjc	2021-10-27T12:49:08.098-07:00	platereader	i1gb9bvv95mcs8	{}	[]							False	2021-10-27T12:49:08.183-07:00	39
147	Row:0-ct1gb8mcgvh77yy-ProteinActivity-Plate	ct1gb9bvve3w3bk	Container(Row:0-ct1gb8mcgvh77yy-ProteinActivity-Plate)	51		aq1gbbsxvehcreu	100.0	rs1f47z2uft2kyv	20:microliter	Protein	rs1f47z3qb2zdga	40:microliter	Protein	ct1gaq3z58r2frg:3				47.5:celsius				Row:0-ct1gb8mcgvh77yy-ProteinActivity-Plate-Read[50 minute]-ex[372 nanometer]-em[445 nanometer]	platereader	fluorescence		<transcriptic.jupyter.dataset.Dataset object at 0x16C2A6D0>	Row:0-ct1gb8mcgvh77yy-ProteinActivity-Plate	E4	151.5115227866159	ct1gb9bvve3w3bk		100.0	0.25098039215686274	d13tewrxpf2azk	w13teuzzzqf3y6	2021-10-27T13:16:52.824-07:00	platereader	i1gb9bvva6dwe5	{}	[]							False	2021-10-27T13:16:52.900-07:00	50
148	Row:0-ct1gb8mcgvh77yy-ProteinActivity-Plate	ct1gb9bvve3w3bk	Container(Row:0-ct1gb8mcgvh77yy-ProteinActivity-Plate)	51		aq1gbbsxvehcreu	100.0	rs1f47z2uft2kyv	20:microliter	Protein	rs1f47z3qb2zdga	40:microliter	Protein	ct1gaq3z58r2frg:3				47.5:celsius				Row:0-ct1gb8mcgvh77yy-ProteinActivity-Plate-Read[20 minute]-ex[372 nanometer]-em[445 nanometer]	platereader	fluorescence		<transcriptic.jupyter.dataset.Dataset object at 0x16C2AD60>	Row:0-ct1gb8mcgvh77yy-ProteinActivity-Plate	E4	137.5831699287983	ct1gb9bvve3w3bk		100.0	0.25098039215686274	d13tew3b6w58uk	w13teuzzzpr3zb	2021-10-27T12:01:12.780-07:00	platereader	i1gb9bvv7bypdn	{}	[]							False	2021-10-27T12:01:12.857-07:00	20
149	Row:0-ct1gb8mcgvh77yy-ProteinActivity-Plate	ct1gb9bvve3w3bk	Container(Row:0-ct1gb8mcgvh77yy-ProteinActivity-Plate)	51		aq1gbbsxvehcreu	100.0	rs1f47z2uft2kyv	20:microliter	Protein	rs1f47z3qb2zdga	40:microliter	Protein	ct1gaq3z58r2frg:3				47.5:celsius				Row:0-ct1gb8mcgvh77yy-ProteinActivity-Plate-Read[41 minute]-ex[372 nanometer]-em[445 nanometer]	platereader	fluorescence		<transcriptic.jupyter.dataset.Dataset object at 0x16C2AB98>	Row:0-ct1gb8mcgvh77yy-ProteinActivity-Plate	E4	151.64715575687646	ct1gb9bvve3w3bk		100.0	0.25098039215686274	d13tewjfh9ykcw	w13teuzzzqapjm	2021-10-27T12:54:10.701-07:00	platereader	i1gb9bvv9baced	{}	[]							False	2021-10-27T12:54:10.782-07:00	41
150	Row:0-ct1gb8mcgvh77yy-ProteinActivity-Plate	ct1gb9bvve3w3bk	Container(Row:0-ct1gb8mcgvh77yy-ProteinActivity-Plate)	51		aq1gbbsxvehcreu	100.0	rs1f47z2uft2kyv	20:microliter	Protein	rs1f47z3qb2zdga	40:microliter	Protein	ct1gaq3z58r2frg:3				47.5:celsius				Row:0-ct1gb8mcgvh77yy-ProteinActivity-Plate-Read[56 minute]-ex[372 nanometer]-em[445 nanometer]	platereader	fluorescence		<transcriptic.jupyter.dataset.Dataset object at 0x16C2A418>	Row:0-ct1gb8mcgvh77yy-ProteinActivity-Plate	E4	162.62732718128032	ct1gb9bvve3w3bk		100.0	0.25098039215686274	d13teww9pya2r5	w13teuzzzqkgca	2021-10-27T13:32:00.267-07:00	platereader	i1gb9bvvaqevcm	{}	[]							False	2021-10-27T13:32:00.344-07:00	56
151	Row:0-ct1gb8mcgvh77yy-ProteinActivity-Plate	ct1gb9bvve3w3bk	Container(Row:0-ct1gb8mcgvh77yy-ProteinActivity-Plate)	51		aq1gbbsxvehcreu	100.0	rs1f47z2uft2kyv	20:microliter	Protein	rs1f47z3qb2zdga	40:microliter	Protein	ct1gaq3z58r2frg:3				47.5:celsius				Row:0-ct1gb8mcgvh77yy-ProteinActivity-Plate-Read[45 minute]-ex[372 nanometer]-em[445 nanometer]	platereader	fluorescence		<transcriptic.jupyter.dataset.Dataset object at 0x16C2AFB8>	Row:0-ct1gb8mcgvh77yy-ProteinActivity-Plate	E4	152.8618282586083	ct1gb9bvve3w3bk		100.0	0.25098039215686274	d13tewnbwy7vn2	w13teuzzzqf3xh	2021-10-27T13:04:16.102-07:00	platereader	i1gb9bvv9pnbqq	{}	[]							False	2021-10-27T13:04:16.180-07:00	45
152	Row:0-ct1gb8mcgvh77yy-ProteinActivity-Plate	ct1gb9bvve3w3bk	Container(Row:0-ct1gb8mcgvh77yy-ProteinActivity-Plate)	51		aq1gbbsxvehcreu	100.0	rs1f47z2uft2kyv	20:microliter	Protein	rs1f47z3qb2zdga	40:microliter	Protein	ct1gaq3z58r2frg:3				47.5:celsius				Row:0-ct1gb8mcgvh77yy-ProteinActivity-Plate-Read[31 minute]-ex[372 nanometer]-em[445 nanometer]	platereader	fluorescence		<transcriptic.jupyter.dataset.Dataset object at 0x175A0358>	Row:0-ct1gb8mcgvh77yy-ProteinActivity-Plate	E4	140.9650697831644	ct1gb9bvve3w3bk		100.0	0.25098039215686274	d13tewb942grnb	w13teuzzzpzvsh	2021-10-27T12:28:57.850-07:00	platereader	i1gb9bvv8dwe6k	{}	[]							False	2021-10-27T12:28:57.928-07:00	31
153	Row:0-ct1gb8mcgvh77yy-ProteinActivity-Plate	ct1gb9bvve3w3bk	Container(Row:0-ct1gb8mcgvh77yy-ProteinActivity-Plate)	51		aq1gbbsxvehcreu	100.0	rs1f47z2uft2kyv	20:microliter	Protein	rs1f47z3qb2zdga	40:microliter	Protein	ct1gaq3z58r2frg:3				47.5:celsius				Row:0-ct1gb8mcgvh77yy-ProteinActivity-Plate-Read[34 minute]-ex[372 nanometer]-em[445 nanometer]	platereader	fluorescence		<transcriptic.jupyter.dataset.Dataset object at 0x175A0A30>	Row:0-ct1gb8mcgvh77yy-ProteinActivity-Plate	E4	141.35480389060933	ct1gb9bvve3w3bk		100.0	0.25098039215686274	d13tewde5wzhdw	w13teuzzzq6a6a	2021-10-27T12:36:31.928-07:00	platereader	i1gb9bvv8nut3t	{}	[]							False	2021-10-27T12:36:32.010-07:00	34
154	Row:0-ct1gb8mcgvh77yy-ProteinActivity-Plate	ct1gb9bvve3w3bk	Container(Row:0-ct1gb8mcgvh77yy-ProteinActivity-Plate)	51		aq1gbbsxvehcreu	100.0	rs1f47z2uft2kyv	20:microliter	Protein	rs1f47z3qb2zdga	40:microliter	Protein	ct1gaq3z58r2frg:3				47.5:celsius				Row:0-ct1gb8mcgvh77yy-ProteinActivity-Plate-Read[3 minute]-ex[372 nanometer]-em[445 nanometer]	platereader	fluorescence		<transcriptic.jupyter.dataset.Dataset object at 0x175A0E08>	Row:0-ct1gb8mcgvh77yy-ProteinActivity-Plate	E4	123.37715435510452	ct1gb9bvve3w3bk		100.0	0.25098039215686274	d13tevp2zf8g6x	w13teuzzzpavtv	2021-10-27T11:18:18.566-07:00	platereader	i1gb9bvv5s66t9	{}	[]							False	2021-10-27T11:18:18.648-07:00	3
155	Row:0-ct1gb8mcgvh77yy-ProteinActivity-Plate	ct1gb9bvve3w3bk	Container(Row:0-ct1gb8mcgvh77yy-ProteinActivity-Plate)	51		aq1gbbsxvehcreu	100.0	rs1f47z2uft2kyv	20:microliter	Protein	rs1f47z3qb2zdga	40:microliter	Protein	ct1gaq3z58r2frg:3				47.5:celsius				Row:0-ct1gb8mcgvh77yy-ProteinActivity-Plate-Read[14 minute]-ex[372 nanometer]-em[445 nanometer]	platereader	fluorescence		<transcriptic.jupyter.dataset.Dataset object at 0x175A0D30>	Row:0-ct1gb8mcgvh77yy-ProteinActivity-Plate	E4	131.32110655649794	ct1gb9bvve3w3bk		100.0	0.25098039215686274	d13tevwyzdre7w	w13teuzzzpkpm6	2021-10-27T11:46:04.251-07:00	platereader	i1gb9bvv6sxqf6	{}	[]							False	2021-10-27T11:46:04.329-07:00	14
156	Row:0-ct1gb8mcgvh77yy-ProteinActivity-Plate	ct1gb9bvve3w3bk	Container(Row:0-ct1gb8mcgvh77yy-ProteinActivity-Plate)	51		aq1gbbsxvehcreu	100.0	rs1f47z2uft2kyv	20:microliter	Protein	rs1f47z3qb2zdga	40:microliter	Protein	ct1gaq3z58r2frg:3				47.5:celsius				Row:0-ct1gb8mcgvh77yy-ProteinActivity-Plate-Read[35 minute]-ex[372 nanometer]-em[445 nanometer]	platereader	fluorescence		<transcriptic.jupyter.dataset.Dataset object at 0x175A0718>	Row:0-ct1gb8mcgvh77yy-ProteinActivity-Plate	E4	144.94680080793822	ct1gb9bvve3w3bk		100.0	0.25098039215686274	d13tewe5grv92g	w13teuzzzq6a6e	2021-10-27T12:39:03.259-07:00	platereader	i1gb9bvv8s9dfw	{}	[]							False	2021-10-27T12:39:03.345-07:00	35
157	Row:0-ct1gb8mcgvh77yy-ProteinActivity-Plate	ct1gb9bvve3w3bk	Container(Row:0-ct1gb8mcgvh77yy-ProteinActivity-Plate)	51		aq1gbbsxvehcreu	100.0	rs1f47z2uft2kyv	20:microliter	Protein	rs1f47z3qb2zdga	40:microliter	Protein	ct1gaq3z58r2frg:3				47.5:celsius				Row:0-ct1gb8mcgvh77yy-ProteinActivity-Plate-Read[2 minute]-ex[372 nanometer]-em[445 nanometer]	platereader	fluorescence		<transcriptic.jupyter.dataset.Dataset object at 0x175A06D0>	Row:0-ct1gb8mcgvh77yy-ProteinActivity-Plate	E4	125.13418690206586	ct1gb9bvve3w3bk		100.0	0.25098039215686274	d13tevnbkn7fwr	w13teuzzzpavtr	2021-10-27T11:15:46.804-07:00	platereader	i1gb9bvv5nrke6	{}	[]							False	2021-10-27T11:15:46.880-07:00	2
158	Row:0-ct1gb8mcgvh77yy-ProteinActivity-Plate	ct1gb9bvve3w3bk	Container(Row:0-ct1gb8mcgvh77yy-ProteinActivity-Plate)	51		aq1gbbsxvehcreu	100.0	rs1f47z2uft2kyv	20:microliter	Protein	rs1f47z3qb2zdga	40:microliter	Protein	ct1gaq3z58r2frg:3				47.5:celsius				Row:0-ct1gb8mcgvh77yy-ProteinActivity-Plate-Read[40 minute]-ex[372 nanometer]-em[445 nanometer]	platereader	fluorescence		<transcriptic.jupyter.dataset.Dataset object at 0x175A0A78>	Row:0-ct1gb8mcgvh77yy-ProteinActivity-Plate	E4	150.44849462678982	ct1gb9bvve3w3bk		100.0	0.25098039215686274	d13tewhr6g4ng8	w13teuzzzqapjg	2021-10-27T12:51:39.377-07:00	platereader	i1gb9bvv97vs2a	{}	[]							False	2021-10-27T12:51:39.457-07:00	40
159	Row:0-ct1gb8mcgvh77yy-ProteinActivity-Plate	ct1gb9bvve3w3bk	Container(Row:0-ct1gb8mcgvh77yy-ProteinActivity-Plate)	51		aq1gbbsxvehcreu	100.0	rs1f47z2uft2kyv	20:microliter	Protein	rs1f47z3qb2zdga	40:microliter	Protein	ct1gaq3z58r2frg:3				47.5:celsius				Row:0-ct1gb8mcgvh77yy-ProteinActivity-Plate-Read[54 minute]-ex[372 nanometer]-em[445 nanometer]	platereader	fluorescence		<transcriptic.jupyter.dataset.Dataset object at 0x175A0F40>	Row:0-ct1gb8mcgvh77yy-ProteinActivity-Plate	E4	157.92352408584287	ct1gb9bvve3w3bk		100.0	0.25098039215686274	d13tewuu32wpbd	w13teuzzzqkgc2	2021-10-27T13:26:57.988-07:00	platereader	i1gb9bvvahrvqf	{}	[]							False	2021-10-27T13:26:58.069-07:00	54
160	Row:0-ct1gb8mcgvh77yy-ProteinActivity-Plate	ct1gb9bvve3w3bk	Container(Row:0-ct1gb8mcgvh77yy-ProteinActivity-Plate)	51		aq1gbbsxvehcreu	100.0	rs1f47z2uft2kyv	20:microliter	Protein	rs1f47z3qb2zdga	40:microliter	Protein	ct1gaq3z58r2frg:3				47.5:celsius				Row:0-ct1gb8mcgvh77yy-ProteinActivity-Plate-Read[5 minute]-ex[372 nanometer]-em[445 nanometer]	platereader	fluorescence		<transcriptic.jupyter.dataset.Dataset object at 0x175A0988>	Row:0-ct1gb8mcgvh77yy-ProteinActivity-Plate	E4	126.77339183050377	ct1gb9bvve3w3bk		100.0	0.25098039215686274	d13tevqgs54ztm	w13teuzzzpfa7m	2021-10-27T11:23:21.666-07:00	platereader	i1gb9bvv5xu6fe	{}	[]							False	2021-10-27T11:23:21.748-07:00	5
161	Row:0-ct1gb8mcgvh77yy-ProteinActivity-Plate	ct1gb9bvve3w3bk	Container(Row:0-ct1gb8mcgvh77yy-ProteinActivity-Plate)	51		aq1gbbsxvehcreu	100.0	rs1f47z2uft2kyv	20:microliter	Protein	rs1f47z3qb2zdga	40:microliter	Protein	ct1gaq3z58r2frg:3				47.5:celsius				Row:0-ct1gb8mcgvh77yy-ProteinActivity-Plate-Read[8 minute]-ex[372 nanometer]-em[445 nanometer]	platereader	fluorescence		<transcriptic.jupyter.dataset.Dataset object at 0x175A0A18>	Row:0-ct1gb8mcgvh77yy-ProteinActivity-Plate	E4	127.16961052691805	ct1gb9bvve3w3bk		100.0	0.25098039215686274	d13tevsnwktmn4	w13teuzzzpfa7z	2021-10-27T11:30:56.310-07:00	platereader	i1gb9bvv68wrgp	{}	[]							False	2021-10-27T11:30:56.395-07:00	8
162	Row:0-ct1gb8mcgvh77yy-ProteinActivity-Plate	ct1gb9bvve3w3bk	Container(Row:0-ct1gb8mcgvh77yy-ProteinActivity-Plate)	51		aq1gbbsxvehcreu	100.0	rs1f47z2uft2kyv	20:microliter	Protein	rs1f47z3qb2zdga	40:microliter	Protein	ct1gaq3z58r2frg:3				47.5:celsius				Row:0-ct1gb8mcgvh77yy-ProteinActivity-Plate-Read[47 minute]-ex[372 nanometer]-em[445 nanometer]	platereader	fluorescence		<transcriptic.jupyter.dataset.Dataset object at 0x175A0B38>	Row:0-ct1gb8mcgvh77yy-ProteinActivity-Plate	E4	153.16030993771446	ct1gb9bvve3w3bk		100.0	0.25098039215686274	d13tewpsmv6qus	w13teuzzzqf3xs	2021-10-27T13:09:18.814-07:00	platereader	i1gb9bvv9vbbcv	{}	[]							False	2021-10-27T13:09:18.894-07:00	47
163	Row:0-ct1gb8mcgvh77yy-ProteinActivity-Plate	ct1gb9bvve3w3bk	Container(Row:0-ct1gb8mcgvh77yy-ProteinActivity-Plate)	51		aq1gbbsxvehcreu	100.0	rs1f47z2uft2kyv	20:microliter	Protein	rs1f47z3qb2zdga	40:microliter	Protein	ct1gaq3z58r2frg:3				47.5:celsius				Row:0-ct1gb8mcgvh77yy-ProteinActivity-Plate-Read[25 minute]-ex[372 nanometer]-em[445 nanometer]	platereader	fluorescence		<transcriptic.jupyter.dataset.Dataset object at 0x175A0400>	Row:0-ct1gb8mcgvh77yy-ProteinActivity-Plate	E4	139.66716119680925	ct1gb9bvve3w3bk		100.0	0.25098039215686274	d13tew6wyg5zh8	w13teuzzzpvgdc	2021-10-27T12:13:49.743-07:00	platereader	i1gb9bvv7tr943	{}	[]							False	2021-10-27T12:13:49.827-07:00	25
164	Row:0-ct1gb8mcgvh77yy-ProteinActivity-Plate	ct1gb9bvve3w3bk	Container(Row:0-ct1gb8mcgvh77yy-ProteinActivity-Plate)	51		aq1gbbsxvehcreu	100.0	rs1f47z2uft2kyv	20:microliter	Protein	rs1f47z3qb2zdga	40:microliter	Protein	ct1gaq3z58r2frg:3				47.5:celsius				Row:0-ct1gb8mcgvh77yy-ProteinActivity-Plate-Read[12 minute]-ex[372 nanometer]-em[445 nanometer]	platereader	fluorescence		<transcriptic.jupyter.dataset.Dataset object at 0x17339E08>	Row:0-ct1gb8mcgvh77yy-ProteinActivity-Plate	E4	129.21533141759963	ct1gb9bvve3w3bk		100.0	0.25098039215686274	d13tevvjb2p5jh	w13teuzzzpkpkw	2021-10-27T11:41:01.656-07:00	platereader	i1gb9bvv6m9qsz	{}	[]							False	2021-10-27T11:41:01.732-07:00	12
165	Row:0-ct1gb8mcgvh77yy-ProteinActivity-Plate	ct1gb9bvve3w3bk	Container(Row:0-ct1gb8mcgvh77yy-ProteinActivity-Plate)	51		aq1gbbsxvehcreu	100.0	rs1f47z2uft2kyv	20:microliter	Protein	rs1f47z3qb2zdga	40:microliter	Protein	ct1gaq3z58r2frg:3				47.5:celsius				Row:0-ct1gb8mcgvh77yy-ProteinActivity-Plate-Read[9 minute]-ex[372 nanometer]-em[445 nanometer]	platereader	fluorescence		<transcriptic.jupyter.dataset.Dataset object at 0x17339130>	Row:0-ct1gb8mcgvh77yy-ProteinActivity-Plate	E4	129.48798056759173	ct1gb9bvve3w3bk		100.0	0.25098039215686274	d13tevtd8dkzuh	w13teuzzzpfa85	2021-10-27T11:33:27.413-07:00	platereader	i1gb9bvv6b75rr	{}	[]							False	2021-10-27T11:33:27.499-07:00	9
166	Row:0-ct1gb8mcgvh77yy-ProteinActivity-Plate	ct1gb9bvve3w3bk	Container(Row:0-ct1gb8mcgvh77yy-ProteinActivity-Plate)	51		aq1gbbsxvehcreu	100.0	rs1f47z2uft2kyv	20:microliter	Protein	rs1f47z3qb2zdga	40:microliter	Protein	ct1gaq3z58r2frg:3				47.5:celsius				Row:0-ct1gb8mcgvh77yy-ProteinActivity-Plate-Read[42 minute]-ex[372 nanometer]-em[445 nanometer]	platereader	fluorescence		<transcriptic.jupyter.dataset.Dataset object at 0x17339988>	Row:0-ct1gb8mcgvh77yy-ProteinActivity-Plate	E4	153.96507029454975	ct1gb9bvve3w3bk		100.0	0.25098039215686274	d13tewk6wb22ha	w13teuzzzqapjr	2021-10-27T12:56:42.294-07:00	platereader	i1gb9bvv9djrpf	{}	[]							False	2021-10-27T12:56:42.371-07:00	42
167	Row:0-ct1gb8mcgvh77yy-ProteinActivity-Plate	ct1gb9bvve3w3bk	Container(Row:0-ct1gb8mcgvh77yy-ProteinActivity-Plate)	51		aq1gbbsxvehcreu	100.0	rs1f47z2uft2kyv	20:microliter	Protein	rs1f47z3qb2zdga	40:microliter	Protein	ct1gaq3z58r2frg:3				47.5:celsius				Row:0-ct1gb8mcgvh77yy-ProteinActivity-Plate-Read[26 minute]-ex[372 nanometer]-em[445 nanometer]	platereader	fluorescence		<transcriptic.jupyter.dataset.Dataset object at 0x17339BC8>	Row:0-ct1gb8mcgvh77yy-ProteinActivity-Plate	E4	136.50492835921486	ct1gb9bvve3w3bk		100.0	0.25098039215686274	d13tew7nbck5f8	w13teuzzzpvgdg	2021-10-27T12:16:21.085-07:00	platereader	i1gb9bvv7x5ug6	{}	[]							False	2021-10-27T12:16:21.169-07:00	26
168	Row:0-ct1gb8mcgvh77yy-ProteinActivity-Plate	ct1gb9bvve3w3bk	Container(Row:0-ct1gb8mcgvh77yy-ProteinActivity-Plate)	51		aq1gbbsxvehcreu	100.0	rs1f47z2uft2kyv	20:microliter	Protein	rs1f47z3qb2zdga	40:microliter	Protein	ct1gaq3z58r2frg:3				47.5:celsius				Row:0-ct1gb8mcgvh77yy-ProteinActivity-Plate-Read[21 minute]-ex[372 nanometer]-em[445 nanometer]	platereader	fluorescence		<transcriptic.jupyter.dataset.Dataset object at 0x17339388>	Row:0-ct1gb8mcgvh77yy-ProteinActivity-Plate	E4	134.36174711964213	ct1gb9bvve3w3bk		100.0	0.25098039215686274	d13tew42hxt69c	w13teuzzzpr3zf	2021-10-27T12:03:44.160-07:00	platereader	i1gb9bvv7fd9sr	{}	[]							False	2021-10-27T12:03:44.240-07:00	21
169	Row:0-ct1gb8mcgvh77yy-ProteinActivity-Plate	ct1gb9bvve3w3bk	Container(Row:0-ct1gb8mcgvh77yy-ProteinActivity-Plate)	51		aq1gbbsxvehcreu	100.0	rs1f47z2uft2kyv	20:microliter	Protein	rs1f47z3qb2zdga	40:microliter	Protein	ct1gaq3z58r2frg:3				47.5:celsius				Row:0-ct1gb8mcgvh77yy-ProteinActivity-Plate-Read[55 minute]-ex[372 nanometer]-em[445 nanometer]	platereader	fluorescence		<transcriptic.jupyter.dataset.Dataset object at 0x17339AC0>	Row:0-ct1gb8mcgvh77yy-ProteinActivity-Plate	E4	164.19896974336478	ct1gb9bvve3w3bk		100.0	0.25098039215686274	d13tewvjdrxmdg	w13teuzzzqkgc6	2021-10-27T13:29:29.292-07:00	platereader	i1gb9bvvan6g4j	{}	[]							False	2021-10-27T13:29:29.374-07:00	55
170	Row:0-ct1gb8mcgvh77yy-ProteinActivity-Plate	ct1gb9bvve3w3bk	Container(Row:0-ct1gb8mcgvh77yy-ProteinActivity-Plate)	51		aq1gbbsxvehcreu	100.0	rs1f47z2uft2kyv	20:microliter	Protein	rs1f47z3qb2zdga	40:microliter	Protein	ct1gaq3z58r2frg:3				47.5:celsius				Row:0-ct1gb8mcgvh77yy-ProteinActivity-Plate-Read[59 minute]-ex[372 nanometer]-em[445 nanometer]	platereader	fluorescence		<transcriptic.jupyter.dataset.Dataset object at 0x17339928>	Row:0-ct1gb8mcgvh77yy-ProteinActivity-Plate	E4	161.0338804498006	ct1gb9bvve3w3bk		100.0	0.25098039215686274	d13tewyeqzhv4u	w13teuzzzqqvr2	2021-10-27T13:39:34.159-07:00	platereader	i1gb9bvvazhfdv	{}	[]							False	2021-10-27T13:39:34.241-07:00	59
171	Row:0-ct1gb8mcgvh77yy-ProteinActivity-Plate	ct1gb9bvve3w3bk	Container(Row:0-ct1gb8mcgvh77yy-ProteinActivity-Plate)	51		aq1gbbsxvehcreu	100.0	rs1f47z2uft2kyv	20:microliter	Protein	rs1f47z3qb2zdga	40:microliter	Protein	ct1gaq3z58r2frg:3				47.5:celsius				Row:0-ct1gb8mcgvh77yy-ProteinActivity-Plate-Read[43 minute]-ex[372 nanometer]-em[445 nanometer]	platereader	fluorescence		<transcriptic.jupyter.dataset.Dataset object at 0x17339220>	Row:0-ct1gb8mcgvh77yy-ProteinActivity-Plate	E4	149.56476202351655	ct1gb9bvve3w3bk		100.0	0.25098039215686274	d13tewkw8shsuj	w13teuzzzqapjv	2021-10-27T12:59:13.545-07:00	platereader	i1gb9bvv9gyc3j	{}	[]							False	2021-10-27T12:59:13.624-07:00	43
172	Row:0-ct1gb8mcgvh77yy-ProteinActivity-Plate	ct1gb9bvve3w3bk	Container(Row:0-ct1gb8mcgvh77yy-ProteinActivity-Plate)	51		aq1gbbsxvehcreu	100.0	rs1f47z2uft2kyv	20:microliter	Protein	rs1f47z3qb2zdga	40:microliter	Protein	ct1gaq3z58r2frg:3				47.5:celsius				Row:0-ct1gb8mcgvh77yy-ProteinActivity-Plate-Read[37 minute]-ex[372 nanometer]-em[445 nanometer]	platereader	fluorescence		<transcriptic.jupyter.dataset.Dataset object at 0x17339AD8>	Row:0-ct1gb8mcgvh77yy-ProteinActivity-Plate	E4	149.06197919558608	ct1gb9bvve3w3bk		100.0	0.25098039215686274	d13tewfk78wqng	w13teuzzzq6a6p	2021-10-27T12:44:05.880-07:00	platereader	i1gb9bvv8xxd53	{}	[]							False	2021-10-27T12:44:05.964-07:00	37
173	Row:0-ct1gb8mcgvh77yy-ProteinActivity-Plate	ct1gb9bvve3w3bk	Container(Row:0-ct1gb8mcgvh77yy-ProteinActivity-Plate)	51		aq1gbbsxvehcreu	100.0	rs1f47z2uft2kyv	20:microliter	Protein	rs1f47z3qb2zdga	40:microliter	Protein	ct1gaq3z58r2frg:3				47.5:celsius				Row:0-ct1gb8mcgvh77yy-ProteinActivity-Plate-Read[7 minute]-ex[372 nanometer]-em[445 nanometer]	platereader	fluorescence		<transcriptic.jupyter.dataset.Dataset object at 0x173390D0>	Row:0-ct1gb8mcgvh77yy-ProteinActivity-Plate	E4	125.60686087518015	ct1gb9bvve3w3bk		100.0	0.25098039215686274	d13tevrxjppgrf	w13teuzzzpfa7v	2021-10-27T11:28:24.961-07:00	platereader	i1gb9bvv65h64k	{}	[]							False	2021-10-27T11:28:25.040-07:00	7
174	Row:0-ct1gb8mcgvh77yy-ProteinActivity-Plate	ct1gb9bvve3w3bk	Container(Row:0-ct1gb8mcgvh77yy-ProteinActivity-Plate)	51		aq1gbbsxvehcreu	100.0	rs1f47z2uft2kyv	20:microliter	Protein	rs1f47z3qb2zdga	40:microliter	Protein	ct1gaq3z58r2frg:3				47.5:celsius				Row:0-ct1gb8mcgvh77yy-ProteinActivity-Plate-Read[15 minute]-ex[372 nanometer]-em[445 nanometer]	platereader	fluorescence		<transcriptic.jupyter.dataset.Dataset object at 0x17339B98>	Row:0-ct1gb8mcgvh77yy-ProteinActivity-Plate	E4	132.88644095487172	ct1gb9bvve3w3bk		100.0	0.25098039215686274	d13tevxqcky55t	w13teuzzzpkpma	2021-10-27T11:48:35.662-07:00	platereader	i1gb9bvv6v84q8	{}	[]							False	2021-10-27T11:48:35.741-07:00	15
175	Row:0-ct1gb8mcgvh77yy-ProteinActivity-Plate	ct1gb9bvve3w3bk	Container(Row:0-ct1gb8mcgvh77yy-ProteinActivity-Plate)	51		aq1gbbsxvehcreu	100.0	rs1f47z2uft2kyv	20:microliter	Protein	rs1f47z3qb2zdga	40:microliter	Protein	ct1gaq3z58r2frg:3				47.5:celsius				Row:0-ct1gb8mcgvh77yy-ProteinActivity-Plate-Read[38 minute]-ex[372 nanometer]-em[445 nanometer]	platereader	fluorescence		<transcriptic.jupyter.dataset.Dataset object at 0x17339430>	Row:0-ct1gb8mcgvh77yy-ProteinActivity-Plate	E4	146.7453153305899	ct1gb9bvve3w3bk		100.0	0.25098039215686274	d13tewgagx653p	w13teuzzzq6a6t	2021-10-27T12:46:36.960-07:00	platereader	i1gb9bvv927sd5	{}	[]							False	2021-10-27T12:46:37.038-07:00	38
176	Row:0-ct1gb8mcgvh77yy-ProteinActivity-Plate	ct1gb9bvve3w3bk	Container(Row:0-ct1gb8mcgvh77yy-ProteinActivity-Plate)	51		aq1gbbsxvehcreu	100.0	rs1f47z2uft2kyv	20:microliter	Protein	rs1f47z3qb2zdga	40:microliter	Protein	ct1gaq3z58r2frg:3				47.5:celsius				Row:0-ct1gb8mcgvh77yy-ProteinActivity-Plate-Read[17 minute]-ex[372 nanometer]-em[445 nanometer]	platereader	fluorescence		<transcriptic.jupyter.dataset.Dataset object at 0x017FD8C8>	Row:0-ct1gb8mcgvh77yy-ProteinActivity-Plate	E4	129.8870770337528	ct1gb9bvve3w3bk		100.0	0.25098039215686274	d13tevz64a2wvg	w13teuzzzpr3yx	2021-10-27T11:53:38.544-07:00	platereader	i1gb9bvv72w4cd	{}	[]							False	2021-10-27T11:53:38.624-07:00	17
177	Row:0-ct1gb8mcgvh77yy-ProteinActivity-Plate	ct1gb9bvve3w3bk	Container(Row:0-ct1gb8mcgvh77yy-ProteinActivity-Plate)	51		aq1gbbsxvehcreu	100.0	rs1f47z2uft2kyv	20:microliter	Protein	rs1f47z3qb2zdga	40:microliter	Protein	ct1gaq3z58r2frg:3				47.5:celsius				Row:0-ct1gb8mcgvh77yy-ProteinActivity-Plate-Read[32 minute]-ex[372 nanometer]-em[445 nanometer]	platereader	fluorescence		<transcriptic.jupyter.dataset.Dataset object at 0x017FD2C8>	Row:0-ct1gb8mcgvh77yy-ProteinActivity-Plate	E4	142.43929464965046	ct1gb9bvve3w3bk		100.0	0.25098039215686274	d13tewbyf8a9du	w13teuzzzpzvsn	2021-10-27T12:31:29.258-07:00	platereader	i1gb9bvv8g6ten	{}	[]							False	2021-10-27T12:31:29.340-07:00	32
178	Row:0-ct1gb8mcgvh77yy-ProteinActivity-Plate	ct1gb9bvve3w3bk	Container(Row:0-ct1gb8mcgvh77yy-ProteinActivity-Plate)	51		aq1gbbsxvehcreu	100.0	rs1f47z2uft2kyv	20:microliter	Protein	rs1f47z3qb2zdga	40:microliter	Protein	ct1gaq3z58r2frg:3				47.5:celsius				Row:0-ct1gb8mcgvh77yy-ProteinActivity-Plate-Read[44 minute]-ex[372 nanometer]-em[445 nanometer]	platereader	fluorescence		<transcriptic.jupyter.dataset.Dataset object at 0x017FDF40>	Row:0-ct1gb8mcgvh77yy-ProteinActivity-Plate	E4	150.88966424014174	ct1gb9bvve3w3bk		100.0	0.25098039215686274	d13tewmmkwrwan	w13teuzzzqapjz	2021-10-27T13:01:44.942-07:00	platereader	i1gb9bvv9mcxfn	{}	[]							False	2021-10-27T13:01:45.028-07:00	44
179	Row:0-ct1gb8mcgvh77yy-ProteinActivity-Plate	ct1gb9bvve3w3bk	Container(Row:0-ct1gb8mcgvh77yy-ProteinActivity-Plate)	51		aq1gbbsxvehcreu	100.0	rs1f47z2uft2kyv	20:microliter	Protein	rs1f47z3qb2zdga	40:microliter	Protein	ct1gaq3z58r2frg:3				47.5:celsius				Row:0-ct1gb8mcgvh77yy-ProteinActivity-Plate-Read[24 minute]-ex[372 nanometer]-em[445 nanometer]	platereader	fluorescence		<transcriptic.jupyter.dataset.Dataset object at 0x017FD298>	Row:0-ct1gb8mcgvh77yy-ProteinActivity-Plate	E4	135.29993919359248	ct1gb9bvve3w3bk		100.0	0.25098039215686274	d13tew67kx5wuh	w13teuzzzpvgd8	2021-10-27T12:11:18.256-07:00	platereader	i1gb9bvv7rfutz	{}	[]							False	2021-10-27T12:11:18.331-07:00	24
180	Row:0-ct1gb8mcgvh77yy-ProteinActivity-Plate	ct1gb9bvve3w3bk	Container(Row:0-ct1gb8mcgvh77yy-ProteinActivity-Plate)	51		aq1gbbsxvehcreu	100.0	rs1f47z2uft2kyv	20:microliter	Protein	rs1f47z3qb2zdga	40:microliter	Protein	ct1gaq3z58r2frg:3				47.5:celsius				Row:0-ct1gb8mcgvh77yy-ProteinActivity-Plate-Read[11 minute]-ex[372 nanometer]-em[445 nanometer]	platereader	fluorescence		<transcriptic.jupyter.dataset.Dataset object at 0x017FD400>	Row:0-ct1gb8mcgvh77yy-ProteinActivity-Plate	E4	129.97392095074147	ct1gb9bvve3w3bk		100.0	0.25098039215686274	d13tevutynuynq	w13teuzzzpkpks	2021-10-27T11:38:30.424-07:00	platereader	i1gb9bvv6gv5dw	{}	[]							False	2021-10-27T11:38:30.503-07:00	11
181	Row:0-ct1gb8mcgvh77yy-ProteinActivity-Plate	ct1gb9bvve3w3bk	Container(Row:0-ct1gb8mcgvh77yy-ProteinActivity-Plate)	51		aq1gbbsxvehcreu	100.0	rs1f47z2uft2kyv	20:microliter	Protein	rs1f47z3qb2zdga	40:microliter	Protein	ct1gaq3z58r2frg:3				47.5:celsius				Row:0-ct1gb8mcgvh77yy-ProteinActivity-Plate-Read[30 minute]-ex[372 nanometer]-em[445 nanometer]	platereader	fluorescence		<transcriptic.jupyter.dataset.Dataset object at 0x017FD898>	Row:0-ct1gb8mcgvh77yy-ProteinActivity-Plate	E4	138.96189392424495	ct1gb9bvve3w3bk		100.0	0.25098039215686274	d13tewahr5x8b7	w13teuzzzpzvsd	2021-10-27T12:26:26.508-07:00	platereader	i1gb9bvv8agtsg	{}	[]							False	2021-10-27T12:26:26.592-07:00	30
182	Row:0-ct1gb8mcgvh77yy-ProteinActivity-Plate	ct1gb9bvve3w3bk	Container(Row:0-ct1gb8mcgvh77yy-ProteinActivity-Plate)	51		aq1gbbsxvehcreu	100.0	rs1f47z2uft2kyv	20:microliter	Protein	rs1f47z3qb2zdga	40:microliter	Protein	ct1gaq3z58r2frg:3				47.5:celsius				Row:0-ct1gb8mcgvh77yy-ProteinActivity-Plate-Read[1 minute]-ex[372 nanometer]-em[445 nanometer]	platereader	fluorescence		<transcriptic.jupyter.dataset.Dataset object at 0x017FD478>	Row:0-ct1gb8mcgvh77yy-ProteinActivity-Plate	E4	121.95747460340513	ct1gb9bvve3w3bk		100.0	0.25098039215686274	d13tevmm7mze55	w13teuzzzpavtm	2021-10-27T11:13:15.217-07:00	platereader	i1gb9bvv5kg764	{}	[]							False	2021-10-27T11:13:15.301-07:00	1
183	Row:0-ct1gb8mcgvh77yy-ProteinActivity-Plate	ct1gb9bvve3w3bk	Container(Row:0-ct1gb8mcgvh77yy-ProteinActivity-Plate)	39	ProteinActivityReaction	aq1gbbsxvehcrer	100.0	rs1f47z2uft2kyv	20:microliter	Protein	rs1f47z3qb2zdga	40:microliter	Protein	ct1gaq3z58r2frg:3				55:celsius	rs1fbyyzjd6ptbz	90:microliter	LigandMix	Row:0-ct1gb8mcgvh77yy-ProteinActivity-Plate-Read[60 minute]-ex[372 nanometer]-em[445 nanometer]	platereader	fluorescence		<transcriptic.jupyter.dataset.Dataset object at 0x016B56E8>	Row:0-ct1gb8mcgvh77yy-ProteinActivity-Plate	D4	178.89305690462297	ct1gb9bvve3w3bk	ProteinActivityReaction	100.0	0.25098039215686274	d13tewz62yz8ye	w13teuzzzqqvr6	2021-10-27T13:42:05.304-07:00	platereader	i1gb9bvvb4x2sy	{}	[]							False	2021-10-27T13:42:05.386-07:00	60
184	Row:0-ct1gb8mcgvh77yy-ProteinActivity-Plate	ct1gb9bvve3w3bk	Container(Row:0-ct1gb8mcgvh77yy-ProteinActivity-Plate)	39	ProteinActivityReaction	aq1gbbsxvehcrer	100.0	rs1f47z2uft2kyv	20:microliter	Protein	rs1f47z3qb2zdga	40:microliter	Protein	ct1gaq3z58r2frg:3				55:celsius	rs1fbyyzjd6ptbz	90:microliter	LigandMix	Row:0-ct1gb8mcgvh77yy-ProteinActivity-Plate-Read[53 minute]-ex[372 nanometer]-em[445 nanometer]	platereader	fluorescence		<transcriptic.jupyter.dataset.Dataset object at 0x01A1DD48>	Row:0-ct1gb8mcgvh77yy-ProteinActivity-Plate	D4	174.86392931107102	ct1gb9bvve3w3bk	ProteinActivityReaction	100.0	0.25098039215686274	d13tewu4q3h66p	w13teuzzzqkgbw	2021-10-27T13:24:26.626-07:00	platereader	i1gb9bvvafggfd	{}	[]							False	2021-10-27T13:24:26.706-07:00	53
185	Row:0-ct1gb8mcgvh77yy-ProteinActivity-Plate	ct1gb9bvve3w3bk	Container(Row:0-ct1gb8mcgvh77yy-ProteinActivity-Plate)	39	ProteinActivityReaction	aq1gbbsxvehcrer	100.0	rs1f47z2uft2kyv	20:microliter	Protein	rs1f47z3qb2zdga	40:microliter	Protein	ct1gaq3z58r2frg:3				55:celsius	rs1fbyyzjd6ptbz	90:microliter	LigandMix	Row:0-ct1gb8mcgvh77yy-ProteinActivity-Plate-Read[10 minute]-ex[372 nanometer]-em[445 nanometer]	platereader	fluorescence		<transcriptic.jupyter.dataset.Dataset object at 0x171F2730>	Row:0-ct1gb8mcgvh77yy-ProteinActivity-Plate	D4	131.47627150772692	ct1gb9bvve3w3bk	ProteinActivityReaction	100.0	0.25098039215686274	d13tevu4md43pg	w13teuzzzpfa89	2021-10-27T11:35:58.995-07:00	platereader	i1gb9bvv6ekr5u	{}	[]							False	2021-10-27T11:35:59.072-07:00	10
186	Row:0-ct1gb8mcgvh77yy-ProteinActivity-Plate	ct1gb9bvve3w3bk	Container(Row:0-ct1gb8mcgvh77yy-ProteinActivity-Plate)	39	ProteinActivityReaction	aq1gbbsxvehcrer	100.0	rs1f47z2uft2kyv	20:microliter	Protein	rs1f47z3qb2zdga	40:microliter	Protein	ct1gaq3z58r2frg:3				55:celsius	rs1fbyyzjd6ptbz	90:microliter	LigandMix	Row:0-ct1gb8mcgvh77yy-ProteinActivity-Plate-Read[6 minute]-ex[372 nanometer]-em[445 nanometer]	platereader	fluorescence		<transcriptic.jupyter.dataset.Dataset object at 0x171F2808>	Row:0-ct1gb8mcgvh77yy-ProteinActivity-Plate	D4	129.5284909214993	ct1gb9bvve3w3bk	ProteinActivityReaction	100.0	0.25098039215686274	d13tevr875y7uz	w13teuzzzpfa7r	2021-10-27T11:25:53.476-07:00	platereader	i1gb9bvv638ruh	{}	[]							False	2021-10-27T11:25:53.565-07:00	6
187	Row:0-ct1gb8mcgvh77yy-ProteinActivity-Plate	ct1gb9bvve3w3bk	Container(Row:0-ct1gb8mcgvh77yy-ProteinActivity-Plate)	39	ProteinActivityReaction	aq1gbbsxvehcrer	100.0	rs1f47z2uft2kyv	20:microliter	Protein	rs1f47z3qb2zdga	40:microliter	Protein	ct1gaq3z58r2frg:3				55:celsius	rs1fbyyzjd6ptbz	90:microliter	LigandMix	Row:0-ct1gb8mcgvh77yy-ProteinActivity-Plate-Read[46 minute]-ex[372 nanometer]-em[445 nanometer]	platereader	fluorescence		<transcriptic.jupyter.dataset.Dataset object at 0x171F29E8>	Row:0-ct1gb8mcgvh77yy-ProteinActivity-Plate	D4	169.20071129357075	ct1gb9bvve3w3bk	ProteinActivityReaction	100.0	0.25098039215686274	d13tewp39n4mk4	w13teuzzzqf3xn	2021-10-27T13:06:47.397-07:00	platereader	i1gb9bvv9t2x4t	{}	[]							False	2021-10-27T13:06:47.478-07:00	46
188	Row:0-ct1gb8mcgvh77yy-ProteinActivity-Plate	ct1gb9bvve3w3bk	Container(Row:0-ct1gb8mcgvh77yy-ProteinActivity-Plate)	39	ProteinActivityReaction	aq1gbbsxvehcrer	100.0	rs1f47z2uft2kyv	20:microliter	Protein	rs1f47z3qb2zdga	40:microliter	Protein	ct1gaq3z58r2frg:3				55:celsius	rs1fbyyzjd6ptbz	90:microliter	LigandMix	Row:0-ct1gb8mcgvh77yy-ProteinActivity-Plate-Read[13 minute]-ex[372 nanometer]-em[445 nanometer]	platereader	fluorescence		<transcriptic.jupyter.dataset.Dataset object at 0x171F2820>	Row:0-ct1gb8mcgvh77yy-ProteinActivity-Plate	D4	136.91597003183264	ct1gb9bvve3w3bk	ProteinActivityReaction	100.0	0.25098039215686274	d13tevw9pazucc	w13teuzzzpkpm2	2021-10-27T11:43:33.083-07:00	platereader	i1gb9bvv6pj533	{}	[]							False	2021-10-27T11:43:33.164-07:00	13
189	Row:0-ct1gb8mcgvh77yy-ProteinActivity-Plate	ct1gb9bvve3w3bk	Container(Row:0-ct1gb8mcgvh77yy-ProteinActivity-Plate)	39	ProteinActivityReaction	aq1gbbsxvehcrer	100.0	rs1f47z2uft2kyv	20:microliter	Protein	rs1f47z3qb2zdga	40:microliter	Protein	ct1gaq3z58r2frg:3				55:celsius	rs1fbyyzjd6ptbz	90:microliter	LigandMix	Row:0-ct1gb8mcgvh77yy-ProteinActivity-Plate-Read[36 minute]-ex[372 nanometer]-em[445 nanometer]	platereader	fluorescence		<transcriptic.jupyter.dataset.Dataset object at 0x171F2C70>	Row:0-ct1gb8mcgvh77yy-ProteinActivity-Plate	D4	160.38706045382654	ct1gb9bvve3w3bk	ProteinActivityReaction	100.0	0.25098039215686274	d13teweutmsn4u	w13teuzzzq6a6j	2021-10-27T12:41:34.378-07:00	platereader	i1gb9bvv8uhsqy	{}	[]							False	2021-10-27T12:41:34.462-07:00	36
190	Row:0-ct1gb8mcgvh77yy-ProteinActivity-Plate	ct1gb9bvve3w3bk	Container(Row:0-ct1gb8mcgvh77yy-ProteinActivity-Plate)	39	ProteinActivityReaction	aq1gbbsxvehcrer	100.0	rs1f47z2uft2kyv	20:microliter	Protein	rs1f47z3qb2zdga	40:microliter	Protein	ct1gaq3z58r2frg:3				55:celsius	rs1fbyyzjd6ptbz	90:microliter	LigandMix	Row:0-ct1gb8mcgvh77yy-ProteinActivity-Plate-Read[49 minute]-ex[372 nanometer]-em[445 nanometer]	platereader	fluorescence		<transcriptic.jupyter.dataset.Dataset object at 0x171F2958>	Row:0-ct1gb8mcgvh77yy-ProteinActivity-Plate	D4	170.94806176556474	ct1gb9bvve3w3bk	ProteinActivityReaction	100.0	0.25098039215686274	d13tewr8bvty8v	w13teuzzzqf3y2	2021-10-27T13:14:21.553-07:00	platereader	i1gb9bvva45h63	{}	[]							False	2021-10-27T13:14:21.634-07:00	49
191	Row:0-ct1gb8mcgvh77yy-ProteinActivity-Plate	ct1gb9bvve3w3bk	Container(Row:0-ct1gb8mcgvh77yy-ProteinActivity-Plate)	39	ProteinActivityReaction	aq1gbbsxvehcrer	100.0	rs1f47z2uft2kyv	20:microliter	Protein	rs1f47z3qb2zdga	40:microliter	Protein	ct1gaq3z58r2frg:3				55:celsius	rs1fbyyzjd6ptbz	90:microliter	LigandMix	Row:0-ct1gb8mcgvh77yy-ProteinActivity-Plate-Read[18 minute]-ex[372 nanometer]-em[445 nanometer]	platereader	fluorescence		<transcriptic.jupyter.dataset.Dataset object at 0x171F25B0>	Row:0-ct1gb8mcgvh77yy-ProteinActivity-Plate	D4	143.2386740174428	ct1gb9bvve3w3bk	ProteinActivityReaction	100.0	0.25098039215686274	d13tevzvfez2a8	w13teuzzzpr3z3	2021-10-27T11:56:09.947-07:00	platereader	i1gb9bvv76aprg	{}	[]							False	2021-10-27T11:56:10.025-07:00	18
192	Row:0-ct1gb8mcgvh77yy-ProteinActivity-Plate	ct1gb9bvve3w3bk	Container(Row:0-ct1gb8mcgvh77yy-ProteinActivity-Plate)	39	ProteinActivityReaction	aq1gbbsxvehcrer	100.0	rs1f47z2uft2kyv	20:microliter	Protein	rs1f47z3qb2zdga	40:microliter	Protein	ct1gaq3z58r2frg:3				55:celsius	rs1fbyyzjd6ptbz	90:microliter	LigandMix	Row:0-ct1gb8mcgvh77yy-ProteinActivity-Plate-Read[19 minute]-ex[372 nanometer]-em[445 nanometer]	platereader	fluorescence		<transcriptic.jupyter.dataset.Dataset object at 0x165E42B0>	Row:0-ct1gb8mcgvh77yy-ProteinActivity-Plate	D4	142.52856812336594	ct1gb9bvve3w3bk	ProteinActivityReaction	100.0	0.25098039215686274	d13tew2ktjh5sp	w13teuzzzpr3z7	2021-10-27T11:58:41.338-07:00	platereader	i1gb9bvv79qa5k	{}	[]							False	2021-10-27T11:58:41.420-07:00	19
193	Row:0-ct1gb8mcgvh77yy-ProteinActivity-Plate	ct1gb9bvve3w3bk	Container(Row:0-ct1gb8mcgvh77yy-ProteinActivity-Plate)	39	ProteinActivityReaction	aq1gbbsxvehcrer	100.0	rs1f47z2uft2kyv	20:microliter	Protein	rs1f47z3qb2zdga	40:microliter	Protein	ct1gaq3z58r2frg:3				55:celsius	rs1fbyyzjd6ptbz	90:microliter	LigandMix	Row:0-ct1gb8mcgvh77yy-ProteinActivity-Plate-Read[4 minute]-ex[372 nanometer]-em[445 nanometer]	platereader	fluorescence		<transcriptic.jupyter.dataset.Dataset object at 0x165E4BC8>	Row:0-ct1gb8mcgvh77yy-ProteinActivity-Plate	D4	136.585791695453	ct1gb9bvve3w3bk	ProteinActivityReaction	100.0	0.25098039215686274	d13tevpscwpctb	w13teuzzzpavtz	2021-10-27T11:20:50.036-07:00	platereader	i1gb9bvv5vjs7c	{}	[]							False	2021-10-27T11:20:50.121-07:00	4
194	Row:0-ct1gb8mcgvh77yy-ProteinActivity-Plate	ct1gb9bvve3w3bk	Container(Row:0-ct1gb8mcgvh77yy-ProteinActivity-Plate)	39	ProteinActivityReaction	aq1gbbsxvehcrer	100.0	rs1f47z2uft2kyv	20:microliter	Protein	rs1f47z3qb2zdga	40:microliter	Protein	ct1gaq3z58r2frg:3				55:celsius	rs1fbyyzjd6ptbz	90:microliter	LigandMix	Row:0-ct1gb8mcgvh77yy-ProteinActivity-Plate-Read[22 minute]-ex[372 nanometer]-em[445 nanometer]	platereader	fluorescence		<transcriptic.jupyter.dataset.Dataset object at 0x165E4FB8>	Row:0-ct1gb8mcgvh77yy-ProteinActivity-Plate	D4	143.94153228703217	ct1gb9bvve3w3bk	ProteinActivityReaction	100.0	0.25098039215686274	d13tew4rvme4e6	w13teuzzzpvgcy	2021-10-27T12:06:15.453-07:00	platereader	i1gb9bvv7hnp2t	{}	[]							False	2021-10-27T12:06:15.538-07:00	22
195	Row:0-ct1gb8mcgvh77yy-ProteinActivity-Plate	ct1gb9bvve3w3bk	Container(Row:0-ct1gb8mcgvh77yy-ProteinActivity-Plate)	39	ProteinActivityReaction	aq1gbbsxvehcrer	100.0	rs1f47z2uft2kyv	20:microliter	Protein	rs1f47z3qb2zdga	40:microliter	Protein	ct1gaq3z58r2frg:3				55:celsius	rs1fbyyzjd6ptbz	90:microliter	LigandMix	Row:0-ct1gb8mcgvh77yy-ProteinActivity-Plate-Read[48 minute]-ex[372 nanometer]-em[445 nanometer]	platereader	fluorescence		<transcriptic.jupyter.dataset.Dataset object at 0x165E47A8>	Row:0-ct1gb8mcgvh77yy-ProteinActivity-Plate	D4	174.51351725306975	ct1gb9bvve3w3bk	ProteinActivityReaction	100.0	0.25098039215686274	d13tewqgz2tu86	w13teuzzzqf3xw	2021-10-27T13:11:50.221-07:00	platereader	i1gb9bvv9yqwry	{}	[]							False	2021-10-27T13:11:50.300-07:00	48
196	Row:0-ct1gb8mcgvh77yy-ProteinActivity-Plate	ct1gb9bvve3w3bk	Container(Row:0-ct1gb8mcgvh77yy-ProteinActivity-Plate)	39	ProteinActivityReaction	aq1gbbsxvehcrer	100.0	rs1f47z2uft2kyv	20:microliter	Protein	rs1f47z3qb2zdga	40:microliter	Protein	ct1gaq3z58r2frg:3				55:celsius	rs1fbyyzjd6ptbz	90:microliter	LigandMix	Row:0-ct1gb8mcgvh77yy-ProteinActivity-Plate-Read[58 minute]-ex[372 nanometer]-em[445 nanometer]	platereader	fluorescence		<transcriptic.jupyter.dataset.Dataset object at 0x165E49E8>	Row:0-ct1gb8mcgvh77yy-ProteinActivity-Plate	D4	184.40962905415915	ct1gb9bvve3w3bk	ProteinActivityReaction	100.0	0.25098039215686274	d13tewxqd6thvd	w13teuzzzqqvqw	2021-10-27T13:37:02.829-07:00	platereader	i1gb9bvvaw4uzs	{}	[]							False	2021-10-27T13:37:02.909-07:00	58
197	Row:0-ct1gb8mcgvh77yy-ProteinActivity-Plate	ct1gb9bvve3w3bk	Container(Row:0-ct1gb8mcgvh77yy-ProteinActivity-Plate)	39	ProteinActivityReaction	aq1gbbsxvehcrer	100.0	rs1f47z2uft2kyv	20:microliter	Protein	rs1f47z3qb2zdga	40:microliter	Protein	ct1gaq3z58r2frg:3				55:celsius	rs1fbyyzjd6ptbz	90:microliter	LigandMix	Row:0-ct1gb8mcgvh77yy-ProteinActivity-Plate-Read[16 minute]-ex[372 nanometer]-em[445 nanometer]	platereader	fluorescence		<transcriptic.jupyter.dataset.Dataset object at 0x165E46B8>	Row:0-ct1gb8mcgvh77yy-ProteinActivity-Plate	D4	141.40160008924119	ct1gb9bvve3w3bk	ProteinActivityReaction	100.0	0.25098039215686274	d13tevyera87jd	w13teuzzzpr3yt	2021-10-27T11:51:07.178-07:00	platereader	i1gb9bvv6ymq4b	{}	[]							False	2021-10-27T11:51:07.256-07:00	16
198	Row:0-ct1gb8mcgvh77yy-ProteinActivity-Plate	ct1gb9bvve3w3bk	Container(Row:0-ct1gb8mcgvh77yy-ProteinActivity-Plate)	39	ProteinActivityReaction	aq1gbbsxvehcrer	100.0	rs1f47z2uft2kyv	20:microliter	Protein	rs1f47z3qb2zdga	40:microliter	Protein	ct1gaq3z58r2frg:3				55:celsius	rs1fbyyzjd6ptbz	90:microliter	LigandMix	Row:0-ct1gb8mcgvh77yy-ProteinActivity-Plate-Read[57 minute]-ex[372 nanometer]-em[445 nanometer]	platereader	fluorescence		<transcriptic.jupyter.dataset.Dataset object at 0x165E4F58>	Row:0-ct1gb8mcgvh77yy-ProteinActivity-Plate	D4	180.59786510123334	ct1gb9bvve3w3bk	ProteinActivityReaction	100.0	0.25098039215686274	d13tewwz24qea8	w13teuzzzqqvqs	2021-10-27T13:34:31.447-07:00	platereader	i1gb9bvvatufrq	{}	[]							False	2021-10-27T13:34:31.527-07:00	57
199	Row:0-ct1gb8mcgvh77yy-ProteinActivity-Plate	ct1gb9bvve3w3bk	Container(Row:0-ct1gb8mcgvh77yy-ProteinActivity-Plate)	39	ProteinActivityReaction	aq1gbbsxvehcrer	100.0	rs1f47z2uft2kyv	20:microliter	Protein	rs1f47z3qb2zdga	40:microliter	Protein	ct1gaq3z58r2frg:3				55:celsius	rs1fbyyzjd6ptbz	90:microliter	LigandMix	Row:0-ct1gb8mcgvh77yy-ProteinActivity-Plate-Read[33 minute]-ex[372 nanometer]-em[445 nanometer]	platereader	fluorescence		<transcriptic.jupyter.dataset.Dataset object at 0x165E4D48>	Row:0-ct1gb8mcgvh77yy-ProteinActivity-Plate	D4	153.1518553823307	ct1gb9bvve3w3bk	ProteinActivityReaction	100.0	0.25098039215686274	d13tewcptkmced	w13teuzzzpzvss	2021-10-27T12:34:00.706-07:00	platereader	i1gb9bvv8kkdtr	{}	[]							False	2021-10-27T12:34:00.784-07:00	33
200	Row:0-ct1gb8mcgvh77yy-ProteinActivity-Plate	ct1gb9bvve3w3bk	Container(Row:0-ct1gb8mcgvh77yy-ProteinActivity-Plate)	39	ProteinActivityReaction	aq1gbbsxvehcrer	100.0	rs1f47z2uft2kyv	20:microliter	Protein	rs1f47z3qb2zdga	40:microliter	Protein	ct1gaq3z58r2frg:3				55:celsius	rs1fbyyzjd6ptbz	90:microliter	LigandMix	Row:0-ct1gb8mcgvh77yy-ProteinActivity-Plate-Read[27 minute]-ex[372 nanometer]-em[445 nanometer]	platereader	fluorescence		<transcriptic.jupyter.dataset.Dataset object at 0x165E4400>	Row:0-ct1gb8mcgvh77yy-ProteinActivity-Plate	D4	152.0969443749566	ct1gb9bvve3w3bk	ProteinActivityReaction	100.0	0.25098039215686274	d13tew8cqasks2	w13teuzzzpvgdm	2021-10-27T12:18:52.658-07:00	platereader	i1gb9bvv7ze8r8	{}	[]							False	2021-10-27T12:18:52.738-07:00	27
201	Row:0-ct1gb8mcgvh77yy-ProteinActivity-Plate	ct1gb9bvve3w3bk	Container(Row:0-ct1gb8mcgvh77yy-ProteinActivity-Plate)	39	ProteinActivityReaction	aq1gbbsxvehcrer	100.0	rs1f47z2uft2kyv	20:microliter	Protein	rs1f47z3qb2zdga	40:microliter	Protein	ct1gaq3z58r2frg:3				55:celsius	rs1fbyyzjd6ptbz	90:microliter	LigandMix	Row:0-ct1gb8mcgvh77yy-ProteinActivity-Plate-Read[52 minute]-ex[372 nanometer]-em[445 nanometer]	platereader	fluorescence		<transcriptic.jupyter.dataset.Dataset object at 0x16C2AA60>	Row:0-ct1gb8mcgvh77yy-ProteinActivity-Plate	D4	179.74755300480018	ct1gb9bvve3w3bk	ProteinActivityReaction	100.0	0.25098039215686274	d13tewtdcebe79	w13teuzzzqkgbs	2021-10-27T13:21:55.334-07:00	platereader	i1gb9bvvac3w3a	{}	[]							False	2021-10-27T13:21:55.417-07:00	52
202	Row:0-ct1gb8mcgvh77yy-ProteinActivity-Plate	ct1gb9bvve3w3bk	Container(Row:0-ct1gb8mcgvh77yy-ProteinActivity-Plate)	39	ProteinActivityReaction	aq1gbbsxvehcrer	100.0	rs1f47z2uft2kyv	20:microliter	Protein	rs1f47z3qb2zdga	40:microliter	Protein	ct1gaq3z58r2frg:3				55:celsius	rs1fbyyzjd6ptbz	90:microliter	LigandMix	Row:0-ct1gb8mcgvh77yy-ProteinActivity-Plate-Read[28 minute]-ex[372 nanometer]-em[445 nanometer]	platereader	fluorescence		<transcriptic.jupyter.dataset.Dataset object at 0x16C2A028>	Row:0-ct1gb8mcgvh77yy-ProteinActivity-Plate	D4	149.36283450960124	ct1gb9bvve3w3bk	ProteinActivityReaction	100.0	0.25098039215686274	d13tew9425jsqc	w13teuzzzpzvs5	2021-10-27T12:21:23.771-07:00	platereader	i1gb9bvv84tu5b	{}	[]							False	2021-10-27T12:21:23.850-07:00	28
203	Row:0-ct1gb8mcgvh77yy-ProteinActivity-Plate	ct1gb9bvve3w3bk	Container(Row:0-ct1gb8mcgvh77yy-ProteinActivity-Plate)	39	ProteinActivityReaction	aq1gbbsxvehcrer	100.0	rs1f47z2uft2kyv	20:microliter	Protein	rs1f47z3qb2zdga	40:microliter	Protein	ct1gaq3z58r2frg:3				55:celsius	rs1fbyyzjd6ptbz	90:microliter	LigandMix	Row:0-ct1gb8mcgvh77yy-ProteinActivity-Plate-ex494 nanometer-em512 nanometer	platereader	fluorescence		<transcriptic.jupyter.dataset.Dataset object at 0x16C2A1C0>	Row:0-ct1gb8mcgvh77yy-ProteinActivity-Plate	D4	71107.70279703656	ct1gb9bvve3w3bk	ProteinActivityReaction	100.0	0.1607843137254902	d13tevkvtrsja5	w13teuzzzpavtg	2021-10-27T11:10:43.658-07:00	platereader	i1gb9bvv5g3krz	{}	[]							False	2021-10-27T11:10:43.735-07:00	-1
204	Row:0-ct1gb8mcgvh77yy-ProteinActivity-Plate	ct1gb9bvve3w3bk	Container(Row:0-ct1gb8mcgvh77yy-ProteinActivity-Plate)	39	ProteinActivityReaction	aq1gbbsxvehcrer	100.0	rs1f47z2uft2kyv	20:microliter	Protein	rs1f47z3qb2zdga	40:microliter	Protein	ct1gaq3z58r2frg:3				55:celsius	rs1fbyyzjd6ptbz	90:microliter	LigandMix	Row:0-ct1gb8mcgvh77yy-ProteinActivity-Plate-Read[29 minute]-ex[372 nanometer]-em[445 nanometer]	platereader	fluorescence		<transcriptic.jupyter.dataset.Dataset object at 0x16C2A340>	Row:0-ct1gb8mcgvh77yy-ProteinActivity-Plate	D4	151.34515447050424	ct1gb9bvve3w3bk	ProteinActivityReaction	100.0	0.25098039215686274	d13tew9tdb3gpm	w13teuzzzpzvs9	2021-10-27T12:23:55.176-07:00	platereader	i1gb9bvv8748dd	{}	[]							False	2021-10-27T12:23:55.260-07:00	29
205	Row:0-ct1gb8mcgvh77yy-ProteinActivity-Plate	ct1gb9bvve3w3bk	Container(Row:0-ct1gb8mcgvh77yy-ProteinActivity-Plate)	39	ProteinActivityReaction	aq1gbbsxvehcrer	100.0	rs1f47z2uft2kyv	20:microliter	Protein	rs1f47z3qb2zdga	40:microliter	Protein	ct1gaq3z58r2frg:3				55:celsius	rs1fbyyzjd6ptbz	90:microliter	LigandMix	Row:0-ct1gb8mcgvh77yy-ProteinActivity-Plate-Read[23 minute]-ex[372 nanometer]-em[445 nanometer]	platereader	fluorescence		<transcriptic.jupyter.dataset.Dataset object at 0x16C2AB50>	Row:0-ct1gb8mcgvh77yy-ProteinActivity-Plate	D4	145.40195977264926	ct1gb9bvve3w3bk	ProteinActivityReaction	100.0	0.25098039215686274	d13tew5g92v7an	w13teuzzzpvgd4	2021-10-27T12:08:46.916-07:00	platereader	i1gb9bvv7n39ew	{}	[]							False	2021-10-27T12:08:47.003-07:00	23
206	Row:0-ct1gb8mcgvh77yy-ProteinActivity-Plate	ct1gb9bvve3w3bk	Container(Row:0-ct1gb8mcgvh77yy-ProteinActivity-Plate)	39	ProteinActivityReaction	aq1gbbsxvehcrer	100.0	rs1f47z2uft2kyv	20:microliter	Protein	rs1f47z3qb2zdga	40:microliter	Protein	ct1gaq3z58r2frg:3				55:celsius	rs1fbyyzjd6ptbz	90:microliter	LigandMix	Row:0-ct1gb8mcgvh77yy-ProteinActivity-Plate-Read[51 minute]-ex[372 nanometer]-em[445 nanometer]	platereader	fluorescence		<transcriptic.jupyter.dataset.Dataset object at 0x16C2A658>	Row:0-ct1gb8mcgvh77yy-ProteinActivity-Plate	D4	173.18991225817157	ct1gb9bvve3w3bk	ProteinActivityReaction	100.0	0.25098039215686274	d13tewsp2b6n6b	w13teuzzzqkgbn	2021-10-27T13:19:24.163-07:00	platereader	i1gb9bvva9tgt8	{}	[]							False	2021-10-27T13:19:24.249-07:00	51
207	Row:0-ct1gb8mcgvh77yy-ProteinActivity-Plate	ct1gb9bvve3w3bk	Container(Row:0-ct1gb8mcgvh77yy-ProteinActivity-Plate)	39	ProteinActivityReaction	aq1gbbsxvehcrer	100.0	rs1f47z2uft2kyv	20:microliter	Protein	rs1f47z3qb2zdga	40:microliter	Protein	ct1gaq3z58r2frg:3				55:celsius	rs1fbyyzjd6ptbz	90:microliter	LigandMix	Row:0-ct1gb8mcgvh77yy-ProteinActivity-Plate-Read[39 minute]-ex[372 nanometer]-em[445 nanometer]	platereader	fluorescence		<transcriptic.jupyter.dataset.Dataset object at 0x16C2A4D8>	Row:0-ct1gb8mcgvh77yy-ProteinActivity-Plate	D4	160.79333738525216	ct1gb9bvve3w3bk	ProteinActivityReaction	100.0	0.25098039215686274	d13tewgztvmq7c	w13teuzzzqapjc	2021-10-27T12:49:08.098-07:00	platereader	i1gb9bvv95mcs8	{}	[]							False	2021-10-27T12:49:08.183-07:00	39
208	Row:0-ct1gb8mcgvh77yy-ProteinActivity-Plate	ct1gb9bvve3w3bk	Container(Row:0-ct1gb8mcgvh77yy-ProteinActivity-Plate)	39	ProteinActivityReaction	aq1gbbsxvehcrer	100.0	rs1f47z2uft2kyv	20:microliter	Protein	rs1f47z3qb2zdga	40:microliter	Protein	ct1gaq3z58r2frg:3				55:celsius	rs1fbyyzjd6ptbz	90:microliter	LigandMix	Row:0-ct1gb8mcgvh77yy-ProteinActivity-Plate-Read[50 minute]-ex[372 nanometer]-em[445 nanometer]	platereader	fluorescence		<transcriptic.jupyter.dataset.Dataset object at 0x16C2A6D0>	Row:0-ct1gb8mcgvh77yy-ProteinActivity-Plate	D4	170.51052335696036	ct1gb9bvve3w3bk	ProteinActivityReaction	100.0	0.25098039215686274	d13tewrxpf2azk	w13teuzzzqf3y6	2021-10-27T13:16:52.824-07:00	platereader	i1gb9bvva6dwe5	{}	[]							False	2021-10-27T13:16:52.900-07:00	50
209	Row:0-ct1gb8mcgvh77yy-ProteinActivity-Plate	ct1gb9bvve3w3bk	Container(Row:0-ct1gb8mcgvh77yy-ProteinActivity-Plate)	39	ProteinActivityReaction	aq1gbbsxvehcrer	100.0	rs1f47z2uft2kyv	20:microliter	Protein	rs1f47z3qb2zdga	40:microliter	Protein	ct1gaq3z58r2frg:3				55:celsius	rs1fbyyzjd6ptbz	90:microliter	LigandMix	Row:0-ct1gb8mcgvh77yy-ProteinActivity-Plate-Read[20 minute]-ex[372 nanometer]-em[445 nanometer]	platereader	fluorescence		<transcriptic.jupyter.dataset.Dataset object at 0x16C2AD60>	Row:0-ct1gb8mcgvh77yy-ProteinActivity-Plate	D4	148.07308954721427	ct1gb9bvve3w3bk	ProteinActivityReaction	100.0	0.25098039215686274	d13tew3b6w58uk	w13teuzzzpr3zb	2021-10-27T12:01:12.780-07:00	platereader	i1gb9bvv7bypdn	{}	[]							False	2021-10-27T12:01:12.857-07:00	20
210	Row:0-ct1gb8mcgvh77yy-ProteinActivity-Plate	ct1gb9bvve3w3bk	Container(Row:0-ct1gb8mcgvh77yy-ProteinActivity-Plate)	39	ProteinActivityReaction	aq1gbbsxvehcrer	100.0	rs1f47z2uft2kyv	20:microliter	Protein	rs1f47z3qb2zdga	40:microliter	Protein	ct1gaq3z58r2frg:3				55:celsius	rs1fbyyzjd6ptbz	90:microliter	LigandMix	Row:0-ct1gb8mcgvh77yy-ProteinActivity-Plate-Read[41 minute]-ex[372 nanometer]-em[445 nanometer]	platereader	fluorescence		<transcriptic.jupyter.dataset.Dataset object at 0x16C2AB98>	Row:0-ct1gb8mcgvh77yy-ProteinActivity-Plate	D4	163.2652129203897	ct1gb9bvve3w3bk	ProteinActivityReaction	100.0	0.25098039215686274	d13tewjfh9ykcw	w13teuzzzqapjm	2021-10-27T12:54:10.701-07:00	platereader	i1gb9bvv9baced	{}	[]							False	2021-10-27T12:54:10.782-07:00	41
211	Row:0-ct1gb8mcgvh77yy-ProteinActivity-Plate	ct1gb9bvve3w3bk	Container(Row:0-ct1gb8mcgvh77yy-ProteinActivity-Plate)	39	ProteinActivityReaction	aq1gbbsxvehcrer	100.0	rs1f47z2uft2kyv	20:microliter	Protein	rs1f47z3qb2zdga	40:microliter	Protein	ct1gaq3z58r2frg:3				55:celsius	rs1fbyyzjd6ptbz	90:microliter	LigandMix	Row:0-ct1gb8mcgvh77yy-ProteinActivity-Plate-Read[56 minute]-ex[372 nanometer]-em[445 nanometer]	platereader	fluorescence		<transcriptic.jupyter.dataset.Dataset object at 0x16C2A418>	Row:0-ct1gb8mcgvh77yy-ProteinActivity-Plate	D4	177.14370298666944	ct1gb9bvve3w3bk	ProteinActivityReaction	100.0	0.25098039215686274	d13teww9pya2r5	w13teuzzzqkgca	2021-10-27T13:32:00.267-07:00	platereader	i1gb9bvvaqevcm	{}	[]							False	2021-10-27T13:32:00.344-07:00	56
212	Row:0-ct1gb8mcgvh77yy-ProteinActivity-Plate	ct1gb9bvve3w3bk	Container(Row:0-ct1gb8mcgvh77yy-ProteinActivity-Plate)	39	ProteinActivityReaction	aq1gbbsxvehcrer	100.0	rs1f47z2uft2kyv	20:microliter	Protein	rs1f47z3qb2zdga	40:microliter	Protein	ct1gaq3z58r2frg:3				55:celsius	rs1fbyyzjd6ptbz	90:microliter	LigandMix	Row:0-ct1gb8mcgvh77yy-ProteinActivity-Plate-Read[45 minute]-ex[372 nanometer]-em[445 nanometer]	platereader	fluorescence		<transcriptic.jupyter.dataset.Dataset object at 0x16C2AFB8>	Row:0-ct1gb8mcgvh77yy-ProteinActivity-Plate	D4	167.4801503736028	ct1gb9bvve3w3bk	ProteinActivityReaction	100.0	0.25098039215686274	d13tewnbwy7vn2	w13teuzzzqf3xh	2021-10-27T13:04:16.102-07:00	platereader	i1gb9bvv9pnbqq	{}	[]							False	2021-10-27T13:04:16.180-07:00	45
213	Row:0-ct1gb8mcgvh77yy-ProteinActivity-Plate	ct1gb9bvve3w3bk	Container(Row:0-ct1gb8mcgvh77yy-ProteinActivity-Plate)	39	ProteinActivityReaction	aq1gbbsxvehcrer	100.0	rs1f47z2uft2kyv	20:microliter	Protein	rs1f47z3qb2zdga	40:microliter	Protein	ct1gaq3z58r2frg:3				55:celsius	rs1fbyyzjd6ptbz	90:microliter	LigandMix	Row:0-ct1gb8mcgvh77yy-ProteinActivity-Plate-Read[31 minute]-ex[372 nanometer]-em[445 nanometer]	platereader	fluorescence		<transcriptic.jupyter.dataset.Dataset object at 0x175A0358>	Row:0-ct1gb8mcgvh77yy-ProteinActivity-Plate	D4	154.20455993393782	ct1gb9bvve3w3bk	ProteinActivityReaction	100.0	0.25098039215686274	d13tewb942grnb	w13teuzzzpzvsh	2021-10-27T12:28:57.850-07:00	platereader	i1gb9bvv8dwe6k	{}	[]							False	2021-10-27T12:28:57.928-07:00	31
214	Row:0-ct1gb8mcgvh77yy-ProteinActivity-Plate	ct1gb9bvve3w3bk	Container(Row:0-ct1gb8mcgvh77yy-ProteinActivity-Plate)	39	ProteinActivityReaction	aq1gbbsxvehcrer	100.0	rs1f47z2uft2kyv	20:microliter	Protein	rs1f47z3qb2zdga	40:microliter	Protein	ct1gaq3z58r2frg:3				55:celsius	rs1fbyyzjd6ptbz	90:microliter	LigandMix	Row:0-ct1gb8mcgvh77yy-ProteinActivity-Plate-Read[34 minute]-ex[372 nanometer]-em[445 nanometer]	platereader	fluorescence		<transcriptic.jupyter.dataset.Dataset object at 0x175A0A30>	Row:0-ct1gb8mcgvh77yy-ProteinActivity-Plate	D4	155.98497184339848	ct1gb9bvve3w3bk	ProteinActivityReaction	100.0	0.25098039215686274	d13tewde5wzhdw	w13teuzzzq6a6a	2021-10-27T12:36:31.928-07:00	platereader	i1gb9bvv8nut3t	{}	[]							False	2021-10-27T12:36:32.010-07:00	34
215	Row:0-ct1gb8mcgvh77yy-ProteinActivity-Plate	ct1gb9bvve3w3bk	Container(Row:0-ct1gb8mcgvh77yy-ProteinActivity-Plate)	39	ProteinActivityReaction	aq1gbbsxvehcrer	100.0	rs1f47z2uft2kyv	20:microliter	Protein	rs1f47z3qb2zdga	40:microliter	Protein	ct1gaq3z58r2frg:3				55:celsius	rs1fbyyzjd6ptbz	90:microliter	LigandMix	Row:0-ct1gb8mcgvh77yy-ProteinActivity-Plate-Read[3 minute]-ex[372 nanometer]-em[445 nanometer]	platereader	fluorescence		<transcriptic.jupyter.dataset.Dataset object at 0x175A0E08>	Row:0-ct1gb8mcgvh77yy-ProteinActivity-Plate	D4	133.05147875102034	ct1gb9bvve3w3bk	ProteinActivityReaction	100.0	0.25098039215686274	d13tevp2zf8g6x	w13teuzzzpavtv	2021-10-27T11:18:18.566-07:00	platereader	i1gb9bvv5s66t9	{}	[]							False	2021-10-27T11:18:18.648-07:00	3
216	Row:0-ct1gb8mcgvh77yy-ProteinActivity-Plate	ct1gb9bvve3w3bk	Container(Row:0-ct1gb8mcgvh77yy-ProteinActivity-Plate)	39	ProteinActivityReaction	aq1gbbsxvehcrer	100.0	rs1f47z2uft2kyv	20:microliter	Protein	rs1f47z3qb2zdga	40:microliter	Protein	ct1gaq3z58r2frg:3				55:celsius	rs1fbyyzjd6ptbz	90:microliter	LigandMix	Row:0-ct1gb8mcgvh77yy-ProteinActivity-Plate-Read[14 minute]-ex[372 nanometer]-em[445 nanometer]	platereader	fluorescence		<transcriptic.jupyter.dataset.Dataset object at 0x175A0D30>	Row:0-ct1gb8mcgvh77yy-ProteinActivity-Plate	D4	141.78320666995702	ct1gb9bvve3w3bk	ProteinActivityReaction	100.0	0.25098039215686274	d13tevwyzdre7w	w13teuzzzpkpm6	2021-10-27T11:46:04.251-07:00	platereader	i1gb9bvv6sxqf6	{}	[]							False	2021-10-27T11:46:04.329-07:00	14
217	Row:0-ct1gb8mcgvh77yy-ProteinActivity-Plate	ct1gb9bvve3w3bk	Container(Row:0-ct1gb8mcgvh77yy-ProteinActivity-Plate)	39	ProteinActivityReaction	aq1gbbsxvehcrer	100.0	rs1f47z2uft2kyv	20:microliter	Protein	rs1f47z3qb2zdga	40:microliter	Protein	ct1gaq3z58r2frg:3				55:celsius	rs1fbyyzjd6ptbz	90:microliter	LigandMix	Row:0-ct1gb8mcgvh77yy-ProteinActivity-Plate-Read[35 minute]-ex[372 nanometer]-em[445 nanometer]	platereader	fluorescence		<transcriptic.jupyter.dataset.Dataset object at 0x175A0718>	Row:0-ct1gb8mcgvh77yy-ProteinActivity-Plate	D4	156.83832027453303	ct1gb9bvve3w3bk	ProteinActivityReaction	100.0	0.25098039215686274	d13tewe5grv92g	w13teuzzzq6a6e	2021-10-27T12:39:03.259-07:00	platereader	i1gb9bvv8s9dfw	{}	[]							False	2021-10-27T12:39:03.345-07:00	35
218	Row:0-ct1gb8mcgvh77yy-ProteinActivity-Plate	ct1gb9bvve3w3bk	Container(Row:0-ct1gb8mcgvh77yy-ProteinActivity-Plate)	39	ProteinActivityReaction	aq1gbbsxvehcrer	100.0	rs1f47z2uft2kyv	20:microliter	Protein	rs1f47z3qb2zdga	40:microliter	Protein	ct1gaq3z58r2frg:3				55:celsius	rs1fbyyzjd6ptbz	90:microliter	LigandMix	Row:0-ct1gb8mcgvh77yy-ProteinActivity-Plate-Read[2 minute]-ex[372 nanometer]-em[445 nanometer]	platereader	fluorescence		<transcriptic.jupyter.dataset.Dataset object at 0x175A06D0>	Row:0-ct1gb8mcgvh77yy-ProteinActivity-Plate	D4	129.7568829473754	ct1gb9bvve3w3bk	ProteinActivityReaction	100.0	0.25098039215686274	d13tevnbkn7fwr	w13teuzzzpavtr	2021-10-27T11:15:46.804-07:00	platereader	i1gb9bvv5nrke6	{}	[]							False	2021-10-27T11:15:46.880-07:00	2
219	Row:0-ct1gb8mcgvh77yy-ProteinActivity-Plate	ct1gb9bvve3w3bk	Container(Row:0-ct1gb8mcgvh77yy-ProteinActivity-Plate)	39	ProteinActivityReaction	aq1gbbsxvehcrer	100.0	rs1f47z2uft2kyv	20:microliter	Protein	rs1f47z3qb2zdga	40:microliter	Protein	ct1gaq3z58r2frg:3				55:celsius	rs1fbyyzjd6ptbz	90:microliter	LigandMix	Row:0-ct1gb8mcgvh77yy-ProteinActivity-Plate-Read[40 minute]-ex[372 nanometer]-em[445 nanometer]	platereader	fluorescence		<transcriptic.jupyter.dataset.Dataset object at 0x175A0A78>	Row:0-ct1gb8mcgvh77yy-ProteinActivity-Plate	D4	166.28992474013404	ct1gb9bvve3w3bk	ProteinActivityReaction	100.0	0.25098039215686274	d13tewhr6g4ng8	w13teuzzzqapjg	2021-10-27T12:51:39.377-07:00	platereader	i1gb9bvv97vs2a	{}	[]							False	2021-10-27T12:51:39.457-07:00	40
220	Row:0-ct1gb8mcgvh77yy-ProteinActivity-Plate	ct1gb9bvve3w3bk	Container(Row:0-ct1gb8mcgvh77yy-ProteinActivity-Plate)	39	ProteinActivityReaction	aq1gbbsxvehcrer	100.0	rs1f47z2uft2kyv	20:microliter	Protein	rs1f47z3qb2zdga	40:microliter	Protein	ct1gaq3z58r2frg:3				55:celsius	rs1fbyyzjd6ptbz	90:microliter	LigandMix	Row:0-ct1gb8mcgvh77yy-ProteinActivity-Plate-Read[54 minute]-ex[372 nanometer]-em[445 nanometer]	platereader	fluorescence		<transcriptic.jupyter.dataset.Dataset object at 0x175A0F40>	Row:0-ct1gb8mcgvh77yy-ProteinActivity-Plate	D4	176.00106220234676	ct1gb9bvve3w3bk	ProteinActivityReaction	100.0	0.25098039215686274	d13tewuu32wpbd	w13teuzzzqkgc2	2021-10-27T13:26:57.988-07:00	platereader	i1gb9bvvahrvqf	{}	[]							False	2021-10-27T13:26:58.069-07:00	54
221	Row:0-ct1gb8mcgvh77yy-ProteinActivity-Plate	ct1gb9bvve3w3bk	Container(Row:0-ct1gb8mcgvh77yy-ProteinActivity-Plate)	39	ProteinActivityReaction	aq1gbbsxvehcrer	100.0	rs1f47z2uft2kyv	20:microliter	Protein	rs1f47z3qb2zdga	40:microliter	Protein	ct1gaq3z58r2frg:3				55:celsius	rs1fbyyzjd6ptbz	90:microliter	LigandMix	Row:0-ct1gb8mcgvh77yy-ProteinActivity-Plate-Read[5 minute]-ex[372 nanometer]-em[445 nanometer]	platereader	fluorescence		<transcriptic.jupyter.dataset.Dataset object at 0x175A0988>	Row:0-ct1gb8mcgvh77yy-ProteinActivity-Plate	D4	131.50122156578348	ct1gb9bvve3w3bk	ProteinActivityReaction	100.0	0.25098039215686274	d13tevqgs54ztm	w13teuzzzpfa7m	2021-10-27T11:23:21.666-07:00	platereader	i1gb9bvv5xu6fe	{}	[]							False	2021-10-27T11:23:21.748-07:00	5
222	Row:0-ct1gb8mcgvh77yy-ProteinActivity-Plate	ct1gb9bvve3w3bk	Container(Row:0-ct1gb8mcgvh77yy-ProteinActivity-Plate)	39	ProteinActivityReaction	aq1gbbsxvehcrer	100.0	rs1f47z2uft2kyv	20:microliter	Protein	rs1f47z3qb2zdga	40:microliter	Protein	ct1gaq3z58r2frg:3				55:celsius	rs1fbyyzjd6ptbz	90:microliter	LigandMix	Row:0-ct1gb8mcgvh77yy-ProteinActivity-Plate-Read[8 minute]-ex[372 nanometer]-em[445 nanometer]	platereader	fluorescence		<transcriptic.jupyter.dataset.Dataset object at 0x175A0A18>	Row:0-ct1gb8mcgvh77yy-ProteinActivity-Plate	D4	132.21895183291335	ct1gb9bvve3w3bk	ProteinActivityReaction	100.0	0.25098039215686274	d13tevsnwktmn4	w13teuzzzpfa7z	2021-10-27T11:30:56.310-07:00	platereader	i1gb9bvv68wrgp	{}	[]							False	2021-10-27T11:30:56.395-07:00	8
223	Row:0-ct1gb8mcgvh77yy-ProteinActivity-Plate	ct1gb9bvve3w3bk	Container(Row:0-ct1gb8mcgvh77yy-ProteinActivity-Plate)	39	ProteinActivityReaction	aq1gbbsxvehcrer	100.0	rs1f47z2uft2kyv	20:microliter	Protein	rs1f47z3qb2zdga	40:microliter	Protein	ct1gaq3z58r2frg:3				55:celsius	rs1fbyyzjd6ptbz	90:microliter	LigandMix	Row:0-ct1gb8mcgvh77yy-ProteinActivity-Plate-Read[47 minute]-ex[372 nanometer]-em[445 nanometer]	platereader	fluorescence		<transcriptic.jupyter.dataset.Dataset object at 0x175A0B38>	Row:0-ct1gb8mcgvh77yy-ProteinActivity-Plate	D4	169.40207057744283	ct1gb9bvve3w3bk	ProteinActivityReaction	100.0	0.25098039215686274	d13tewpsmv6qus	w13teuzzzqf3xs	2021-10-27T13:09:18.814-07:00	platereader	i1gb9bvv9vbbcv	{}	[]							False	2021-10-27T13:09:18.894-07:00	47
224	Row:0-ct1gb8mcgvh77yy-ProteinActivity-Plate	ct1gb9bvve3w3bk	Container(Row:0-ct1gb8mcgvh77yy-ProteinActivity-Plate)	39	ProteinActivityReaction	aq1gbbsxvehcrer	100.0	rs1f47z2uft2kyv	20:microliter	Protein	rs1f47z3qb2zdga	40:microliter	Protein	ct1gaq3z58r2frg:3				55:celsius	rs1fbyyzjd6ptbz	90:microliter	LigandMix	Row:0-ct1gb8mcgvh77yy-ProteinActivity-Plate-Read[25 minute]-ex[372 nanometer]-em[445 nanometer]	platereader	fluorescence		<transcriptic.jupyter.dataset.Dataset object at 0x175A0400>	Row:0-ct1gb8mcgvh77yy-ProteinActivity-Plate	D4	149.69389161812143	ct1gb9bvve3w3bk	ProteinActivityReaction	100.0	0.25098039215686274	d13tew6wyg5zh8	w13teuzzzpvgdc	2021-10-27T12:13:49.743-07:00	platereader	i1gb9bvv7tr943	{}	[]							False	2021-10-27T12:13:49.827-07:00	25
225	Row:0-ct1gb8mcgvh77yy-ProteinActivity-Plate	ct1gb9bvve3w3bk	Container(Row:0-ct1gb8mcgvh77yy-ProteinActivity-Plate)	39	ProteinActivityReaction	aq1gbbsxvehcrer	100.0	rs1f47z2uft2kyv	20:microliter	Protein	rs1f47z3qb2zdga	40:microliter	Protein	ct1gaq3z58r2frg:3				55:celsius	rs1fbyyzjd6ptbz	90:microliter	LigandMix	Row:0-ct1gb8mcgvh77yy-ProteinActivity-Plate-Read[12 minute]-ex[372 nanometer]-em[445 nanometer]	platereader	fluorescence		<transcriptic.jupyter.dataset.Dataset object at 0x17339E08>	Row:0-ct1gb8mcgvh77yy-ProteinActivity-Plate	D4	136.62309667511394	ct1gb9bvve3w3bk	ProteinActivityReaction	100.0	0.25098039215686274	d13tevvjb2p5jh	w13teuzzzpkpkw	2021-10-27T11:41:01.656-07:00	platereader	i1gb9bvv6m9qsz	{}	[]							False	2021-10-27T11:41:01.732-07:00	12
226	Row:0-ct1gb8mcgvh77yy-ProteinActivity-Plate	ct1gb9bvve3w3bk	Container(Row:0-ct1gb8mcgvh77yy-ProteinActivity-Plate)	39	ProteinActivityReaction	aq1gbbsxvehcrer	100.0	rs1f47z2uft2kyv	20:microliter	Protein	rs1f47z3qb2zdga	40:microliter	Protein	ct1gaq3z58r2frg:3				55:celsius	rs1fbyyzjd6ptbz	90:microliter	LigandMix	Row:0-ct1gb8mcgvh77yy-ProteinActivity-Plate-Read[9 minute]-ex[372 nanometer]-em[445 nanometer]	platereader	fluorescence		<transcriptic.jupyter.dataset.Dataset object at 0x17339130>	Row:0-ct1gb8mcgvh77yy-ProteinActivity-Plate	D4	136.66811840579982	ct1gb9bvve3w3bk	ProteinActivityReaction	100.0	0.25098039215686274	d13tevtd8dkzuh	w13teuzzzpfa85	2021-10-27T11:33:27.413-07:00	platereader	i1gb9bvv6b75rr	{}	[]							False	2021-10-27T11:33:27.499-07:00	9
227	Row:0-ct1gb8mcgvh77yy-ProteinActivity-Plate	ct1gb9bvve3w3bk	Container(Row:0-ct1gb8mcgvh77yy-ProteinActivity-Plate)	39	ProteinActivityReaction	aq1gbbsxvehcrer	100.0	rs1f47z2uft2kyv	20:microliter	Protein	rs1f47z3qb2zdga	40:microliter	Protein	ct1gaq3z58r2frg:3				55:celsius	rs1fbyyzjd6ptbz	90:microliter	LigandMix	Row:0-ct1gb8mcgvh77yy-ProteinActivity-Plate-Read[42 minute]-ex[372 nanometer]-em[445 nanometer]	platereader	fluorescence		<transcriptic.jupyter.dataset.Dataset object at 0x17339988>	Row:0-ct1gb8mcgvh77yy-ProteinActivity-Plate	D4	167.35102593426143	ct1gb9bvve3w3bk	ProteinActivityReaction	100.0	0.25098039215686274	d13tewk6wb22ha	w13teuzzzqapjr	2021-10-27T12:56:42.294-07:00	platereader	i1gb9bvv9djrpf	{}	[]							False	2021-10-27T12:56:42.371-07:00	42
228	Row:0-ct1gb8mcgvh77yy-ProteinActivity-Plate	ct1gb9bvve3w3bk	Container(Row:0-ct1gb8mcgvh77yy-ProteinActivity-Plate)	39	ProteinActivityReaction	aq1gbbsxvehcrer	100.0	rs1f47z2uft2kyv	20:microliter	Protein	rs1f47z3qb2zdga	40:microliter	Protein	ct1gaq3z58r2frg:3				55:celsius	rs1fbyyzjd6ptbz	90:microliter	LigandMix	Row:0-ct1gb8mcgvh77yy-ProteinActivity-Plate-Read[26 minute]-ex[372 nanometer]-em[445 nanometer]	platereader	fluorescence		<transcriptic.jupyter.dataset.Dataset object at 0x17339BC8>	Row:0-ct1gb8mcgvh77yy-ProteinActivity-Plate	D4	149.5739363802123	ct1gb9bvve3w3bk	ProteinActivityReaction	100.0	0.25098039215686274	d13tew7nbck5f8	w13teuzzzpvgdg	2021-10-27T12:16:21.085-07:00	platereader	i1gb9bvv7x5ug6	{}	[]							False	2021-10-27T12:16:21.169-07:00	26
229	Row:0-ct1gb8mcgvh77yy-ProteinActivity-Plate	ct1gb9bvve3w3bk	Container(Row:0-ct1gb8mcgvh77yy-ProteinActivity-Plate)	39	ProteinActivityReaction	aq1gbbsxvehcrer	100.0	rs1f47z2uft2kyv	20:microliter	Protein	rs1f47z3qb2zdga	40:microliter	Protein	ct1gaq3z58r2frg:3				55:celsius	rs1fbyyzjd6ptbz	90:microliter	LigandMix	Row:0-ct1gb8mcgvh77yy-ProteinActivity-Plate-Read[21 minute]-ex[372 nanometer]-em[445 nanometer]	platereader	fluorescence		<transcriptic.jupyter.dataset.Dataset object at 0x17339388>	Row:0-ct1gb8mcgvh77yy-ProteinActivity-Plate	D4	139.19067201572088	ct1gb9bvve3w3bk	ProteinActivityReaction	100.0	0.25098039215686274	d13tew42hxt69c	w13teuzzzpr3zf	2021-10-27T12:03:44.160-07:00	platereader	i1gb9bvv7fd9sr	{}	[]							False	2021-10-27T12:03:44.240-07:00	21
230	Row:0-ct1gb8mcgvh77yy-ProteinActivity-Plate	ct1gb9bvve3w3bk	Container(Row:0-ct1gb8mcgvh77yy-ProteinActivity-Plate)	39	ProteinActivityReaction	aq1gbbsxvehcrer	100.0	rs1f47z2uft2kyv	20:microliter	Protein	rs1f47z3qb2zdga	40:microliter	Protein	ct1gaq3z58r2frg:3				55:celsius	rs1fbyyzjd6ptbz	90:microliter	LigandMix	Row:0-ct1gb8mcgvh77yy-ProteinActivity-Plate-Read[55 minute]-ex[372 nanometer]-em[445 nanometer]	platereader	fluorescence		<transcriptic.jupyter.dataset.Dataset object at 0x17339AC0>	Row:0-ct1gb8mcgvh77yy-ProteinActivity-Plate	D4	183.81841678993118	ct1gb9bvve3w3bk	ProteinActivityReaction	100.0	0.25098039215686274	d13tewvjdrxmdg	w13teuzzzqkgc6	2021-10-27T13:29:29.292-07:00	platereader	i1gb9bvvan6g4j	{}	[]							False	2021-10-27T13:29:29.374-07:00	55
231	Row:0-ct1gb8mcgvh77yy-ProteinActivity-Plate	ct1gb9bvve3w3bk	Container(Row:0-ct1gb8mcgvh77yy-ProteinActivity-Plate)	39	ProteinActivityReaction	aq1gbbsxvehcrer	100.0	rs1f47z2uft2kyv	20:microliter	Protein	rs1f47z3qb2zdga	40:microliter	Protein	ct1gaq3z58r2frg:3				55:celsius	rs1fbyyzjd6ptbz	90:microliter	LigandMix	Row:0-ct1gb8mcgvh77yy-ProteinActivity-Plate-Read[59 minute]-ex[372 nanometer]-em[445 nanometer]	platereader	fluorescence		<transcriptic.jupyter.dataset.Dataset object at 0x17339928>	Row:0-ct1gb8mcgvh77yy-ProteinActivity-Plate	D4	179.722755091875	ct1gb9bvve3w3bk	ProteinActivityReaction	100.0	0.25098039215686274	d13tewyeqzhv4u	w13teuzzzqqvr2	2021-10-27T13:39:34.159-07:00	platereader	i1gb9bvvazhfdv	{}	[]							False	2021-10-27T13:39:34.241-07:00	59
232	Row:0-ct1gb8mcgvh77yy-ProteinActivity-Plate	ct1gb9bvve3w3bk	Container(Row:0-ct1gb8mcgvh77yy-ProteinActivity-Plate)	39	ProteinActivityReaction	aq1gbbsxvehcrer	100.0	rs1f47z2uft2kyv	20:microliter	Protein	rs1f47z3qb2zdga	40:microliter	Protein	ct1gaq3z58r2frg:3				55:celsius	rs1fbyyzjd6ptbz	90:microliter	LigandMix	Row:0-ct1gb8mcgvh77yy-ProteinActivity-Plate-Read[43 minute]-ex[372 nanometer]-em[445 nanometer]	platereader	fluorescence		<transcriptic.jupyter.dataset.Dataset object at 0x17339220>	Row:0-ct1gb8mcgvh77yy-ProteinActivity-Plate	D4	163.8107609598794	ct1gb9bvve3w3bk	ProteinActivityReaction	100.0	0.25098039215686274	d13tewkw8shsuj	w13teuzzzqapjv	2021-10-27T12:59:13.545-07:00	platereader	i1gb9bvv9gyc3j	{}	[]							False	2021-10-27T12:59:13.624-07:00	43
233	Row:0-ct1gb8mcgvh77yy-ProteinActivity-Plate	ct1gb9bvve3w3bk	Container(Row:0-ct1gb8mcgvh77yy-ProteinActivity-Plate)	39	ProteinActivityReaction	aq1gbbsxvehcrer	100.0	rs1f47z2uft2kyv	20:microliter	Protein	rs1f47z3qb2zdga	40:microliter	Protein	ct1gaq3z58r2frg:3				55:celsius	rs1fbyyzjd6ptbz	90:microliter	LigandMix	Row:0-ct1gb8mcgvh77yy-ProteinActivity-Plate-Read[37 minute]-ex[372 nanometer]-em[445 nanometer]	platereader	fluorescence		<transcriptic.jupyter.dataset.Dataset object at 0x17339AD8>	Row:0-ct1gb8mcgvh77yy-ProteinActivity-Plate	D4	164.93779447679424	ct1gb9bvve3w3bk	ProteinActivityReaction	100.0	0.25098039215686274	d13tewfk78wqng	w13teuzzzq6a6p	2021-10-27T12:44:05.880-07:00	platereader	i1gb9bvv8xxd53	{}	[]							False	2021-10-27T12:44:05.964-07:00	37
234	Row:0-ct1gb8mcgvh77yy-ProteinActivity-Plate	ct1gb9bvve3w3bk	Container(Row:0-ct1gb8mcgvh77yy-ProteinActivity-Plate)	39	ProteinActivityReaction	aq1gbbsxvehcrer	100.0	rs1f47z2uft2kyv	20:microliter	Protein	rs1f47z3qb2zdga	40:microliter	Protein	ct1gaq3z58r2frg:3				55:celsius	rs1fbyyzjd6ptbz	90:microliter	LigandMix	Row:0-ct1gb8mcgvh77yy-ProteinActivity-Plate-Read[7 minute]-ex[372 nanometer]-em[445 nanometer]	platereader	fluorescence		<transcriptic.jupyter.dataset.Dataset object at 0x173390D0>	Row:0-ct1gb8mcgvh77yy-ProteinActivity-Plate	D4	133.79542156430858	ct1gb9bvve3w3bk	ProteinActivityReaction	100.0	0.25098039215686274	d13tevrxjppgrf	w13teuzzzpfa7v	2021-10-27T11:28:24.961-07:00	platereader	i1gb9bvv65h64k	{}	[]							False	2021-10-27T11:28:25.040-07:00	7
235	Row:0-ct1gb8mcgvh77yy-ProteinActivity-Plate	ct1gb9bvve3w3bk	Container(Row:0-ct1gb8mcgvh77yy-ProteinActivity-Plate)	39	ProteinActivityReaction	aq1gbbsxvehcrer	100.0	rs1f47z2uft2kyv	20:microliter	Protein	rs1f47z3qb2zdga	40:microliter	Protein	ct1gaq3z58r2frg:3				55:celsius	rs1fbyyzjd6ptbz	90:microliter	LigandMix	Row:0-ct1gb8mcgvh77yy-ProteinActivity-Plate-Read[15 minute]-ex[372 nanometer]-em[445 nanometer]	platereader	fluorescence		<transcriptic.jupyter.dataset.Dataset object at 0x17339B98>	Row:0-ct1gb8mcgvh77yy-ProteinActivity-Plate	D4	140.74471991444253	ct1gb9bvve3w3bk	ProteinActivityReaction	100.0	0.25098039215686274	d13tevxqcky55t	w13teuzzzpkpma	2021-10-27T11:48:35.662-07:00	platereader	i1gb9bvv6v84q8	{}	[]							False	2021-10-27T11:48:35.741-07:00	15
236	Row:0-ct1gb8mcgvh77yy-ProteinActivity-Plate	ct1gb9bvve3w3bk	Container(Row:0-ct1gb8mcgvh77yy-ProteinActivity-Plate)	39	ProteinActivityReaction	aq1gbbsxvehcrer	100.0	rs1f47z2uft2kyv	20:microliter	Protein	rs1f47z3qb2zdga	40:microliter	Protein	ct1gaq3z58r2frg:3				55:celsius	rs1fbyyzjd6ptbz	90:microliter	LigandMix	Row:0-ct1gb8mcgvh77yy-ProteinActivity-Plate-Read[38 minute]-ex[372 nanometer]-em[445 nanometer]	platereader	fluorescence		<transcriptic.jupyter.dataset.Dataset object at 0x17339430>	Row:0-ct1gb8mcgvh77yy-ProteinActivity-Plate	D4	159.93225397480748	ct1gb9bvve3w3bk	ProteinActivityReaction	100.0	0.25098039215686274	d13tewgagx653p	w13teuzzzq6a6t	2021-10-27T12:46:36.960-07:00	platereader	i1gb9bvv927sd5	{}	[]							False	2021-10-27T12:46:37.038-07:00	38
237	Row:0-ct1gb8mcgvh77yy-ProteinActivity-Plate	ct1gb9bvve3w3bk	Container(Row:0-ct1gb8mcgvh77yy-ProteinActivity-Plate)	39	ProteinActivityReaction	aq1gbbsxvehcrer	100.0	rs1f47z2uft2kyv	20:microliter	Protein	rs1f47z3qb2zdga	40:microliter	Protein	ct1gaq3z58r2frg:3				55:celsius	rs1fbyyzjd6ptbz	90:microliter	LigandMix	Row:0-ct1gb8mcgvh77yy-ProteinActivity-Plate-Read[17 minute]-ex[372 nanometer]-em[445 nanometer]	platereader	fluorescence		<transcriptic.jupyter.dataset.Dataset object at 0x017FD8C8>	Row:0-ct1gb8mcgvh77yy-ProteinActivity-Plate	D4	140.5249123787704	ct1gb9bvve3w3bk	ProteinActivityReaction	100.0	0.25098039215686274	d13tevz64a2wvg	w13teuzzzpr3yx	2021-10-27T11:53:38.544-07:00	platereader	i1gb9bvv72w4cd	{}	[]							False	2021-10-27T11:53:38.624-07:00	17
238	Row:0-ct1gb8mcgvh77yy-ProteinActivity-Plate	ct1gb9bvve3w3bk	Container(Row:0-ct1gb8mcgvh77yy-ProteinActivity-Plate)	39	ProteinActivityReaction	aq1gbbsxvehcrer	100.0	rs1f47z2uft2kyv	20:microliter	Protein	rs1f47z3qb2zdga	40:microliter	Protein	ct1gaq3z58r2frg:3				55:celsius	rs1fbyyzjd6ptbz	90:microliter	LigandMix	Row:0-ct1gb8mcgvh77yy-ProteinActivity-Plate-Read[32 minute]-ex[372 nanometer]-em[445 nanometer]	platereader	fluorescence		<transcriptic.jupyter.dataset.Dataset object at 0x017FD2C8>	Row:0-ct1gb8mcgvh77yy-ProteinActivity-Plate	D4	152.90945962382773	ct1gb9bvve3w3bk	ProteinActivityReaction	100.0	0.25098039215686274	d13tewbyf8a9du	w13teuzzzpzvsn	2021-10-27T12:31:29.258-07:00	platereader	i1gb9bvv8g6ten	{}	[]							False	2021-10-27T12:31:29.340-07:00	32
239	Row:0-ct1gb8mcgvh77yy-ProteinActivity-Plate	ct1gb9bvve3w3bk	Container(Row:0-ct1gb8mcgvh77yy-ProteinActivity-Plate)	39	ProteinActivityReaction	aq1gbbsxvehcrer	100.0	rs1f47z2uft2kyv	20:microliter	Protein	rs1f47z3qb2zdga	40:microliter	Protein	ct1gaq3z58r2frg:3				55:celsius	rs1fbyyzjd6ptbz	90:microliter	LigandMix	Row:0-ct1gb8mcgvh77yy-ProteinActivity-Plate-Read[44 minute]-ex[372 nanometer]-em[445 nanometer]	platereader	fluorescence		<transcriptic.jupyter.dataset.Dataset object at 0x017FDF40>	Row:0-ct1gb8mcgvh77yy-ProteinActivity-Plate	D4	170.38637711012086	ct1gb9bvve3w3bk	ProteinActivityReaction	100.0	0.25098039215686274	d13tewmmkwrwan	w13teuzzzqapjz	2021-10-27T13:01:44.942-07:00	platereader	i1gb9bvv9mcxfn	{}	[]							False	2021-10-27T13:01:45.028-07:00	44
240	Row:0-ct1gb8mcgvh77yy-ProteinActivity-Plate	ct1gb9bvve3w3bk	Container(Row:0-ct1gb8mcgvh77yy-ProteinActivity-Plate)	39	ProteinActivityReaction	aq1gbbsxvehcrer	100.0	rs1f47z2uft2kyv	20:microliter	Protein	rs1f47z3qb2zdga	40:microliter	Protein	ct1gaq3z58r2frg:3				55:celsius	rs1fbyyzjd6ptbz	90:microliter	LigandMix	Row:0-ct1gb8mcgvh77yy-ProteinActivity-Plate-Read[24 minute]-ex[372 nanometer]-em[445 nanometer]	platereader	fluorescence		<transcriptic.jupyter.dataset.Dataset object at 0x017FD298>	Row:0-ct1gb8mcgvh77yy-ProteinActivity-Plate	D4	146.8330447427961	ct1gb9bvve3w3bk	ProteinActivityReaction	100.0	0.25098039215686274	d13tew67kx5wuh	w13teuzzzpvgd8	2021-10-27T12:11:18.256-07:00	platereader	i1gb9bvv7rfutz	{}	[]							False	2021-10-27T12:11:18.331-07:00	24
241	Row:0-ct1gb8mcgvh77yy-ProteinActivity-Plate	ct1gb9bvve3w3bk	Container(Row:0-ct1gb8mcgvh77yy-ProteinActivity-Plate)	39	ProteinActivityReaction	aq1gbbsxvehcrer	100.0	rs1f47z2uft2kyv	20:microliter	Protein	rs1f47z3qb2zdga	40:microliter	Protein	ct1gaq3z58r2frg:3				55:celsius	rs1fbyyzjd6ptbz	90:microliter	LigandMix	Row:0-ct1gb8mcgvh77yy-ProteinActivity-Plate-Read[11 minute]-ex[372 nanometer]-em[445 nanometer]	platereader	fluorescence		<transcriptic.jupyter.dataset.Dataset object at 0x017FD400>	Row:0-ct1gb8mcgvh77yy-ProteinActivity-Plate	D4	138.14543144664924	ct1gb9bvve3w3bk	ProteinActivityReaction	100.0	0.25098039215686274	d13tevutynuynq	w13teuzzzpkpks	2021-10-27T11:38:30.424-07:00	platereader	i1gb9bvv6gv5dw	{}	[]							False	2021-10-27T11:38:30.503-07:00	11
242	Row:0-ct1gb8mcgvh77yy-ProteinActivity-Plate	ct1gb9bvve3w3bk	Container(Row:0-ct1gb8mcgvh77yy-ProteinActivity-Plate)	39	ProteinActivityReaction	aq1gbbsxvehcrer	100.0	rs1f47z2uft2kyv	20:microliter	Protein	rs1f47z3qb2zdga	40:microliter	Protein	ct1gaq3z58r2frg:3				55:celsius	rs1fbyyzjd6ptbz	90:microliter	LigandMix	Row:0-ct1gb8mcgvh77yy-ProteinActivity-Plate-Read[30 minute]-ex[372 nanometer]-em[445 nanometer]	platereader	fluorescence		<transcriptic.jupyter.dataset.Dataset object at 0x017FD898>	Row:0-ct1gb8mcgvh77yy-ProteinActivity-Plate	D4	155.54278937565496	ct1gb9bvve3w3bk	ProteinActivityReaction	100.0	0.25098039215686274	d13tewahr5x8b7	w13teuzzzpzvsd	2021-10-27T12:26:26.508-07:00	platereader	i1gb9bvv8agtsg	{}	[]							False	2021-10-27T12:26:26.592-07:00	30
243	Row:0-ct1gb8mcgvh77yy-ProteinActivity-Plate	ct1gb9bvve3w3bk	Container(Row:0-ct1gb8mcgvh77yy-ProteinActivity-Plate)	39	ProteinActivityReaction	aq1gbbsxvehcrer	100.0	rs1f47z2uft2kyv	20:microliter	Protein	rs1f47z3qb2zdga	40:microliter	Protein	ct1gaq3z58r2frg:3				55:celsius	rs1fbyyzjd6ptbz	90:microliter	LigandMix	Row:0-ct1gb8mcgvh77yy-ProteinActivity-Plate-Read[1 minute]-ex[372 nanometer]-em[445 nanometer]	platereader	fluorescence		<transcriptic.jupyter.dataset.Dataset object at 0x017FD478>	Row:0-ct1gb8mcgvh77yy-ProteinActivity-Plate	D4	131.53858966826002	ct1gb9bvve3w3bk	ProteinActivityReaction	100.0	0.25098039215686274	d13tevmm7mze55	w13teuzzzpavtm	2021-10-27T11:13:15.217-07:00	platereader	i1gb9bvv5kg764	{}	[]							False	2021-10-27T11:13:15.301-07:00	1
244	Row:0-ct1gb8mcgvh77yy-ProteinActivity-Plate	ct1gb9bvve3w3bk	Container(Row:0-ct1gb8mcgvh77yy-ProteinActivity-Plate)	27	ProteinActivityReaction	aq1gbbsxveg8jat	100.0	rs1f47z2uft2kyv	20:microliter	Protein	rs1f47z3qb2zdga	40:microliter	Protein	ct1gaq3z58r2frg:3				62.8:celsius	rs1fbyyzjd6ptbz	90:microliter	LigandMix	Row:0-ct1gb8mcgvh77yy-ProteinActivity-Plate-Read[60 minute]-ex[372 nanometer]-em[445 nanometer]	platereader	fluorescence		<transcriptic.jupyter.dataset.Dataset object at 0x016B56E8>	Row:0-ct1gb8mcgvh77yy-ProteinActivity-Plate	C4	135.5295572875932	ct1gb9bvve3w3bk	ProteinActivityReaction	100.0	0.25098039215686274	d13tewz62yz8ye	w13teuzzzqqvr6	2021-10-27T13:42:05.304-07:00	platereader	i1gb9bvvb4x2sy	{}	[]							False	2021-10-27T13:42:05.386-07:00	60
245	Row:0-ct1gb8mcgvh77yy-ProteinActivity-Plate	ct1gb9bvve3w3bk	Container(Row:0-ct1gb8mcgvh77yy-ProteinActivity-Plate)	27	ProteinActivityReaction	aq1gbbsxveg8jat	100.0	rs1f47z2uft2kyv	20:microliter	Protein	rs1f47z3qb2zdga	40:microliter	Protein	ct1gaq3z58r2frg:3				62.8:celsius	rs1fbyyzjd6ptbz	90:microliter	LigandMix	Row:0-ct1gb8mcgvh77yy-ProteinActivity-Plate-Read[53 minute]-ex[372 nanometer]-em[445 nanometer]	platereader	fluorescence		<transcriptic.jupyter.dataset.Dataset object at 0x01A1DD48>	Row:0-ct1gb8mcgvh77yy-ProteinActivity-Plate	C4	136.79218965211408	ct1gb9bvve3w3bk	ProteinActivityReaction	100.0	0.25098039215686274	d13tewu4q3h66p	w13teuzzzqkgbw	2021-10-27T13:24:26.626-07:00	platereader	i1gb9bvvafggfd	{}	[]							False	2021-10-27T13:24:26.706-07:00	53
246	Row:0-ct1gb8mcgvh77yy-ProteinActivity-Plate	ct1gb9bvve3w3bk	Container(Row:0-ct1gb8mcgvh77yy-ProteinActivity-Plate)	27	ProteinActivityReaction	aq1gbbsxveg8jat	100.0	rs1f47z2uft2kyv	20:microliter	Protein	rs1f47z3qb2zdga	40:microliter	Protein	ct1gaq3z58r2frg:3				62.8:celsius	rs1fbyyzjd6ptbz	90:microliter	LigandMix	Row:0-ct1gb8mcgvh77yy-ProteinActivity-Plate-Read[10 minute]-ex[372 nanometer]-em[445 nanometer]	platereader	fluorescence		<transcriptic.jupyter.dataset.Dataset object at 0x171F2730>	Row:0-ct1gb8mcgvh77yy-ProteinActivity-Plate	C4	131.95901358452346	ct1gb9bvve3w3bk	ProteinActivityReaction	100.0	0.25098039215686274	d13tevu4md43pg	w13teuzzzpfa89	2021-10-27T11:35:58.995-07:00	platereader	i1gb9bvv6ekr5u	{}	[]							False	2021-10-27T11:35:59.072-07:00	10
247	Row:0-ct1gb8mcgvh77yy-ProteinActivity-Plate	ct1gb9bvve3w3bk	Container(Row:0-ct1gb8mcgvh77yy-ProteinActivity-Plate)	27	ProteinActivityReaction	aq1gbbsxveg8jat	100.0	rs1f47z2uft2kyv	20:microliter	Protein	rs1f47z3qb2zdga	40:microliter	Protein	ct1gaq3z58r2frg:3				62.8:celsius	rs1fbyyzjd6ptbz	90:microliter	LigandMix	Row:0-ct1gb8mcgvh77yy-ProteinActivity-Plate-Read[6 minute]-ex[372 nanometer]-em[445 nanometer]	platereader	fluorescence		<transcriptic.jupyter.dataset.Dataset object at 0x171F2808>	Row:0-ct1gb8mcgvh77yy-ProteinActivity-Plate	C4	131.83184960474622	ct1gb9bvve3w3bk	ProteinActivityReaction	100.0	0.25098039215686274	d13tevr875y7uz	w13teuzzzpfa7r	2021-10-27T11:25:53.476-07:00	platereader	i1gb9bvv638ruh	{}	[]							False	2021-10-27T11:25:53.565-07:00	6
248	Row:0-ct1gb8mcgvh77yy-ProteinActivity-Plate	ct1gb9bvve3w3bk	Container(Row:0-ct1gb8mcgvh77yy-ProteinActivity-Plate)	27	ProteinActivityReaction	aq1gbbsxveg8jat	100.0	rs1f47z2uft2kyv	20:microliter	Protein	rs1f47z3qb2zdga	40:microliter	Protein	ct1gaq3z58r2frg:3				62.8:celsius	rs1fbyyzjd6ptbz	90:microliter	LigandMix	Row:0-ct1gb8mcgvh77yy-ProteinActivity-Plate-Read[46 minute]-ex[372 nanometer]-em[445 nanometer]	platereader	fluorescence		<transcriptic.jupyter.dataset.Dataset object at 0x171F29E8>	Row:0-ct1gb8mcgvh77yy-ProteinActivity-Plate	C4	139.9639454244603	ct1gb9bvve3w3bk	ProteinActivityReaction	100.0	0.25098039215686274	d13tewp39n4mk4	w13teuzzzqf3xn	2021-10-27T13:06:47.397-07:00	platereader	i1gb9bvv9t2x4t	{}	[]							False	2021-10-27T13:06:47.478-07:00	46
249	Row:0-ct1gb8mcgvh77yy-ProteinActivity-Plate	ct1gb9bvve3w3bk	Container(Row:0-ct1gb8mcgvh77yy-ProteinActivity-Plate)	27	ProteinActivityReaction	aq1gbbsxveg8jat	100.0	rs1f47z2uft2kyv	20:microliter	Protein	rs1f47z3qb2zdga	40:microliter	Protein	ct1gaq3z58r2frg:3				62.8:celsius	rs1fbyyzjd6ptbz	90:microliter	LigandMix	Row:0-ct1gb8mcgvh77yy-ProteinActivity-Plate-Read[13 minute]-ex[372 nanometer]-em[445 nanometer]	platereader	fluorescence		<transcriptic.jupyter.dataset.Dataset object at 0x171F2820>	Row:0-ct1gb8mcgvh77yy-ProteinActivity-Plate	C4	135.030143551697	ct1gb9bvve3w3bk	ProteinActivityReaction	100.0	0.25098039215686274	d13tevw9pazucc	w13teuzzzpkpm2	2021-10-27T11:43:33.083-07:00	platereader	i1gb9bvv6pj533	{}	[]							False	2021-10-27T11:43:33.164-07:00	13
250	Row:0-ct1gb8mcgvh77yy-ProteinActivity-Plate	ct1gb9bvve3w3bk	Container(Row:0-ct1gb8mcgvh77yy-ProteinActivity-Plate)	27	ProteinActivityReaction	aq1gbbsxveg8jat	100.0	rs1f47z2uft2kyv	20:microliter	Protein	rs1f47z3qb2zdga	40:microliter	Protein	ct1gaq3z58r2frg:3				62.8:celsius	rs1fbyyzjd6ptbz	90:microliter	LigandMix	Row:0-ct1gb8mcgvh77yy-ProteinActivity-Plate-Read[36 minute]-ex[372 nanometer]-em[445 nanometer]	platereader	fluorescence		<transcriptic.jupyter.dataset.Dataset object at 0x171F2C70>	Row:0-ct1gb8mcgvh77yy-ProteinActivity-Plate	C4	135.88724755615354	ct1gb9bvve3w3bk	ProteinActivityReaction	100.0	0.25098039215686274	d13teweutmsn4u	w13teuzzzq6a6j	2021-10-27T12:41:34.378-07:00	platereader	i1gb9bvv8uhsqy	{}	[]							False	2021-10-27T12:41:34.462-07:00	36
251	Row:0-ct1gb8mcgvh77yy-ProteinActivity-Plate	ct1gb9bvve3w3bk	Container(Row:0-ct1gb8mcgvh77yy-ProteinActivity-Plate)	27	ProteinActivityReaction	aq1gbbsxveg8jat	100.0	rs1f47z2uft2kyv	20:microliter	Protein	rs1f47z3qb2zdga	40:microliter	Protein	ct1gaq3z58r2frg:3				62.8:celsius	rs1fbyyzjd6ptbz	90:microliter	LigandMix	Row:0-ct1gb8mcgvh77yy-ProteinActivity-Plate-Read[49 minute]-ex[372 nanometer]-em[445 nanometer]	platereader	fluorescence		<transcriptic.jupyter.dataset.Dataset object at 0x171F2958>	Row:0-ct1gb8mcgvh77yy-ProteinActivity-Plate	C4	136.5166807737043	ct1gb9bvve3w3bk	ProteinActivityReaction	100.0	0.25098039215686274	d13tewr8bvty8v	w13teuzzzqf3y2	2021-10-27T13:14:21.553-07:00	platereader	i1gb9bvva45h63	{}	[]							False	2021-10-27T13:14:21.634-07:00	49
252	Row:0-ct1gb8mcgvh77yy-ProteinActivity-Plate	ct1gb9bvve3w3bk	Container(Row:0-ct1gb8mcgvh77yy-ProteinActivity-Plate)	27	ProteinActivityReaction	aq1gbbsxveg8jat	100.0	rs1f47z2uft2kyv	20:microliter	Protein	rs1f47z3qb2zdga	40:microliter	Protein	ct1gaq3z58r2frg:3				62.8:celsius	rs1fbyyzjd6ptbz	90:microliter	LigandMix	Row:0-ct1gb8mcgvh77yy-ProteinActivity-Plate-Read[18 minute]-ex[372 nanometer]-em[445 nanometer]	platereader	fluorescence		<transcriptic.jupyter.dataset.Dataset object at 0x171F25B0>	Row:0-ct1gb8mcgvh77yy-ProteinActivity-Plate	C4	133.47368542504483	ct1gb9bvve3w3bk	ProteinActivityReaction	100.0	0.25098039215686274	d13tevzvfez2a8	w13teuzzzpr3z3	2021-10-27T11:56:09.947-07:00	platereader	i1gb9bvv76aprg	{}	[]							False	2021-10-27T11:56:10.025-07:00	18
253	Row:0-ct1gb8mcgvh77yy-ProteinActivity-Plate	ct1gb9bvve3w3bk	Container(Row:0-ct1gb8mcgvh77yy-ProteinActivity-Plate)	27	ProteinActivityReaction	aq1gbbsxveg8jat	100.0	rs1f47z2uft2kyv	20:microliter	Protein	rs1f47z3qb2zdga	40:microliter	Protein	ct1gaq3z58r2frg:3				62.8:celsius	rs1fbyyzjd6ptbz	90:microliter	LigandMix	Row:0-ct1gb8mcgvh77yy-ProteinActivity-Plate-Read[19 minute]-ex[372 nanometer]-em[445 nanometer]	platereader	fluorescence		<transcriptic.jupyter.dataset.Dataset object at 0x165E42B0>	Row:0-ct1gb8mcgvh77yy-ProteinActivity-Plate	C4	131.7369257619356	ct1gb9bvve3w3bk	ProteinActivityReaction	100.0	0.25098039215686274	d13tew2ktjh5sp	w13teuzzzpr3z7	2021-10-27T11:58:41.338-07:00	platereader	i1gb9bvv79qa5k	{}	[]							False	2021-10-27T11:58:41.420-07:00	19
254	Row:0-ct1gb8mcgvh77yy-ProteinActivity-Plate	ct1gb9bvve3w3bk	Container(Row:0-ct1gb8mcgvh77yy-ProteinActivity-Plate)	27	ProteinActivityReaction	aq1gbbsxveg8jat	100.0	rs1f47z2uft2kyv	20:microliter	Protein	rs1f47z3qb2zdga	40:microliter	Protein	ct1gaq3z58r2frg:3				62.8:celsius	rs1fbyyzjd6ptbz	90:microliter	LigandMix	Row:0-ct1gb8mcgvh77yy-ProteinActivity-Plate-Read[4 minute]-ex[372 nanometer]-em[445 nanometer]	platereader	fluorescence		<transcriptic.jupyter.dataset.Dataset object at 0x165E4BC8>	Row:0-ct1gb8mcgvh77yy-ProteinActivity-Plate	C4	137.2692186189355	ct1gb9bvve3w3bk	ProteinActivityReaction	100.0	0.25098039215686274	d13tevpscwpctb	w13teuzzzpavtz	2021-10-27T11:20:50.036-07:00	platereader	i1gb9bvv5vjs7c	{}	[]							False	2021-10-27T11:20:50.121-07:00	4
255	Row:0-ct1gb8mcgvh77yy-ProteinActivity-Plate	ct1gb9bvve3w3bk	Container(Row:0-ct1gb8mcgvh77yy-ProteinActivity-Plate)	27	ProteinActivityReaction	aq1gbbsxveg8jat	100.0	rs1f47z2uft2kyv	20:microliter	Protein	rs1f47z3qb2zdga	40:microliter	Protein	ct1gaq3z58r2frg:3				62.8:celsius	rs1fbyyzjd6ptbz	90:microliter	LigandMix	Row:0-ct1gb8mcgvh77yy-ProteinActivity-Plate-Read[22 minute]-ex[372 nanometer]-em[445 nanometer]	platereader	fluorescence		<transcriptic.jupyter.dataset.Dataset object at 0x165E4FB8>	Row:0-ct1gb8mcgvh77yy-ProteinActivity-Plate	C4	131.61517679448406	ct1gb9bvve3w3bk	ProteinActivityReaction	100.0	0.25098039215686274	d13tew4rvme4e6	w13teuzzzpvgcy	2021-10-27T12:06:15.453-07:00	platereader	i1gb9bvv7hnp2t	{}	[]							False	2021-10-27T12:06:15.538-07:00	22
256	Row:0-ct1gb8mcgvh77yy-ProteinActivity-Plate	ct1gb9bvve3w3bk	Container(Row:0-ct1gb8mcgvh77yy-ProteinActivity-Plate)	27	ProteinActivityReaction	aq1gbbsxveg8jat	100.0	rs1f47z2uft2kyv	20:microliter	Protein	rs1f47z3qb2zdga	40:microliter	Protein	ct1gaq3z58r2frg:3				62.8:celsius	rs1fbyyzjd6ptbz	90:microliter	LigandMix	Row:0-ct1gb8mcgvh77yy-ProteinActivity-Plate-Read[48 minute]-ex[372 nanometer]-em[445 nanometer]	platereader	fluorescence		<transcriptic.jupyter.dataset.Dataset object at 0x165E47A8>	Row:0-ct1gb8mcgvh77yy-ProteinActivity-Plate	C4	138.66396570313208	ct1gb9bvve3w3bk	ProteinActivityReaction	100.0	0.25098039215686274	d13tewqgz2tu86	w13teuzzzqf3xw	2021-10-27T13:11:50.221-07:00	platereader	i1gb9bvv9yqwry	{}	[]							False	2021-10-27T13:11:50.300-07:00	48
257	Row:0-ct1gb8mcgvh77yy-ProteinActivity-Plate	ct1gb9bvve3w3bk	Container(Row:0-ct1gb8mcgvh77yy-ProteinActivity-Plate)	27	ProteinActivityReaction	aq1gbbsxveg8jat	100.0	rs1f47z2uft2kyv	20:microliter	Protein	rs1f47z3qb2zdga	40:microliter	Protein	ct1gaq3z58r2frg:3				62.8:celsius	rs1fbyyzjd6ptbz	90:microliter	LigandMix	Row:0-ct1gb8mcgvh77yy-ProteinActivity-Plate-Read[58 minute]-ex[372 nanometer]-em[445 nanometer]	platereader	fluorescence		<transcriptic.jupyter.dataset.Dataset object at 0x165E49E8>	Row:0-ct1gb8mcgvh77yy-ProteinActivity-Plate	C4	137.22038652615404	ct1gb9bvve3w3bk	ProteinActivityReaction	100.0	0.25098039215686274	d13tewxqd6thvd	w13teuzzzqqvqw	2021-10-27T13:37:02.829-07:00	platereader	i1gb9bvvaw4uzs	{}	[]							False	2021-10-27T13:37:02.909-07:00	58
258	Row:0-ct1gb8mcgvh77yy-ProteinActivity-Plate	ct1gb9bvve3w3bk	Container(Row:0-ct1gb8mcgvh77yy-ProteinActivity-Plate)	27	ProteinActivityReaction	aq1gbbsxveg8jat	100.0	rs1f47z2uft2kyv	20:microliter	Protein	rs1f47z3qb2zdga	40:microliter	Protein	ct1gaq3z58r2frg:3				62.8:celsius	rs1fbyyzjd6ptbz	90:microliter	LigandMix	Row:0-ct1gb8mcgvh77yy-ProteinActivity-Plate-Read[16 minute]-ex[372 nanometer]-em[445 nanometer]	platereader	fluorescence		<transcriptic.jupyter.dataset.Dataset object at 0x165E46B8>	Row:0-ct1gb8mcgvh77yy-ProteinActivity-Plate	C4	134.87364747691367	ct1gb9bvve3w3bk	ProteinActivityReaction	100.0	0.25098039215686274	d13tevyera87jd	w13teuzzzpr3yt	2021-10-27T11:51:07.178-07:00	platereader	i1gb9bvv6ymq4b	{}	[]							False	2021-10-27T11:51:07.256-07:00	16
259	Row:0-ct1gb8mcgvh77yy-ProteinActivity-Plate	ct1gb9bvve3w3bk	Container(Row:0-ct1gb8mcgvh77yy-ProteinActivity-Plate)	27	ProteinActivityReaction	aq1gbbsxveg8jat	100.0	rs1f47z2uft2kyv	20:microliter	Protein	rs1f47z3qb2zdga	40:microliter	Protein	ct1gaq3z58r2frg:3				62.8:celsius	rs1fbyyzjd6ptbz	90:microliter	LigandMix	Row:0-ct1gb8mcgvh77yy-ProteinActivity-Plate-Read[57 minute]-ex[372 nanometer]-em[445 nanometer]	platereader	fluorescence		<transcriptic.jupyter.dataset.Dataset object at 0x165E4F58>	Row:0-ct1gb8mcgvh77yy-ProteinActivity-Plate	C4	136.7365879252036	ct1gb9bvve3w3bk	ProteinActivityReaction	100.0	0.25098039215686274	d13tewwz24qea8	w13teuzzzqqvqs	2021-10-27T13:34:31.447-07:00	platereader	i1gb9bvvatufrq	{}	[]							False	2021-10-27T13:34:31.527-07:00	57
260	Row:0-ct1gb8mcgvh77yy-ProteinActivity-Plate	ct1gb9bvve3w3bk	Container(Row:0-ct1gb8mcgvh77yy-ProteinActivity-Plate)	27	ProteinActivityReaction	aq1gbbsxveg8jat	100.0	rs1f47z2uft2kyv	20:microliter	Protein	rs1f47z3qb2zdga	40:microliter	Protein	ct1gaq3z58r2frg:3				62.8:celsius	rs1fbyyzjd6ptbz	90:microliter	LigandMix	Row:0-ct1gb8mcgvh77yy-ProteinActivity-Plate-Read[33 minute]-ex[372 nanometer]-em[445 nanometer]	platereader	fluorescence		<transcriptic.jupyter.dataset.Dataset object at 0x165E4D48>	Row:0-ct1gb8mcgvh77yy-ProteinActivity-Plate	C4	134.61742607685466	ct1gb9bvve3w3bk	ProteinActivityReaction	100.0	0.25098039215686274	d13tewcptkmced	w13teuzzzpzvss	2021-10-27T12:34:00.706-07:00	platereader	i1gb9bvv8kkdtr	{}	[]							False	2021-10-27T12:34:00.784-07:00	33
261	Row:0-ct1gb8mcgvh77yy-ProteinActivity-Plate	ct1gb9bvve3w3bk	Container(Row:0-ct1gb8mcgvh77yy-ProteinActivity-Plate)	27	ProteinActivityReaction	aq1gbbsxveg8jat	100.0	rs1f47z2uft2kyv	20:microliter	Protein	rs1f47z3qb2zdga	40:microliter	Protein	ct1gaq3z58r2frg:3				62.8:celsius	rs1fbyyzjd6ptbz	90:microliter	LigandMix	Row:0-ct1gb8mcgvh77yy-ProteinActivity-Plate-Read[27 minute]-ex[372 nanometer]-em[445 nanometer]	platereader	fluorescence		<transcriptic.jupyter.dataset.Dataset object at 0x165E4400>	Row:0-ct1gb8mcgvh77yy-ProteinActivity-Plate	C4	134.78551668168484	ct1gb9bvve3w3bk	ProteinActivityReaction	100.0	0.25098039215686274	d13tew8cqasks2	w13teuzzzpvgdm	2021-10-27T12:18:52.658-07:00	platereader	i1gb9bvv7ze8r8	{}	[]							False	2021-10-27T12:18:52.738-07:00	27
262	Row:0-ct1gb8mcgvh77yy-ProteinActivity-Plate	ct1gb9bvve3w3bk	Container(Row:0-ct1gb8mcgvh77yy-ProteinActivity-Plate)	27	ProteinActivityReaction	aq1gbbsxveg8jat	100.0	rs1f47z2uft2kyv	20:microliter	Protein	rs1f47z3qb2zdga	40:microliter	Protein	ct1gaq3z58r2frg:3				62.8:celsius	rs1fbyyzjd6ptbz	90:microliter	LigandMix	Row:0-ct1gb8mcgvh77yy-ProteinActivity-Plate-Read[52 minute]-ex[372 nanometer]-em[445 nanometer]	platereader	fluorescence		<transcriptic.jupyter.dataset.Dataset object at 0x16C2AA60>	Row:0-ct1gb8mcgvh77yy-ProteinActivity-Plate	C4	139.25537594988452	ct1gb9bvve3w3bk	ProteinActivityReaction	100.0	0.25098039215686274	d13tewtdcebe79	w13teuzzzqkgbs	2021-10-27T13:21:55.334-07:00	platereader	i1gb9bvvac3w3a	{}	[]							False	2021-10-27T13:21:55.417-07:00	52
263	Row:0-ct1gb8mcgvh77yy-ProteinActivity-Plate	ct1gb9bvve3w3bk	Container(Row:0-ct1gb8mcgvh77yy-ProteinActivity-Plate)	27	ProteinActivityReaction	aq1gbbsxveg8jat	100.0	rs1f47z2uft2kyv	20:microliter	Protein	rs1f47z3qb2zdga	40:microliter	Protein	ct1gaq3z58r2frg:3				62.8:celsius	rs1fbyyzjd6ptbz	90:microliter	LigandMix	Row:0-ct1gb8mcgvh77yy-ProteinActivity-Plate-Read[28 minute]-ex[372 nanometer]-em[445 nanometer]	platereader	fluorescence		<transcriptic.jupyter.dataset.Dataset object at 0x16C2A028>	Row:0-ct1gb8mcgvh77yy-ProteinActivity-Plate	C4	132.35889612853634	ct1gb9bvve3w3bk	ProteinActivityReaction	100.0	0.25098039215686274	d13tew9425jsqc	w13teuzzzpzvs5	2021-10-27T12:21:23.771-07:00	platereader	i1gb9bvv84tu5b	{}	[]							False	2021-10-27T12:21:23.850-07:00	28
264	Row:0-ct1gb8mcgvh77yy-ProteinActivity-Plate	ct1gb9bvve3w3bk	Container(Row:0-ct1gb8mcgvh77yy-ProteinActivity-Plate)	27	ProteinActivityReaction	aq1gbbsxveg8jat	100.0	rs1f47z2uft2kyv	20:microliter	Protein	rs1f47z3qb2zdga	40:microliter	Protein	ct1gaq3z58r2frg:3				62.8:celsius	rs1fbyyzjd6ptbz	90:microliter	LigandMix	Row:0-ct1gb8mcgvh77yy-ProteinActivity-Plate-ex494 nanometer-em512 nanometer	platereader	fluorescence		<transcriptic.jupyter.dataset.Dataset object at 0x16C2A1C0>	Row:0-ct1gb8mcgvh77yy-ProteinActivity-Plate	C4	71037.04943761967	ct1gb9bvve3w3bk	ProteinActivityReaction	100.0	0.1607843137254902	d13tevkvtrsja5	w13teuzzzpavtg	2021-10-27T11:10:43.658-07:00	platereader	i1gb9bvv5g3krz	{}	[]							False	2021-10-27T11:10:43.735-07:00	-1
265	Row:0-ct1gb8mcgvh77yy-ProteinActivity-Plate	ct1gb9bvve3w3bk	Container(Row:0-ct1gb8mcgvh77yy-ProteinActivity-Plate)	27	ProteinActivityReaction	aq1gbbsxveg8jat	100.0	rs1f47z2uft2kyv	20:microliter	Protein	rs1f47z3qb2zdga	40:microliter	Protein	ct1gaq3z58r2frg:3				62.8:celsius	rs1fbyyzjd6ptbz	90:microliter	LigandMix	Row:0-ct1gb8mcgvh77yy-ProteinActivity-Plate-Read[29 minute]-ex[372 nanometer]-em[445 nanometer]	platereader	fluorescence		<transcriptic.jupyter.dataset.Dataset object at 0x16C2A340>	Row:0-ct1gb8mcgvh77yy-ProteinActivity-Plate	C4	135.22638276872567	ct1gb9bvve3w3bk	ProteinActivityReaction	100.0	0.25098039215686274	d13tew9tdb3gpm	w13teuzzzpzvs9	2021-10-27T12:23:55.176-07:00	platereader	i1gb9bvv8748dd	{}	[]							False	2021-10-27T12:23:55.260-07:00	29
266	Row:0-ct1gb8mcgvh77yy-ProteinActivity-Plate	ct1gb9bvve3w3bk	Container(Row:0-ct1gb8mcgvh77yy-ProteinActivity-Plate)	27	ProteinActivityReaction	aq1gbbsxveg8jat	100.0	rs1f47z2uft2kyv	20:microliter	Protein	rs1f47z3qb2zdga	40:microliter	Protein	ct1gaq3z58r2frg:3				62.8:celsius	rs1fbyyzjd6ptbz	90:microliter	LigandMix	Row:0-ct1gb8mcgvh77yy-ProteinActivity-Plate-Read[23 minute]-ex[372 nanometer]-em[445 nanometer]	platereader	fluorescence		<transcriptic.jupyter.dataset.Dataset object at 0x16C2AB50>	Row:0-ct1gb8mcgvh77yy-ProteinActivity-Plate	C4	132.2935749834148	ct1gb9bvve3w3bk	ProteinActivityReaction	100.0	0.25098039215686274	d13tew5g92v7an	w13teuzzzpvgd4	2021-10-27T12:08:46.916-07:00	platereader	i1gb9bvv7n39ew	{}	[]							False	2021-10-27T12:08:47.003-07:00	23
267	Row:0-ct1gb8mcgvh77yy-ProteinActivity-Plate	ct1gb9bvve3w3bk	Container(Row:0-ct1gb8mcgvh77yy-ProteinActivity-Plate)	27	ProteinActivityReaction	aq1gbbsxveg8jat	100.0	rs1f47z2uft2kyv	20:microliter	Protein	rs1f47z3qb2zdga	40:microliter	Protein	ct1gaq3z58r2frg:3				62.8:celsius	rs1fbyyzjd6ptbz	90:microliter	LigandMix	Row:0-ct1gb8mcgvh77yy-ProteinActivity-Plate-Read[51 minute]-ex[372 nanometer]-em[445 nanometer]	platereader	fluorescence		<transcriptic.jupyter.dataset.Dataset object at 0x16C2A658>	Row:0-ct1gb8mcgvh77yy-ProteinActivity-Plate	C4	137.4277083315924	ct1gb9bvve3w3bk	ProteinActivityReaction	100.0	0.25098039215686274	d13tewsp2b6n6b	w13teuzzzqkgbn	2021-10-27T13:19:24.163-07:00	platereader	i1gb9bvva9tgt8	{}	[]							False	2021-10-27T13:19:24.249-07:00	51
268	Row:0-ct1gb8mcgvh77yy-ProteinActivity-Plate	ct1gb9bvve3w3bk	Container(Row:0-ct1gb8mcgvh77yy-ProteinActivity-Plate)	27	ProteinActivityReaction	aq1gbbsxveg8jat	100.0	rs1f47z2uft2kyv	20:microliter	Protein	rs1f47z3qb2zdga	40:microliter	Protein	ct1gaq3z58r2frg:3				62.8:celsius	rs1fbyyzjd6ptbz	90:microliter	LigandMix	Row:0-ct1gb8mcgvh77yy-ProteinActivity-Plate-Read[39 minute]-ex[372 nanometer]-em[445 nanometer]	platereader	fluorescence		<transcriptic.jupyter.dataset.Dataset object at 0x16C2A4D8>	Row:0-ct1gb8mcgvh77yy-ProteinActivity-Plate	C4	135.53138750514137	ct1gb9bvve3w3bk	ProteinActivityReaction	100.0	0.25098039215686274	d13tewgztvmq7c	w13teuzzzqapjc	2021-10-27T12:49:08.098-07:00	platereader	i1gb9bvv95mcs8	{}	[]							False	2021-10-27T12:49:08.183-07:00	39
269	Row:0-ct1gb8mcgvh77yy-ProteinActivity-Plate	ct1gb9bvve3w3bk	Container(Row:0-ct1gb8mcgvh77yy-ProteinActivity-Plate)	27	ProteinActivityReaction	aq1gbbsxveg8jat	100.0	rs1f47z2uft2kyv	20:microliter	Protein	rs1f47z3qb2zdga	40:microliter	Protein	ct1gaq3z58r2frg:3				62.8:celsius	rs1fbyyzjd6ptbz	90:microliter	LigandMix	Row:0-ct1gb8mcgvh77yy-ProteinActivity-Plate-Read[50 minute]-ex[372 nanometer]-em[445 nanometer]	platereader	fluorescence		<transcriptic.jupyter.dataset.Dataset object at 0x16C2A6D0>	Row:0-ct1gb8mcgvh77yy-ProteinActivity-Plate	C4	137.70165594306542	ct1gb9bvve3w3bk	ProteinActivityReaction	100.0	0.25098039215686274	d13tewrxpf2azk	w13teuzzzqf3y6	2021-10-27T13:16:52.824-07:00	platereader	i1gb9bvva6dwe5	{}	[]							False	2021-10-27T13:16:52.900-07:00	50
270	Row:0-ct1gb8mcgvh77yy-ProteinActivity-Plate	ct1gb9bvve3w3bk	Container(Row:0-ct1gb8mcgvh77yy-ProteinActivity-Plate)	27	ProteinActivityReaction	aq1gbbsxveg8jat	100.0	rs1f47z2uft2kyv	20:microliter	Protein	rs1f47z3qb2zdga	40:microliter	Protein	ct1gaq3z58r2frg:3				62.8:celsius	rs1fbyyzjd6ptbz	90:microliter	LigandMix	Row:0-ct1gb8mcgvh77yy-ProteinActivity-Plate-Read[20 minute]-ex[372 nanometer]-em[445 nanometer]	platereader	fluorescence		<transcriptic.jupyter.dataset.Dataset object at 0x16C2AD60>	Row:0-ct1gb8mcgvh77yy-ProteinActivity-Plate	C4	135.83069226975041	ct1gb9bvve3w3bk	ProteinActivityReaction	100.0	0.25098039215686274	d13tew3b6w58uk	w13teuzzzpr3zb	2021-10-27T12:01:12.780-07:00	platereader	i1gb9bvv7bypdn	{}	[]							False	2021-10-27T12:01:12.857-07:00	20
271	Row:0-ct1gb8mcgvh77yy-ProteinActivity-Plate	ct1gb9bvve3w3bk	Container(Row:0-ct1gb8mcgvh77yy-ProteinActivity-Plate)	27	ProteinActivityReaction	aq1gbbsxveg8jat	100.0	rs1f47z2uft2kyv	20:microliter	Protein	rs1f47z3qb2zdga	40:microliter	Protein	ct1gaq3z58r2frg:3				62.8:celsius	rs1fbyyzjd6ptbz	90:microliter	LigandMix	Row:0-ct1gb8mcgvh77yy-ProteinActivity-Plate-Read[41 minute]-ex[372 nanometer]-em[445 nanometer]	platereader	fluorescence		<transcriptic.jupyter.dataset.Dataset object at 0x16C2AB98>	Row:0-ct1gb8mcgvh77yy-ProteinActivity-Plate	C4	138.59908842384	ct1gb9bvve3w3bk	ProteinActivityReaction	100.0	0.25098039215686274	d13tewjfh9ykcw	w13teuzzzqapjm	2021-10-27T12:54:10.701-07:00	platereader	i1gb9bvv9baced	{}	[]							False	2021-10-27T12:54:10.782-07:00	41
272	Row:0-ct1gb8mcgvh77yy-ProteinActivity-Plate	ct1gb9bvve3w3bk	Container(Row:0-ct1gb8mcgvh77yy-ProteinActivity-Plate)	27	ProteinActivityReaction	aq1gbbsxveg8jat	100.0	rs1f47z2uft2kyv	20:microliter	Protein	rs1f47z3qb2zdga	40:microliter	Protein	ct1gaq3z58r2frg:3				62.8:celsius	rs1fbyyzjd6ptbz	90:microliter	LigandMix	Row:0-ct1gb8mcgvh77yy-ProteinActivity-Plate-Read[56 minute]-ex[372 nanometer]-em[445 nanometer]	platereader	fluorescence		<transcriptic.jupyter.dataset.Dataset object at 0x16C2A418>	Row:0-ct1gb8mcgvh77yy-ProteinActivity-Plate	C4	140.07420409158192	ct1gb9bvve3w3bk	ProteinActivityReaction	100.0	0.25098039215686274	d13teww9pya2r5	w13teuzzzqkgca	2021-10-27T13:32:00.267-07:00	platereader	i1gb9bvvaqevcm	{}	[]							False	2021-10-27T13:32:00.344-07:00	56
273	Row:0-ct1gb8mcgvh77yy-ProteinActivity-Plate	ct1gb9bvve3w3bk	Container(Row:0-ct1gb8mcgvh77yy-ProteinActivity-Plate)	27	ProteinActivityReaction	aq1gbbsxveg8jat	100.0	rs1f47z2uft2kyv	20:microliter	Protein	rs1f47z3qb2zdga	40:microliter	Protein	ct1gaq3z58r2frg:3				62.8:celsius	rs1fbyyzjd6ptbz	90:microliter	LigandMix	Row:0-ct1gb8mcgvh77yy-ProteinActivity-Plate-Read[45 minute]-ex[372 nanometer]-em[445 nanometer]	platereader	fluorescence		<transcriptic.jupyter.dataset.Dataset object at 0x16C2AFB8>	Row:0-ct1gb8mcgvh77yy-ProteinActivity-Plate	C4	135.56346755920535	ct1gb9bvve3w3bk	ProteinActivityReaction	100.0	0.25098039215686274	d13tewnbwy7vn2	w13teuzzzqf3xh	2021-10-27T13:04:16.102-07:00	platereader	i1gb9bvv9pnbqq	{}	[]							False	2021-10-27T13:04:16.180-07:00	45
274	Row:0-ct1gb8mcgvh77yy-ProteinActivity-Plate	ct1gb9bvve3w3bk	Container(Row:0-ct1gb8mcgvh77yy-ProteinActivity-Plate)	27	ProteinActivityReaction	aq1gbbsxveg8jat	100.0	rs1f47z2uft2kyv	20:microliter	Protein	rs1f47z3qb2zdga	40:microliter	Protein	ct1gaq3z58r2frg:3				62.8:celsius	rs1fbyyzjd6ptbz	90:microliter	LigandMix	Row:0-ct1gb8mcgvh77yy-ProteinActivity-Plate-Read[31 minute]-ex[372 nanometer]-em[445 nanometer]	platereader	fluorescence		<transcriptic.jupyter.dataset.Dataset object at 0x175A0358>	Row:0-ct1gb8mcgvh77yy-ProteinActivity-Plate	C4	133.2822847267177	ct1gb9bvve3w3bk	ProteinActivityReaction	100.0	0.25098039215686274	d13tewb942grnb	w13teuzzzpzvsh	2021-10-27T12:28:57.850-07:00	platereader	i1gb9bvv8dwe6k	{}	[]							False	2021-10-27T12:28:57.928-07:00	31
275	Row:0-ct1gb8mcgvh77yy-ProteinActivity-Plate	ct1gb9bvve3w3bk	Container(Row:0-ct1gb8mcgvh77yy-ProteinActivity-Plate)	27	ProteinActivityReaction	aq1gbbsxveg8jat	100.0	rs1f47z2uft2kyv	20:microliter	Protein	rs1f47z3qb2zdga	40:microliter	Protein	ct1gaq3z58r2frg:3				62.8:celsius	rs1fbyyzjd6ptbz	90:microliter	LigandMix	Row:0-ct1gb8mcgvh77yy-ProteinActivity-Plate-Read[34 minute]-ex[372 nanometer]-em[445 nanometer]	platereader	fluorescence		<transcriptic.jupyter.dataset.Dataset object at 0x175A0A30>	Row:0-ct1gb8mcgvh77yy-ProteinActivity-Plate	C4	135.213457609049	ct1gb9bvve3w3bk	ProteinActivityReaction	100.0	0.25098039215686274	d13tewde5wzhdw	w13teuzzzq6a6a	2021-10-27T12:36:31.928-07:00	platereader	i1gb9bvv8nut3t	{}	[]							False	2021-10-27T12:36:32.010-07:00	34
276	Row:0-ct1gb8mcgvh77yy-ProteinActivity-Plate	ct1gb9bvve3w3bk	Container(Row:0-ct1gb8mcgvh77yy-ProteinActivity-Plate)	27	ProteinActivityReaction	aq1gbbsxveg8jat	100.0	rs1f47z2uft2kyv	20:microliter	Protein	rs1f47z3qb2zdga	40:microliter	Protein	ct1gaq3z58r2frg:3				62.8:celsius	rs1fbyyzjd6ptbz	90:microliter	LigandMix	Row:0-ct1gb8mcgvh77yy-ProteinActivity-Plate-Read[3 minute]-ex[372 nanometer]-em[445 nanometer]	platereader	fluorescence		<transcriptic.jupyter.dataset.Dataset object at 0x175A0E08>	Row:0-ct1gb8mcgvh77yy-ProteinActivity-Plate	C4	133.6087924737979	ct1gb9bvve3w3bk	ProteinActivityReaction	100.0	0.25098039215686274	d13tevp2zf8g6x	w13teuzzzpavtv	2021-10-27T11:18:18.566-07:00	platereader	i1gb9bvv5s66t9	{}	[]							False	2021-10-27T11:18:18.648-07:00	3
277	Row:0-ct1gb8mcgvh77yy-ProteinActivity-Plate	ct1gb9bvve3w3bk	Container(Row:0-ct1gb8mcgvh77yy-ProteinActivity-Plate)	27	ProteinActivityReaction	aq1gbbsxveg8jat	100.0	rs1f47z2uft2kyv	20:microliter	Protein	rs1f47z3qb2zdga	40:microliter	Protein	ct1gaq3z58r2frg:3				62.8:celsius	rs1fbyyzjd6ptbz	90:microliter	LigandMix	Row:0-ct1gb8mcgvh77yy-ProteinActivity-Plate-Read[14 minute]-ex[372 nanometer]-em[445 nanometer]	platereader	fluorescence		<transcriptic.jupyter.dataset.Dataset object at 0x175A0D30>	Row:0-ct1gb8mcgvh77yy-ProteinActivity-Plate	C4	134.50087101659363	ct1gb9bvve3w3bk	ProteinActivityReaction	100.0	0.25098039215686274	d13tevwyzdre7w	w13teuzzzpkpm6	2021-10-27T11:46:04.251-07:00	platereader	i1gb9bvv6sxqf6	{}	[]							False	2021-10-27T11:46:04.329-07:00	14
278	Row:0-ct1gb8mcgvh77yy-ProteinActivity-Plate	ct1gb9bvve3w3bk	Container(Row:0-ct1gb8mcgvh77yy-ProteinActivity-Plate)	27	ProteinActivityReaction	aq1gbbsxveg8jat	100.0	rs1f47z2uft2kyv	20:microliter	Protein	rs1f47z3qb2zdga	40:microliter	Protein	ct1gaq3z58r2frg:3				62.8:celsius	rs1fbyyzjd6ptbz	90:microliter	LigandMix	Row:0-ct1gb8mcgvh77yy-ProteinActivity-Plate-Read[35 minute]-ex[372 nanometer]-em[445 nanometer]	platereader	fluorescence		<transcriptic.jupyter.dataset.Dataset object at 0x175A0718>	Row:0-ct1gb8mcgvh77yy-ProteinActivity-Plate	C4	134.73988352079158	ct1gb9bvve3w3bk	ProteinActivityReaction	100.0	0.25098039215686274	d13tewe5grv92g	w13teuzzzq6a6e	2021-10-27T12:39:03.259-07:00	platereader	i1gb9bvv8s9dfw	{}	[]							False	2021-10-27T12:39:03.345-07:00	35
279	Row:0-ct1gb8mcgvh77yy-ProteinActivity-Plate	ct1gb9bvve3w3bk	Container(Row:0-ct1gb8mcgvh77yy-ProteinActivity-Plate)	27	ProteinActivityReaction	aq1gbbsxveg8jat	100.0	rs1f47z2uft2kyv	20:microliter	Protein	rs1f47z3qb2zdga	40:microliter	Protein	ct1gaq3z58r2frg:3				62.8:celsius	rs1fbyyzjd6ptbz	90:microliter	LigandMix	Row:0-ct1gb8mcgvh77yy-ProteinActivity-Plate-Read[2 minute]-ex[372 nanometer]-em[445 nanometer]	platereader	fluorescence		<transcriptic.jupyter.dataset.Dataset object at 0x175A06D0>	Row:0-ct1gb8mcgvh77yy-ProteinActivity-Plate	C4	135.75208589215924	ct1gb9bvve3w3bk	ProteinActivityReaction	100.0	0.25098039215686274	d13tevnbkn7fwr	w13teuzzzpavtr	2021-10-27T11:15:46.804-07:00	platereader	i1gb9bvv5nrke6	{}	[]							False	2021-10-27T11:15:46.880-07:00	2
280	Row:0-ct1gb8mcgvh77yy-ProteinActivity-Plate	ct1gb9bvve3w3bk	Container(Row:0-ct1gb8mcgvh77yy-ProteinActivity-Plate)	27	ProteinActivityReaction	aq1gbbsxveg8jat	100.0	rs1f47z2uft2kyv	20:microliter	Protein	rs1f47z3qb2zdga	40:microliter	Protein	ct1gaq3z58r2frg:3				62.8:celsius	rs1fbyyzjd6ptbz	90:microliter	LigandMix	Row:0-ct1gb8mcgvh77yy-ProteinActivity-Plate-Read[40 minute]-ex[372 nanometer]-em[445 nanometer]	platereader	fluorescence		<transcriptic.jupyter.dataset.Dataset object at 0x175A0A78>	Row:0-ct1gb8mcgvh77yy-ProteinActivity-Plate	C4	141.4031099456226	ct1gb9bvve3w3bk	ProteinActivityReaction	100.0	0.25098039215686274	d13tewhr6g4ng8	w13teuzzzqapjg	2021-10-27T12:51:39.377-07:00	platereader	i1gb9bvv97vs2a	{}	[]							False	2021-10-27T12:51:39.457-07:00	40
281	Row:0-ct1gb8mcgvh77yy-ProteinActivity-Plate	ct1gb9bvve3w3bk	Container(Row:0-ct1gb8mcgvh77yy-ProteinActivity-Plate)	27	ProteinActivityReaction	aq1gbbsxveg8jat	100.0	rs1f47z2uft2kyv	20:microliter	Protein	rs1f47z3qb2zdga	40:microliter	Protein	ct1gaq3z58r2frg:3				62.8:celsius	rs1fbyyzjd6ptbz	90:microliter	LigandMix	Row:0-ct1gb8mcgvh77yy-ProteinActivity-Plate-Read[54 minute]-ex[372 nanometer]-em[445 nanometer]	platereader	fluorescence		<transcriptic.jupyter.dataset.Dataset object at 0x175A0F40>	Row:0-ct1gb8mcgvh77yy-ProteinActivity-Plate	C4	134.02765585335914	ct1gb9bvve3w3bk	ProteinActivityReaction	100.0	0.25098039215686274	d13tewuu32wpbd	w13teuzzzqkgc2	2021-10-27T13:26:57.988-07:00	platereader	i1gb9bvvahrvqf	{}	[]							False	2021-10-27T13:26:58.069-07:00	54
282	Row:0-ct1gb8mcgvh77yy-ProteinActivity-Plate	ct1gb9bvve3w3bk	Container(Row:0-ct1gb8mcgvh77yy-ProteinActivity-Plate)	27	ProteinActivityReaction	aq1gbbsxveg8jat	100.0	rs1f47z2uft2kyv	20:microliter	Protein	rs1f47z3qb2zdga	40:microliter	Protein	ct1gaq3z58r2frg:3				62.8:celsius	rs1fbyyzjd6ptbz	90:microliter	LigandMix	Row:0-ct1gb8mcgvh77yy-ProteinActivity-Plate-Read[5 minute]-ex[372 nanometer]-em[445 nanometer]	platereader	fluorescence		<transcriptic.jupyter.dataset.Dataset object at 0x175A0988>	Row:0-ct1gb8mcgvh77yy-ProteinActivity-Plate	C4	135.79353533533208	ct1gb9bvve3w3bk	ProteinActivityReaction	100.0	0.25098039215686274	d13tevqgs54ztm	w13teuzzzpfa7m	2021-10-27T11:23:21.666-07:00	platereader	i1gb9bvv5xu6fe	{}	[]							False	2021-10-27T11:23:21.748-07:00	5
283	Row:0-ct1gb8mcgvh77yy-ProteinActivity-Plate	ct1gb9bvve3w3bk	Container(Row:0-ct1gb8mcgvh77yy-ProteinActivity-Plate)	27	ProteinActivityReaction	aq1gbbsxveg8jat	100.0	rs1f47z2uft2kyv	20:microliter	Protein	rs1f47z3qb2zdga	40:microliter	Protein	ct1gaq3z58r2frg:3				62.8:celsius	rs1fbyyzjd6ptbz	90:microliter	LigandMix	Row:0-ct1gb8mcgvh77yy-ProteinActivity-Plate-Read[8 minute]-ex[372 nanometer]-em[445 nanometer]	platereader	fluorescence		<transcriptic.jupyter.dataset.Dataset object at 0x175A0A18>	Row:0-ct1gb8mcgvh77yy-ProteinActivity-Plate	C4	135.16858774949714	ct1gb9bvve3w3bk	ProteinActivityReaction	100.0	0.25098039215686274	d13tevsnwktmn4	w13teuzzzpfa7z	2021-10-27T11:30:56.310-07:00	platereader	i1gb9bvv68wrgp	{}	[]							False	2021-10-27T11:30:56.395-07:00	8
284	Row:0-ct1gb8mcgvh77yy-ProteinActivity-Plate	ct1gb9bvve3w3bk	Container(Row:0-ct1gb8mcgvh77yy-ProteinActivity-Plate)	27	ProteinActivityReaction	aq1gbbsxveg8jat	100.0	rs1f47z2uft2kyv	20:microliter	Protein	rs1f47z3qb2zdga	40:microliter	Protein	ct1gaq3z58r2frg:3				62.8:celsius	rs1fbyyzjd6ptbz	90:microliter	LigandMix	Row:0-ct1gb8mcgvh77yy-ProteinActivity-Plate-Read[47 minute]-ex[372 nanometer]-em[445 nanometer]	platereader	fluorescence		<transcriptic.jupyter.dataset.Dataset object at 0x175A0B38>	Row:0-ct1gb8mcgvh77yy-ProteinActivity-Plate	C4	136.83963935839571	ct1gb9bvve3w3bk	ProteinActivityReaction	100.0	0.25098039215686274	d13tewpsmv6qus	w13teuzzzqf3xs	2021-10-27T13:09:18.814-07:00	platereader	i1gb9bvv9vbbcv	{}	[]							False	2021-10-27T13:09:18.894-07:00	47
285	Row:0-ct1gb8mcgvh77yy-ProteinActivity-Plate	ct1gb9bvve3w3bk	Container(Row:0-ct1gb8mcgvh77yy-ProteinActivity-Plate)	27	ProteinActivityReaction	aq1gbbsxveg8jat	100.0	rs1f47z2uft2kyv	20:microliter	Protein	rs1f47z3qb2zdga	40:microliter	Protein	ct1gaq3z58r2frg:3				62.8:celsius	rs1fbyyzjd6ptbz	90:microliter	LigandMix	Row:0-ct1gb8mcgvh77yy-ProteinActivity-Plate-Read[25 minute]-ex[372 nanometer]-em[445 nanometer]	platereader	fluorescence		<transcriptic.jupyter.dataset.Dataset object at 0x175A0400>	Row:0-ct1gb8mcgvh77yy-ProteinActivity-Plate	C4	136.88882723371827	ct1gb9bvve3w3bk	ProteinActivityReaction	100.0	0.25098039215686274	d13tew6wyg5zh8	w13teuzzzpvgdc	2021-10-27T12:13:49.743-07:00	platereader	i1gb9bvv7tr943	{}	[]							False	2021-10-27T12:13:49.827-07:00	25
286	Row:0-ct1gb8mcgvh77yy-ProteinActivity-Plate	ct1gb9bvve3w3bk	Container(Row:0-ct1gb8mcgvh77yy-ProteinActivity-Plate)	27	ProteinActivityReaction	aq1gbbsxveg8jat	100.0	rs1f47z2uft2kyv	20:microliter	Protein	rs1f47z3qb2zdga	40:microliter	Protein	ct1gaq3z58r2frg:3				62.8:celsius	rs1fbyyzjd6ptbz	90:microliter	LigandMix	Row:0-ct1gb8mcgvh77yy-ProteinActivity-Plate-Read[12 minute]-ex[372 nanometer]-em[445 nanometer]	platereader	fluorescence		<transcriptic.jupyter.dataset.Dataset object at 0x17339E08>	Row:0-ct1gb8mcgvh77yy-ProteinActivity-Plate	C4	134.759798261747	ct1gb9bvve3w3bk	ProteinActivityReaction	100.0	0.25098039215686274	d13tevvjb2p5jh	w13teuzzzpkpkw	2021-10-27T11:41:01.656-07:00	platereader	i1gb9bvv6m9qsz	{}	[]							False	2021-10-27T11:41:01.732-07:00	12
287	Row:0-ct1gb8mcgvh77yy-ProteinActivity-Plate	ct1gb9bvve3w3bk	Container(Row:0-ct1gb8mcgvh77yy-ProteinActivity-Plate)	27	ProteinActivityReaction	aq1gbbsxveg8jat	100.0	rs1f47z2uft2kyv	20:microliter	Protein	rs1f47z3qb2zdga	40:microliter	Protein	ct1gaq3z58r2frg:3				62.8:celsius	rs1fbyyzjd6ptbz	90:microliter	LigandMix	Row:0-ct1gb8mcgvh77yy-ProteinActivity-Plate-Read[9 minute]-ex[372 nanometer]-em[445 nanometer]	platereader	fluorescence		<transcriptic.jupyter.dataset.Dataset object at 0x17339130>	Row:0-ct1gb8mcgvh77yy-ProteinActivity-Plate	C4	141.96155322077342	ct1gb9bvve3w3bk	ProteinActivityReaction	100.0	0.25098039215686274	d13tevtd8dkzuh	w13teuzzzpfa85	2021-10-27T11:33:27.413-07:00	platereader	i1gb9bvv6b75rr	{}	[]							False	2021-10-27T11:33:27.499-07:00	9
288	Row:0-ct1gb8mcgvh77yy-ProteinActivity-Plate	ct1gb9bvve3w3bk	Container(Row:0-ct1gb8mcgvh77yy-ProteinActivity-Plate)	27	ProteinActivityReaction	aq1gbbsxveg8jat	100.0	rs1f47z2uft2kyv	20:microliter	Protein	rs1f47z3qb2zdga	40:microliter	Protein	ct1gaq3z58r2frg:3				62.8:celsius	rs1fbyyzjd6ptbz	90:microliter	LigandMix	Row:0-ct1gb8mcgvh77yy-ProteinActivity-Plate-Read[42 minute]-ex[372 nanometer]-em[445 nanometer]	platereader	fluorescence		<transcriptic.jupyter.dataset.Dataset object at 0x17339988>	Row:0-ct1gb8mcgvh77yy-ProteinActivity-Plate	C4	135.0921975458175	ct1gb9bvve3w3bk	ProteinActivityReaction	100.0	0.25098039215686274	d13tewk6wb22ha	w13teuzzzqapjr	2021-10-27T12:56:42.294-07:00	platereader	i1gb9bvv9djrpf	{}	[]							False	2021-10-27T12:56:42.371-07:00	42
289	Row:0-ct1gb8mcgvh77yy-ProteinActivity-Plate	ct1gb9bvve3w3bk	Container(Row:0-ct1gb8mcgvh77yy-ProteinActivity-Plate)	27	ProteinActivityReaction	aq1gbbsxveg8jat	100.0	rs1f47z2uft2kyv	20:microliter	Protein	rs1f47z3qb2zdga	40:microliter	Protein	ct1gaq3z58r2frg:3				62.8:celsius	rs1fbyyzjd6ptbz	90:microliter	LigandMix	Row:0-ct1gb8mcgvh77yy-ProteinActivity-Plate-Read[26 minute]-ex[372 nanometer]-em[445 nanometer]	platereader	fluorescence		<transcriptic.jupyter.dataset.Dataset object at 0x17339BC8>	Row:0-ct1gb8mcgvh77yy-ProteinActivity-Plate	C4	133.56964734579716	ct1gb9bvve3w3bk	ProteinActivityReaction	100.0	0.25098039215686274	d13tew7nbck5f8	w13teuzzzpvgdg	2021-10-27T12:16:21.085-07:00	platereader	i1gb9bvv7x5ug6	{}	[]							False	2021-10-27T12:16:21.169-07:00	26
290	Row:0-ct1gb8mcgvh77yy-ProteinActivity-Plate	ct1gb9bvve3w3bk	Container(Row:0-ct1gb8mcgvh77yy-ProteinActivity-Plate)	27	ProteinActivityReaction	aq1gbbsxveg8jat	100.0	rs1f47z2uft2kyv	20:microliter	Protein	rs1f47z3qb2zdga	40:microliter	Protein	ct1gaq3z58r2frg:3				62.8:celsius	rs1fbyyzjd6ptbz	90:microliter	LigandMix	Row:0-ct1gb8mcgvh77yy-ProteinActivity-Plate-Read[21 minute]-ex[372 nanometer]-em[445 nanometer]	platereader	fluorescence		<transcriptic.jupyter.dataset.Dataset object at 0x17339388>	Row:0-ct1gb8mcgvh77yy-ProteinActivity-Plate	C4	133.70893756635203	ct1gb9bvve3w3bk	ProteinActivityReaction	100.0	0.25098039215686274	d13tew42hxt69c	w13teuzzzpr3zf	2021-10-27T12:03:44.160-07:00	platereader	i1gb9bvv7fd9sr	{}	[]							False	2021-10-27T12:03:44.240-07:00	21
291	Row:0-ct1gb8mcgvh77yy-ProteinActivity-Plate	ct1gb9bvve3w3bk	Container(Row:0-ct1gb8mcgvh77yy-ProteinActivity-Plate)	27	ProteinActivityReaction	aq1gbbsxveg8jat	100.0	rs1f47z2uft2kyv	20:microliter	Protein	rs1f47z3qb2zdga	40:microliter	Protein	ct1gaq3z58r2frg:3				62.8:celsius	rs1fbyyzjd6ptbz	90:microliter	LigandMix	Row:0-ct1gb8mcgvh77yy-ProteinActivity-Plate-Read[55 minute]-ex[372 nanometer]-em[445 nanometer]	platereader	fluorescence		<transcriptic.jupyter.dataset.Dataset object at 0x17339AC0>	Row:0-ct1gb8mcgvh77yy-ProteinActivity-Plate	C4	140.70245672147416	ct1gb9bvve3w3bk	ProteinActivityReaction	100.0	0.25098039215686274	d13tewvjdrxmdg	w13teuzzzqkgc6	2021-10-27T13:29:29.292-07:00	platereader	i1gb9bvvan6g4j	{}	[]							False	2021-10-27T13:29:29.374-07:00	55
292	Row:0-ct1gb8mcgvh77yy-ProteinActivity-Plate	ct1gb9bvve3w3bk	Container(Row:0-ct1gb8mcgvh77yy-ProteinActivity-Plate)	27	ProteinActivityReaction	aq1gbbsxveg8jat	100.0	rs1f47z2uft2kyv	20:microliter	Protein	rs1f47z3qb2zdga	40:microliter	Protein	ct1gaq3z58r2frg:3				62.8:celsius	rs1fbyyzjd6ptbz	90:microliter	LigandMix	Row:0-ct1gb8mcgvh77yy-ProteinActivity-Plate-Read[59 minute]-ex[372 nanometer]-em[445 nanometer]	platereader	fluorescence		<transcriptic.jupyter.dataset.Dataset object at 0x17339928>	Row:0-ct1gb8mcgvh77yy-ProteinActivity-Plate	C4	139.6383227110691	ct1gb9bvve3w3bk	ProteinActivityReaction	100.0	0.25098039215686274	d13tewyeqzhv4u	w13teuzzzqqvr2	2021-10-27T13:39:34.159-07:00	platereader	i1gb9bvvazhfdv	{}	[]							False	2021-10-27T13:39:34.241-07:00	59
293	Row:0-ct1gb8mcgvh77yy-ProteinActivity-Plate	ct1gb9bvve3w3bk	Container(Row:0-ct1gb8mcgvh77yy-ProteinActivity-Plate)	27	ProteinActivityReaction	aq1gbbsxveg8jat	100.0	rs1f47z2uft2kyv	20:microliter	Protein	rs1f47z3qb2zdga	40:microliter	Protein	ct1gaq3z58r2frg:3				62.8:celsius	rs1fbyyzjd6ptbz	90:microliter	LigandMix	Row:0-ct1gb8mcgvh77yy-ProteinActivity-Plate-Read[43 minute]-ex[372 nanometer]-em[445 nanometer]	platereader	fluorescence		<transcriptic.jupyter.dataset.Dataset object at 0x17339220>	Row:0-ct1gb8mcgvh77yy-ProteinActivity-Plate	C4	138.84493393781602	ct1gb9bvve3w3bk	ProteinActivityReaction	100.0	0.25098039215686274	d13tewkw8shsuj	w13teuzzzqapjv	2021-10-27T12:59:13.545-07:00	platereader	i1gb9bvv9gyc3j	{}	[]							False	2021-10-27T12:59:13.624-07:00	43
294	Row:0-ct1gb8mcgvh77yy-ProteinActivity-Plate	ct1gb9bvve3w3bk	Container(Row:0-ct1gb8mcgvh77yy-ProteinActivity-Plate)	27	ProteinActivityReaction	aq1gbbsxveg8jat	100.0	rs1f47z2uft2kyv	20:microliter	Protein	rs1f47z3qb2zdga	40:microliter	Protein	ct1gaq3z58r2frg:3				62.8:celsius	rs1fbyyzjd6ptbz	90:microliter	LigandMix	Row:0-ct1gb8mcgvh77yy-ProteinActivity-Plate-Read[37 minute]-ex[372 nanometer]-em[445 nanometer]	platereader	fluorescence		<transcriptic.jupyter.dataset.Dataset object at 0x17339AD8>	Row:0-ct1gb8mcgvh77yy-ProteinActivity-Plate	C4	138.46040102530213	ct1gb9bvve3w3bk	ProteinActivityReaction	100.0	0.25098039215686274	d13tewfk78wqng	w13teuzzzq6a6p	2021-10-27T12:44:05.880-07:00	platereader	i1gb9bvv8xxd53	{}	[]							False	2021-10-27T12:44:05.964-07:00	37
295	Row:0-ct1gb8mcgvh77yy-ProteinActivity-Plate	ct1gb9bvve3w3bk	Container(Row:0-ct1gb8mcgvh77yy-ProteinActivity-Plate)	27	ProteinActivityReaction	aq1gbbsxveg8jat	100.0	rs1f47z2uft2kyv	20:microliter	Protein	rs1f47z3qb2zdga	40:microliter	Protein	ct1gaq3z58r2frg:3				62.8:celsius	rs1fbyyzjd6ptbz	90:microliter	LigandMix	Row:0-ct1gb8mcgvh77yy-ProteinActivity-Plate-Read[7 minute]-ex[372 nanometer]-em[445 nanometer]	platereader	fluorescence		<transcriptic.jupyter.dataset.Dataset object at 0x173390D0>	Row:0-ct1gb8mcgvh77yy-ProteinActivity-Plate	C4	134.90005056476434	ct1gb9bvve3w3bk	ProteinActivityReaction	100.0	0.25098039215686274	d13tevrxjppgrf	w13teuzzzpfa7v	2021-10-27T11:28:24.961-07:00	platereader	i1gb9bvv65h64k	{}	[]							False	2021-10-27T11:28:25.040-07:00	7
296	Row:0-ct1gb8mcgvh77yy-ProteinActivity-Plate	ct1gb9bvve3w3bk	Container(Row:0-ct1gb8mcgvh77yy-ProteinActivity-Plate)	27	ProteinActivityReaction	aq1gbbsxveg8jat	100.0	rs1f47z2uft2kyv	20:microliter	Protein	rs1f47z3qb2zdga	40:microliter	Protein	ct1gaq3z58r2frg:3				62.8:celsius	rs1fbyyzjd6ptbz	90:microliter	LigandMix	Row:0-ct1gb8mcgvh77yy-ProteinActivity-Plate-Read[15 minute]-ex[372 nanometer]-em[445 nanometer]	platereader	fluorescence		<transcriptic.jupyter.dataset.Dataset object at 0x17339B98>	Row:0-ct1gb8mcgvh77yy-ProteinActivity-Plate	C4	132.8217698819692	ct1gb9bvve3w3bk	ProteinActivityReaction	100.0	0.25098039215686274	d13tevxqcky55t	w13teuzzzpkpma	2021-10-27T11:48:35.662-07:00	platereader	i1gb9bvv6v84q8	{}	[]							False	2021-10-27T11:48:35.741-07:00	15
297	Row:0-ct1gb8mcgvh77yy-ProteinActivity-Plate	ct1gb9bvve3w3bk	Container(Row:0-ct1gb8mcgvh77yy-ProteinActivity-Plate)	27	ProteinActivityReaction	aq1gbbsxveg8jat	100.0	rs1f47z2uft2kyv	20:microliter	Protein	rs1f47z3qb2zdga	40:microliter	Protein	ct1gaq3z58r2frg:3				62.8:celsius	rs1fbyyzjd6ptbz	90:microliter	LigandMix	Row:0-ct1gb8mcgvh77yy-ProteinActivity-Plate-Read[38 minute]-ex[372 nanometer]-em[445 nanometer]	platereader	fluorescence		<transcriptic.jupyter.dataset.Dataset object at 0x17339430>	Row:0-ct1gb8mcgvh77yy-ProteinActivity-Plate	C4	136.09862146698129	ct1gb9bvve3w3bk	ProteinActivityReaction	100.0	0.25098039215686274	d13tewgagx653p	w13teuzzzq6a6t	2021-10-27T12:46:36.960-07:00	platereader	i1gb9bvv927sd5	{}	[]							False	2021-10-27T12:46:37.038-07:00	38
298	Row:0-ct1gb8mcgvh77yy-ProteinActivity-Plate	ct1gb9bvve3w3bk	Container(Row:0-ct1gb8mcgvh77yy-ProteinActivity-Plate)	27	ProteinActivityReaction	aq1gbbsxveg8jat	100.0	rs1f47z2uft2kyv	20:microliter	Protein	rs1f47z3qb2zdga	40:microliter	Protein	ct1gaq3z58r2frg:3				62.8:celsius	rs1fbyyzjd6ptbz	90:microliter	LigandMix	Row:0-ct1gb8mcgvh77yy-ProteinActivity-Plate-Read[17 minute]-ex[372 nanometer]-em[445 nanometer]	platereader	fluorescence		<transcriptic.jupyter.dataset.Dataset object at 0x017FD8C8>	Row:0-ct1gb8mcgvh77yy-ProteinActivity-Plate	C4	134.57850688366477	ct1gb9bvve3w3bk	ProteinActivityReaction	100.0	0.25098039215686274	d13tevz64a2wvg	w13teuzzzpr3yx	2021-10-27T11:53:38.544-07:00	platereader	i1gb9bvv72w4cd	{}	[]							False	2021-10-27T11:53:38.624-07:00	17
299	Row:0-ct1gb8mcgvh77yy-ProteinActivity-Plate	ct1gb9bvve3w3bk	Container(Row:0-ct1gb8mcgvh77yy-ProteinActivity-Plate)	27	ProteinActivityReaction	aq1gbbsxveg8jat	100.0	rs1f47z2uft2kyv	20:microliter	Protein	rs1f47z3qb2zdga	40:microliter	Protein	ct1gaq3z58r2frg:3				62.8:celsius	rs1fbyyzjd6ptbz	90:microliter	LigandMix	Row:0-ct1gb8mcgvh77yy-ProteinActivity-Plate-Read[32 minute]-ex[372 nanometer]-em[445 nanometer]	platereader	fluorescence		<transcriptic.jupyter.dataset.Dataset object at 0x017FD2C8>	Row:0-ct1gb8mcgvh77yy-ProteinActivity-Plate	C4	135.3777802271712	ct1gb9bvve3w3bk	ProteinActivityReaction	100.0	0.25098039215686274	d13tewbyf8a9du	w13teuzzzpzvsn	2021-10-27T12:31:29.258-07:00	platereader	i1gb9bvv8g6ten	{}	[]							False	2021-10-27T12:31:29.340-07:00	32
300	Row:0-ct1gb8mcgvh77yy-ProteinActivity-Plate	ct1gb9bvve3w3bk	Container(Row:0-ct1gb8mcgvh77yy-ProteinActivity-Plate)	27	ProteinActivityReaction	aq1gbbsxveg8jat	100.0	rs1f47z2uft2kyv	20:microliter	Protein	rs1f47z3qb2zdga	40:microliter	Protein	ct1gaq3z58r2frg:3				62.8:celsius	rs1fbyyzjd6ptbz	90:microliter	LigandMix	Row:0-ct1gb8mcgvh77yy-ProteinActivity-Plate-Read[44 minute]-ex[372 nanometer]-em[445 nanometer]	platereader	fluorescence		<transcriptic.jupyter.dataset.Dataset object at 0x017FDF40>	Row:0-ct1gb8mcgvh77yy-ProteinActivity-Plate	C4	138.97813018059193	ct1gb9bvve3w3bk	ProteinActivityReaction	100.0	0.25098039215686274	d13tewmmkwrwan	w13teuzzzqapjz	2021-10-27T13:01:44.942-07:00	platereader	i1gb9bvv9mcxfn	{}	[]							False	2021-10-27T13:01:45.028-07:00	44
301	Row:0-ct1gb8mcgvh77yy-ProteinActivity-Plate	ct1gb9bvve3w3bk	Container(Row:0-ct1gb8mcgvh77yy-ProteinActivity-Plate)	27	ProteinActivityReaction	aq1gbbsxveg8jat	100.0	rs1f47z2uft2kyv	20:microliter	Protein	rs1f47z3qb2zdga	40:microliter	Protein	ct1gaq3z58r2frg:3				62.8:celsius	rs1fbyyzjd6ptbz	90:microliter	LigandMix	Row:0-ct1gb8mcgvh77yy-ProteinActivity-Plate-Read[24 minute]-ex[372 nanometer]-em[445 nanometer]	platereader	fluorescence		<transcriptic.jupyter.dataset.Dataset object at 0x017FD298>	Row:0-ct1gb8mcgvh77yy-ProteinActivity-Plate	C4	133.4644605202889	ct1gb9bvve3w3bk	ProteinActivityReaction	100.0	0.25098039215686274	d13tew67kx5wuh	w13teuzzzpvgd8	2021-10-27T12:11:18.256-07:00	platereader	i1gb9bvv7rfutz	{}	[]							False	2021-10-27T12:11:18.331-07:00	24
302	Row:0-ct1gb8mcgvh77yy-ProteinActivity-Plate	ct1gb9bvve3w3bk	Container(Row:0-ct1gb8mcgvh77yy-ProteinActivity-Plate)	27	ProteinActivityReaction	aq1gbbsxveg8jat	100.0	rs1f47z2uft2kyv	20:microliter	Protein	rs1f47z3qb2zdga	40:microliter	Protein	ct1gaq3z58r2frg:3				62.8:celsius	rs1fbyyzjd6ptbz	90:microliter	LigandMix	Row:0-ct1gb8mcgvh77yy-ProteinActivity-Plate-Read[11 minute]-ex[372 nanometer]-em[445 nanometer]	platereader	fluorescence		<transcriptic.jupyter.dataset.Dataset object at 0x017FD400>	Row:0-ct1gb8mcgvh77yy-ProteinActivity-Plate	C4	139.17705253325164	ct1gb9bvve3w3bk	ProteinActivityReaction	100.0	0.25098039215686274	d13tevutynuynq	w13teuzzzpkpks	2021-10-27T11:38:30.424-07:00	platereader	i1gb9bvv6gv5dw	{}	[]							False	2021-10-27T11:38:30.503-07:00	11
303	Row:0-ct1gb8mcgvh77yy-ProteinActivity-Plate	ct1gb9bvve3w3bk	Container(Row:0-ct1gb8mcgvh77yy-ProteinActivity-Plate)	27	ProteinActivityReaction	aq1gbbsxveg8jat	100.0	rs1f47z2uft2kyv	20:microliter	Protein	rs1f47z3qb2zdga	40:microliter	Protein	ct1gaq3z58r2frg:3				62.8:celsius	rs1fbyyzjd6ptbz	90:microliter	LigandMix	Row:0-ct1gb8mcgvh77yy-ProteinActivity-Plate-Read[30 minute]-ex[372 nanometer]-em[445 nanometer]	platereader	fluorescence		<transcriptic.jupyter.dataset.Dataset object at 0x017FD898>	Row:0-ct1gb8mcgvh77yy-ProteinActivity-Plate	C4	133.72967815423738	ct1gb9bvve3w3bk	ProteinActivityReaction	100.0	0.25098039215686274	d13tewahr5x8b7	w13teuzzzpzvsd	2021-10-27T12:26:26.508-07:00	platereader	i1gb9bvv8agtsg	{}	[]							False	2021-10-27T12:26:26.592-07:00	30
304	Row:0-ct1gb8mcgvh77yy-ProteinActivity-Plate	ct1gb9bvve3w3bk	Container(Row:0-ct1gb8mcgvh77yy-ProteinActivity-Plate)	27	ProteinActivityReaction	aq1gbbsxveg8jat	100.0	rs1f47z2uft2kyv	20:microliter	Protein	rs1f47z3qb2zdga	40:microliter	Protein	ct1gaq3z58r2frg:3				62.8:celsius	rs1fbyyzjd6ptbz	90:microliter	LigandMix	Row:0-ct1gb8mcgvh77yy-ProteinActivity-Plate-Read[1 minute]-ex[372 nanometer]-em[445 nanometer]	platereader	fluorescence		<transcriptic.jupyter.dataset.Dataset object at 0x017FD478>	Row:0-ct1gb8mcgvh77yy-ProteinActivity-Plate	C4	136.50195626812373	ct1gb9bvve3w3bk	ProteinActivityReaction	100.0	0.25098039215686274	d13tevmm7mze55	w13teuzzzpavtm	2021-10-27T11:13:15.217-07:00	platereader	i1gb9bvv5kg764	{}	[]							False	2021-10-27T11:13:15.301-07:00	1
305	Row:0-ct1gb8mcgvh77yy-ProteinActivity-Plate	ct1gb9bvve3w3bk	Container(Row:0-ct1gb8mcgvh77yy-ProteinActivity-Plate)	15	ProteinActivityReaction	aq1gbbsxveg8jaq	100.0	rs1f47z2uft2kyv	20:microliter	Protein	rs1f47z3qb2zdga	40:microliter	Protein	ct1gaq3z58r2frg:3				71.6:celsius	rs1fbyyzjd6ptbz	90:microliter	LigandMix	Row:0-ct1gb8mcgvh77yy-ProteinActivity-Plate-Read[60 minute]-ex[372 nanometer]-em[445 nanometer]	platereader	fluorescence		<transcriptic.jupyter.dataset.Dataset object at 0x016B56E8>	Row:0-ct1gb8mcgvh77yy-ProteinActivity-Plate	B4	131.54201789291278	ct1gb9bvve3w3bk	ProteinActivityReaction	100.0	0.25098039215686274	d13tewz62yz8ye	w13teuzzzqqvr6	2021-10-27T13:42:05.304-07:00	platereader	i1gb9bvvb4x2sy	{}	[]							False	2021-10-27T13:42:05.386-07:00	60
306	Row:0-ct1gb8mcgvh77yy-ProteinActivity-Plate	ct1gb9bvve3w3bk	Container(Row:0-ct1gb8mcgvh77yy-ProteinActivity-Plate)	15	ProteinActivityReaction	aq1gbbsxveg8jaq	100.0	rs1f47z2uft2kyv	20:microliter	Protein	rs1f47z3qb2zdga	40:microliter	Protein	ct1gaq3z58r2frg:3				71.6:celsius	rs1fbyyzjd6ptbz	90:microliter	LigandMix	Row:0-ct1gb8mcgvh77yy-ProteinActivity-Plate-Read[53 minute]-ex[372 nanometer]-em[445 nanometer]	platereader	fluorescence		<transcriptic.jupyter.dataset.Dataset object at 0x01A1DD48>	Row:0-ct1gb8mcgvh77yy-ProteinActivity-Plate	B4	134.91658879944507	ct1gb9bvve3w3bk	ProteinActivityReaction	100.0	0.25098039215686274	d13tewu4q3h66p	w13teuzzzqkgbw	2021-10-27T13:24:26.626-07:00	platereader	i1gb9bvvafggfd	{}	[]							False	2021-10-27T13:24:26.706-07:00	53
307	Row:0-ct1gb8mcgvh77yy-ProteinActivity-Plate	ct1gb9bvve3w3bk	Container(Row:0-ct1gb8mcgvh77yy-ProteinActivity-Plate)	15	ProteinActivityReaction	aq1gbbsxveg8jaq	100.0	rs1f47z2uft2kyv	20:microliter	Protein	rs1f47z3qb2zdga	40:microliter	Protein	ct1gaq3z58r2frg:3				71.6:celsius	rs1fbyyzjd6ptbz	90:microliter	LigandMix	Row:0-ct1gb8mcgvh77yy-ProteinActivity-Plate-Read[10 minute]-ex[372 nanometer]-em[445 nanometer]	platereader	fluorescence		<transcriptic.jupyter.dataset.Dataset object at 0x171F2730>	Row:0-ct1gb8mcgvh77yy-ProteinActivity-Plate	B4	131.34856863123534	ct1gb9bvve3w3bk	ProteinActivityReaction	100.0	0.25098039215686274	d13tevu4md43pg	w13teuzzzpfa89	2021-10-27T11:35:58.995-07:00	platereader	i1gb9bvv6ekr5u	{}	[]							False	2021-10-27T11:35:59.072-07:00	10
308	Row:0-ct1gb8mcgvh77yy-ProteinActivity-Plate	ct1gb9bvve3w3bk	Container(Row:0-ct1gb8mcgvh77yy-ProteinActivity-Plate)	15	ProteinActivityReaction	aq1gbbsxveg8jaq	100.0	rs1f47z2uft2kyv	20:microliter	Protein	rs1f47z3qb2zdga	40:microliter	Protein	ct1gaq3z58r2frg:3				71.6:celsius	rs1fbyyzjd6ptbz	90:microliter	LigandMix	Row:0-ct1gb8mcgvh77yy-ProteinActivity-Plate-Read[6 minute]-ex[372 nanometer]-em[445 nanometer]	platereader	fluorescence		<transcriptic.jupyter.dataset.Dataset object at 0x171F2808>	Row:0-ct1gb8mcgvh77yy-ProteinActivity-Plate	B4	132.16661521344892	ct1gb9bvve3w3bk	ProteinActivityReaction	100.0	0.25098039215686274	d13tevr875y7uz	w13teuzzzpfa7r	2021-10-27T11:25:53.476-07:00	platereader	i1gb9bvv638ruh	{}	[]							False	2021-10-27T11:25:53.565-07:00	6
309	Row:0-ct1gb8mcgvh77yy-ProteinActivity-Plate	ct1gb9bvve3w3bk	Container(Row:0-ct1gb8mcgvh77yy-ProteinActivity-Plate)	15	ProteinActivityReaction	aq1gbbsxveg8jaq	100.0	rs1f47z2uft2kyv	20:microliter	Protein	rs1f47z3qb2zdga	40:microliter	Protein	ct1gaq3z58r2frg:3				71.6:celsius	rs1fbyyzjd6ptbz	90:microliter	LigandMix	Row:0-ct1gb8mcgvh77yy-ProteinActivity-Plate-Read[46 minute]-ex[372 nanometer]-em[445 nanometer]	platereader	fluorescence		<transcriptic.jupyter.dataset.Dataset object at 0x171F29E8>	Row:0-ct1gb8mcgvh77yy-ProteinActivity-Plate	B4	137.45886674954508	ct1gb9bvve3w3bk	ProteinActivityReaction	100.0	0.25098039215686274	d13tewp39n4mk4	w13teuzzzqf3xn	2021-10-27T13:06:47.397-07:00	platereader	i1gb9bvv9t2x4t	{}	[]							False	2021-10-27T13:06:47.478-07:00	46
310	Row:0-ct1gb8mcgvh77yy-ProteinActivity-Plate	ct1gb9bvve3w3bk	Container(Row:0-ct1gb8mcgvh77yy-ProteinActivity-Plate)	15	ProteinActivityReaction	aq1gbbsxveg8jaq	100.0	rs1f47z2uft2kyv	20:microliter	Protein	rs1f47z3qb2zdga	40:microliter	Protein	ct1gaq3z58r2frg:3				71.6:celsius	rs1fbyyzjd6ptbz	90:microliter	LigandMix	Row:0-ct1gb8mcgvh77yy-ProteinActivity-Plate-Read[13 minute]-ex[372 nanometer]-em[445 nanometer]	platereader	fluorescence		<transcriptic.jupyter.dataset.Dataset object at 0x171F2820>	Row:0-ct1gb8mcgvh77yy-ProteinActivity-Plate	B4	135.42875260300522	ct1gb9bvve3w3bk	ProteinActivityReaction	100.0	0.25098039215686274	d13tevw9pazucc	w13teuzzzpkpm2	2021-10-27T11:43:33.083-07:00	platereader	i1gb9bvv6pj533	{}	[]							False	2021-10-27T11:43:33.164-07:00	13
311	Row:0-ct1gb8mcgvh77yy-ProteinActivity-Plate	ct1gb9bvve3w3bk	Container(Row:0-ct1gb8mcgvh77yy-ProteinActivity-Plate)	15	ProteinActivityReaction	aq1gbbsxveg8jaq	100.0	rs1f47z2uft2kyv	20:microliter	Protein	rs1f47z3qb2zdga	40:microliter	Protein	ct1gaq3z58r2frg:3				71.6:celsius	rs1fbyyzjd6ptbz	90:microliter	LigandMix	Row:0-ct1gb8mcgvh77yy-ProteinActivity-Plate-Read[36 minute]-ex[372 nanometer]-em[445 nanometer]	platereader	fluorescence		<transcriptic.jupyter.dataset.Dataset object at 0x171F2C70>	Row:0-ct1gb8mcgvh77yy-ProteinActivity-Plate	B4	135.10551416514818	ct1gb9bvve3w3bk	ProteinActivityReaction	100.0	0.25098039215686274	d13teweutmsn4u	w13teuzzzq6a6j	2021-10-27T12:41:34.378-07:00	platereader	i1gb9bvv8uhsqy	{}	[]							False	2021-10-27T12:41:34.462-07:00	36
312	Row:0-ct1gb8mcgvh77yy-ProteinActivity-Plate	ct1gb9bvve3w3bk	Container(Row:0-ct1gb8mcgvh77yy-ProteinActivity-Plate)	15	ProteinActivityReaction	aq1gbbsxveg8jaq	100.0	rs1f47z2uft2kyv	20:microliter	Protein	rs1f47z3qb2zdga	40:microliter	Protein	ct1gaq3z58r2frg:3				71.6:celsius	rs1fbyyzjd6ptbz	90:microliter	LigandMix	Row:0-ct1gb8mcgvh77yy-ProteinActivity-Plate-Read[49 minute]-ex[372 nanometer]-em[445 nanometer]	platereader	fluorescence		<transcriptic.jupyter.dataset.Dataset object at 0x171F2958>	Row:0-ct1gb8mcgvh77yy-ProteinActivity-Plate	B4	137.48078782661622	ct1gb9bvve3w3bk	ProteinActivityReaction	100.0	0.25098039215686274	d13tewr8bvty8v	w13teuzzzqf3y2	2021-10-27T13:14:21.553-07:00	platereader	i1gb9bvva45h63	{}	[]							False	2021-10-27T13:14:21.634-07:00	49
313	Row:0-ct1gb8mcgvh77yy-ProteinActivity-Plate	ct1gb9bvve3w3bk	Container(Row:0-ct1gb8mcgvh77yy-ProteinActivity-Plate)	15	ProteinActivityReaction	aq1gbbsxveg8jaq	100.0	rs1f47z2uft2kyv	20:microliter	Protein	rs1f47z3qb2zdga	40:microliter	Protein	ct1gaq3z58r2frg:3				71.6:celsius	rs1fbyyzjd6ptbz	90:microliter	LigandMix	Row:0-ct1gb8mcgvh77yy-ProteinActivity-Plate-Read[18 minute]-ex[372 nanometer]-em[445 nanometer]	platereader	fluorescence		<transcriptic.jupyter.dataset.Dataset object at 0x171F25B0>	Row:0-ct1gb8mcgvh77yy-ProteinActivity-Plate	B4	133.91037793800578	ct1gb9bvve3w3bk	ProteinActivityReaction	100.0	0.25098039215686274	d13tevzvfez2a8	w13teuzzzpr3z3	2021-10-27T11:56:09.947-07:00	platereader	i1gb9bvv76aprg	{}	[]							False	2021-10-27T11:56:10.025-07:00	18
314	Row:0-ct1gb8mcgvh77yy-ProteinActivity-Plate	ct1gb9bvve3w3bk	Container(Row:0-ct1gb8mcgvh77yy-ProteinActivity-Plate)	15	ProteinActivityReaction	aq1gbbsxveg8jaq	100.0	rs1f47z2uft2kyv	20:microliter	Protein	rs1f47z3qb2zdga	40:microliter	Protein	ct1gaq3z58r2frg:3				71.6:celsius	rs1fbyyzjd6ptbz	90:microliter	LigandMix	Row:0-ct1gb8mcgvh77yy-ProteinActivity-Plate-Read[19 minute]-ex[372 nanometer]-em[445 nanometer]	platereader	fluorescence		<transcriptic.jupyter.dataset.Dataset object at 0x165E42B0>	Row:0-ct1gb8mcgvh77yy-ProteinActivity-Plate	B4	135.11984401370395	ct1gb9bvve3w3bk	ProteinActivityReaction	100.0	0.25098039215686274	d13tew2ktjh5sp	w13teuzzzpr3z7	2021-10-27T11:58:41.338-07:00	platereader	i1gb9bvv79qa5k	{}	[]							False	2021-10-27T11:58:41.420-07:00	19
315	Row:0-ct1gb8mcgvh77yy-ProteinActivity-Plate	ct1gb9bvve3w3bk	Container(Row:0-ct1gb8mcgvh77yy-ProteinActivity-Plate)	15	ProteinActivityReaction	aq1gbbsxveg8jaq	100.0	rs1f47z2uft2kyv	20:microliter	Protein	rs1f47z3qb2zdga	40:microliter	Protein	ct1gaq3z58r2frg:3				71.6:celsius	rs1fbyyzjd6ptbz	90:microliter	LigandMix	Row:0-ct1gb8mcgvh77yy-ProteinActivity-Plate-Read[4 minute]-ex[372 nanometer]-em[445 nanometer]	platereader	fluorescence		<transcriptic.jupyter.dataset.Dataset object at 0x165E4BC8>	Row:0-ct1gb8mcgvh77yy-ProteinActivity-Plate	B4	137.65184155753772	ct1gb9bvve3w3bk	ProteinActivityReaction	100.0	0.25098039215686274	d13tevpscwpctb	w13teuzzzpavtz	2021-10-27T11:20:50.036-07:00	platereader	i1gb9bvv5vjs7c	{}	[]							False	2021-10-27T11:20:50.121-07:00	4
316	Row:0-ct1gb8mcgvh77yy-ProteinActivity-Plate	ct1gb9bvve3w3bk	Container(Row:0-ct1gb8mcgvh77yy-ProteinActivity-Plate)	15	ProteinActivityReaction	aq1gbbsxveg8jaq	100.0	rs1f47z2uft2kyv	20:microliter	Protein	rs1f47z3qb2zdga	40:microliter	Protein	ct1gaq3z58r2frg:3				71.6:celsius	rs1fbyyzjd6ptbz	90:microliter	LigandMix	Row:0-ct1gb8mcgvh77yy-ProteinActivity-Plate-Read[22 minute]-ex[372 nanometer]-em[445 nanometer]	platereader	fluorescence		<transcriptic.jupyter.dataset.Dataset object at 0x165E4FB8>	Row:0-ct1gb8mcgvh77yy-ProteinActivity-Plate	B4	135.136744658315	ct1gb9bvve3w3bk	ProteinActivityReaction	100.0	0.25098039215686274	d13tew4rvme4e6	w13teuzzzpvgcy	2021-10-27T12:06:15.453-07:00	platereader	i1gb9bvv7hnp2t	{}	[]							False	2021-10-27T12:06:15.538-07:00	22
317	Row:0-ct1gb8mcgvh77yy-ProteinActivity-Plate	ct1gb9bvve3w3bk	Container(Row:0-ct1gb8mcgvh77yy-ProteinActivity-Plate)	15	ProteinActivityReaction	aq1gbbsxveg8jaq	100.0	rs1f47z2uft2kyv	20:microliter	Protein	rs1f47z3qb2zdga	40:microliter	Protein	ct1gaq3z58r2frg:3				71.6:celsius	rs1fbyyzjd6ptbz	90:microliter	LigandMix	Row:0-ct1gb8mcgvh77yy-ProteinActivity-Plate-Read[48 minute]-ex[372 nanometer]-em[445 nanometer]	platereader	fluorescence		<transcriptic.jupyter.dataset.Dataset object at 0x165E47A8>	Row:0-ct1gb8mcgvh77yy-ProteinActivity-Plate	B4	140.75592571498268	ct1gb9bvve3w3bk	ProteinActivityReaction	100.0	0.25098039215686274	d13tewqgz2tu86	w13teuzzzqf3xw	2021-10-27T13:11:50.221-07:00	platereader	i1gb9bvv9yqwry	{}	[]							False	2021-10-27T13:11:50.300-07:00	48
318	Row:0-ct1gb8mcgvh77yy-ProteinActivity-Plate	ct1gb9bvve3w3bk	Container(Row:0-ct1gb8mcgvh77yy-ProteinActivity-Plate)	15	ProteinActivityReaction	aq1gbbsxveg8jaq	100.0	rs1f47z2uft2kyv	20:microliter	Protein	rs1f47z3qb2zdga	40:microliter	Protein	ct1gaq3z58r2frg:3				71.6:celsius	rs1fbyyzjd6ptbz	90:microliter	LigandMix	Row:0-ct1gb8mcgvh77yy-ProteinActivity-Plate-Read[58 minute]-ex[372 nanometer]-em[445 nanometer]	platereader	fluorescence		<transcriptic.jupyter.dataset.Dataset object at 0x165E49E8>	Row:0-ct1gb8mcgvh77yy-ProteinActivity-Plate	B4	135.4241693015617	ct1gb9bvve3w3bk	ProteinActivityReaction	100.0	0.25098039215686274	d13tewxqd6thvd	w13teuzzzqqvqw	2021-10-27T13:37:02.829-07:00	platereader	i1gb9bvvaw4uzs	{}	[]							False	2021-10-27T13:37:02.909-07:00	58
319	Row:0-ct1gb8mcgvh77yy-ProteinActivity-Plate	ct1gb9bvve3w3bk	Container(Row:0-ct1gb8mcgvh77yy-ProteinActivity-Plate)	15	ProteinActivityReaction	aq1gbbsxveg8jaq	100.0	rs1f47z2uft2kyv	20:microliter	Protein	rs1f47z3qb2zdga	40:microliter	Protein	ct1gaq3z58r2frg:3				71.6:celsius	rs1fbyyzjd6ptbz	90:microliter	LigandMix	Row:0-ct1gb8mcgvh77yy-ProteinActivity-Plate-Read[16 minute]-ex[372 nanometer]-em[445 nanometer]	platereader	fluorescence		<transcriptic.jupyter.dataset.Dataset object at 0x165E46B8>	Row:0-ct1gb8mcgvh77yy-ProteinActivity-Plate	B4	129.85777912549958	ct1gb9bvve3w3bk	ProteinActivityReaction	100.0	0.25098039215686274	d13tevyera87jd	w13teuzzzpr3yt	2021-10-27T11:51:07.178-07:00	platereader	i1gb9bvv6ymq4b	{}	[]							False	2021-10-27T11:51:07.256-07:00	16
320	Row:0-ct1gb8mcgvh77yy-ProteinActivity-Plate	ct1gb9bvve3w3bk	Container(Row:0-ct1gb8mcgvh77yy-ProteinActivity-Plate)	15	ProteinActivityReaction	aq1gbbsxveg8jaq	100.0	rs1f47z2uft2kyv	20:microliter	Protein	rs1f47z3qb2zdga	40:microliter	Protein	ct1gaq3z58r2frg:3				71.6:celsius	rs1fbyyzjd6ptbz	90:microliter	LigandMix	Row:0-ct1gb8mcgvh77yy-ProteinActivity-Plate-Read[57 minute]-ex[372 nanometer]-em[445 nanometer]	platereader	fluorescence		<transcriptic.jupyter.dataset.Dataset object at 0x165E4F58>	Row:0-ct1gb8mcgvh77yy-ProteinActivity-Plate	B4	134.78493070987838	ct1gb9bvve3w3bk	ProteinActivityReaction	100.0	0.25098039215686274	d13tewwz24qea8	w13teuzzzqqvqs	2021-10-27T13:34:31.447-07:00	platereader	i1gb9bvvatufrq	{}	[]							False	2021-10-27T13:34:31.527-07:00	57
321	Row:0-ct1gb8mcgvh77yy-ProteinActivity-Plate	ct1gb9bvve3w3bk	Container(Row:0-ct1gb8mcgvh77yy-ProteinActivity-Plate)	15	ProteinActivityReaction	aq1gbbsxveg8jaq	100.0	rs1f47z2uft2kyv	20:microliter	Protein	rs1f47z3qb2zdga	40:microliter	Protein	ct1gaq3z58r2frg:3				71.6:celsius	rs1fbyyzjd6ptbz	90:microliter	LigandMix	Row:0-ct1gb8mcgvh77yy-ProteinActivity-Plate-Read[33 minute]-ex[372 nanometer]-em[445 nanometer]	platereader	fluorescence		<transcriptic.jupyter.dataset.Dataset object at 0x165E4D48>	Row:0-ct1gb8mcgvh77yy-ProteinActivity-Plate	B4	134.66469066916142	ct1gb9bvve3w3bk	ProteinActivityReaction	100.0	0.25098039215686274	d13tewcptkmced	w13teuzzzpzvss	2021-10-27T12:34:00.706-07:00	platereader	i1gb9bvv8kkdtr	{}	[]							False	2021-10-27T12:34:00.784-07:00	33
322	Row:0-ct1gb8mcgvh77yy-ProteinActivity-Plate	ct1gb9bvve3w3bk	Container(Row:0-ct1gb8mcgvh77yy-ProteinActivity-Plate)	15	ProteinActivityReaction	aq1gbbsxveg8jaq	100.0	rs1f47z2uft2kyv	20:microliter	Protein	rs1f47z3qb2zdga	40:microliter	Protein	ct1gaq3z58r2frg:3				71.6:celsius	rs1fbyyzjd6ptbz	90:microliter	LigandMix	Row:0-ct1gb8mcgvh77yy-ProteinActivity-Plate-Read[27 minute]-ex[372 nanometer]-em[445 nanometer]	platereader	fluorescence		<transcriptic.jupyter.dataset.Dataset object at 0x165E4400>	Row:0-ct1gb8mcgvh77yy-ProteinActivity-Plate	B4	133.3566570061791	ct1gb9bvve3w3bk	ProteinActivityReaction	100.0	0.25098039215686274	d13tew8cqasks2	w13teuzzzpvgdm	2021-10-27T12:18:52.658-07:00	platereader	i1gb9bvv7ze8r8	{}	[]							False	2021-10-27T12:18:52.738-07:00	27
323	Row:0-ct1gb8mcgvh77yy-ProteinActivity-Plate	ct1gb9bvve3w3bk	Container(Row:0-ct1gb8mcgvh77yy-ProteinActivity-Plate)	15	ProteinActivityReaction	aq1gbbsxveg8jaq	100.0	rs1f47z2uft2kyv	20:microliter	Protein	rs1f47z3qb2zdga	40:microliter	Protein	ct1gaq3z58r2frg:3				71.6:celsius	rs1fbyyzjd6ptbz	90:microliter	LigandMix	Row:0-ct1gb8mcgvh77yy-ProteinActivity-Plate-Read[52 minute]-ex[372 nanometer]-em[445 nanometer]	platereader	fluorescence		<transcriptic.jupyter.dataset.Dataset object at 0x16C2AA60>	Row:0-ct1gb8mcgvh77yy-ProteinActivity-Plate	B4	138.09227385929643	ct1gb9bvve3w3bk	ProteinActivityReaction	100.0	0.25098039215686274	d13tewtdcebe79	w13teuzzzqkgbs	2021-10-27T13:21:55.334-07:00	platereader	i1gb9bvvac3w3a	{}	[]							False	2021-10-27T13:21:55.417-07:00	52
324	Row:0-ct1gb8mcgvh77yy-ProteinActivity-Plate	ct1gb9bvve3w3bk	Container(Row:0-ct1gb8mcgvh77yy-ProteinActivity-Plate)	15	ProteinActivityReaction	aq1gbbsxveg8jaq	100.0	rs1f47z2uft2kyv	20:microliter	Protein	rs1f47z3qb2zdga	40:microliter	Protein	ct1gaq3z58r2frg:3				71.6:celsius	rs1fbyyzjd6ptbz	90:microliter	LigandMix	Row:0-ct1gb8mcgvh77yy-ProteinActivity-Plate-Read[28 minute]-ex[372 nanometer]-em[445 nanometer]	platereader	fluorescence		<transcriptic.jupyter.dataset.Dataset object at 0x16C2A028>	Row:0-ct1gb8mcgvh77yy-ProteinActivity-Plate	B4	131.8553943552207	ct1gb9bvve3w3bk	ProteinActivityReaction	100.0	0.25098039215686274	d13tew9425jsqc	w13teuzzzpzvs5	2021-10-27T12:21:23.771-07:00	platereader	i1gb9bvv84tu5b	{}	[]							False	2021-10-27T12:21:23.850-07:00	28
325	Row:0-ct1gb8mcgvh77yy-ProteinActivity-Plate	ct1gb9bvve3w3bk	Container(Row:0-ct1gb8mcgvh77yy-ProteinActivity-Plate)	15	ProteinActivityReaction	aq1gbbsxveg8jaq	100.0	rs1f47z2uft2kyv	20:microliter	Protein	rs1f47z3qb2zdga	40:microliter	Protein	ct1gaq3z58r2frg:3				71.6:celsius	rs1fbyyzjd6ptbz	90:microliter	LigandMix	Row:0-ct1gb8mcgvh77yy-ProteinActivity-Plate-ex494 nanometer-em512 nanometer	platereader	fluorescence		<transcriptic.jupyter.dataset.Dataset object at 0x16C2A1C0>	Row:0-ct1gb8mcgvh77yy-ProteinActivity-Plate	B4	69643.65057941513	ct1gb9bvve3w3bk	ProteinActivityReaction	100.0	0.1607843137254902	d13tevkvtrsja5	w13teuzzzpavtg	2021-10-27T11:10:43.658-07:00	platereader	i1gb9bvv5g3krz	{}	[]							False	2021-10-27T11:10:43.735-07:00	-1
326	Row:0-ct1gb8mcgvh77yy-ProteinActivity-Plate	ct1gb9bvve3w3bk	Container(Row:0-ct1gb8mcgvh77yy-ProteinActivity-Plate)	15	ProteinActivityReaction	aq1gbbsxveg8jaq	100.0	rs1f47z2uft2kyv	20:microliter	Protein	rs1f47z3qb2zdga	40:microliter	Protein	ct1gaq3z58r2frg:3				71.6:celsius	rs1fbyyzjd6ptbz	90:microliter	LigandMix	Row:0-ct1gb8mcgvh77yy-ProteinActivity-Plate-Read[29 minute]-ex[372 nanometer]-em[445 nanometer]	platereader	fluorescence		<transcriptic.jupyter.dataset.Dataset object at 0x16C2A340>	Row:0-ct1gb8mcgvh77yy-ProteinActivity-Plate	B4	136.61470792246445	ct1gb9bvve3w3bk	ProteinActivityReaction	100.0	0.25098039215686274	d13tew9tdb3gpm	w13teuzzzpzvs9	2021-10-27T12:23:55.176-07:00	platereader	i1gb9bvv8748dd	{}	[]							False	2021-10-27T12:23:55.260-07:00	29
327	Row:0-ct1gb8mcgvh77yy-ProteinActivity-Plate	ct1gb9bvve3w3bk	Container(Row:0-ct1gb8mcgvh77yy-ProteinActivity-Plate)	15	ProteinActivityReaction	aq1gbbsxveg8jaq	100.0	rs1f47z2uft2kyv	20:microliter	Protein	rs1f47z3qb2zdga	40:microliter	Protein	ct1gaq3z58r2frg:3				71.6:celsius	rs1fbyyzjd6ptbz	90:microliter	LigandMix	Row:0-ct1gb8mcgvh77yy-ProteinActivity-Plate-Read[23 minute]-ex[372 nanometer]-em[445 nanometer]	platereader	fluorescence		<transcriptic.jupyter.dataset.Dataset object at 0x16C2AB50>	Row:0-ct1gb8mcgvh77yy-ProteinActivity-Plate	B4	133.85500597607395	ct1gb9bvve3w3bk	ProteinActivityReaction	100.0	0.25098039215686274	d13tew5g92v7an	w13teuzzzpvgd4	2021-10-27T12:08:46.916-07:00	platereader	i1gb9bvv7n39ew	{}	[]							False	2021-10-27T12:08:47.003-07:00	23
328	Row:0-ct1gb8mcgvh77yy-ProteinActivity-Plate	ct1gb9bvve3w3bk	Container(Row:0-ct1gb8mcgvh77yy-ProteinActivity-Plate)	15	ProteinActivityReaction	aq1gbbsxveg8jaq	100.0	rs1f47z2uft2kyv	20:microliter	Protein	rs1f47z3qb2zdga	40:microliter	Protein	ct1gaq3z58r2frg:3				71.6:celsius	rs1fbyyzjd6ptbz	90:microliter	LigandMix	Row:0-ct1gb8mcgvh77yy-ProteinActivity-Plate-Read[51 minute]-ex[372 nanometer]-em[445 nanometer]	platereader	fluorescence		<transcriptic.jupyter.dataset.Dataset object at 0x16C2A658>	Row:0-ct1gb8mcgvh77yy-ProteinActivity-Plate	B4	135.33724277790762	ct1gb9bvve3w3bk	ProteinActivityReaction	100.0	0.25098039215686274	d13tewsp2b6n6b	w13teuzzzqkgbn	2021-10-27T13:19:24.163-07:00	platereader	i1gb9bvva9tgt8	{}	[]							False	2021-10-27T13:19:24.249-07:00	51
329	Row:0-ct1gb8mcgvh77yy-ProteinActivity-Plate	ct1gb9bvve3w3bk	Container(Row:0-ct1gb8mcgvh77yy-ProteinActivity-Plate)	15	ProteinActivityReaction	aq1gbbsxveg8jaq	100.0	rs1f47z2uft2kyv	20:microliter	Protein	rs1f47z3qb2zdga	40:microliter	Protein	ct1gaq3z58r2frg:3				71.6:celsius	rs1fbyyzjd6ptbz	90:microliter	LigandMix	Row:0-ct1gb8mcgvh77yy-ProteinActivity-Plate-Read[39 minute]-ex[372 nanometer]-em[445 nanometer]	platereader	fluorescence		<transcriptic.jupyter.dataset.Dataset object at 0x16C2A4D8>	Row:0-ct1gb8mcgvh77yy-ProteinActivity-Plate	B4	133.89389425244158	ct1gb9bvve3w3bk	ProteinActivityReaction	100.0	0.25098039215686274	d13tewgztvmq7c	w13teuzzzqapjc	2021-10-27T12:49:08.098-07:00	platereader	i1gb9bvv95mcs8	{}	[]							False	2021-10-27T12:49:08.183-07:00	39
330	Row:0-ct1gb8mcgvh77yy-ProteinActivity-Plate	ct1gb9bvve3w3bk	Container(Row:0-ct1gb8mcgvh77yy-ProteinActivity-Plate)	15	ProteinActivityReaction	aq1gbbsxveg8jaq	100.0	rs1f47z2uft2kyv	20:microliter	Protein	rs1f47z3qb2zdga	40:microliter	Protein	ct1gaq3z58r2frg:3				71.6:celsius	rs1fbyyzjd6ptbz	90:microliter	LigandMix	Row:0-ct1gb8mcgvh77yy-ProteinActivity-Plate-Read[50 minute]-ex[372 nanometer]-em[445 nanometer]	platereader	fluorescence		<transcriptic.jupyter.dataset.Dataset object at 0x16C2A6D0>	Row:0-ct1gb8mcgvh77yy-ProteinActivity-Plate	B4	130.0538002398874	ct1gb9bvve3w3bk	ProteinActivityReaction	100.0	0.25098039215686274	d13tewrxpf2azk	w13teuzzzqf3y6	2021-10-27T13:16:52.824-07:00	platereader	i1gb9bvva6dwe5	{}	[]							False	2021-10-27T13:16:52.900-07:00	50
331	Row:0-ct1gb8mcgvh77yy-ProteinActivity-Plate	ct1gb9bvve3w3bk	Container(Row:0-ct1gb8mcgvh77yy-ProteinActivity-Plate)	15	ProteinActivityReaction	aq1gbbsxveg8jaq	100.0	rs1f47z2uft2kyv	20:microliter	Protein	rs1f47z3qb2zdga	40:microliter	Protein	ct1gaq3z58r2frg:3				71.6:celsius	rs1fbyyzjd6ptbz	90:microliter	LigandMix	Row:0-ct1gb8mcgvh77yy-ProteinActivity-Plate-Read[20 minute]-ex[372 nanometer]-em[445 nanometer]	platereader	fluorescence		<transcriptic.jupyter.dataset.Dataset object at 0x16C2AD60>	Row:0-ct1gb8mcgvh77yy-ProteinActivity-Plate	B4	139.03751509874706	ct1gb9bvve3w3bk	ProteinActivityReaction	100.0	0.25098039215686274	d13tew3b6w58uk	w13teuzzzpr3zb	2021-10-27T12:01:12.780-07:00	platereader	i1gb9bvv7bypdn	{}	[]							False	2021-10-27T12:01:12.857-07:00	20
332	Row:0-ct1gb8mcgvh77yy-ProteinActivity-Plate	ct1gb9bvve3w3bk	Container(Row:0-ct1gb8mcgvh77yy-ProteinActivity-Plate)	15	ProteinActivityReaction	aq1gbbsxveg8jaq	100.0	rs1f47z2uft2kyv	20:microliter	Protein	rs1f47z3qb2zdga	40:microliter	Protein	ct1gaq3z58r2frg:3				71.6:celsius	rs1fbyyzjd6ptbz	90:microliter	LigandMix	Row:0-ct1gb8mcgvh77yy-ProteinActivity-Plate-Read[41 minute]-ex[372 nanometer]-em[445 nanometer]	platereader	fluorescence		<transcriptic.jupyter.dataset.Dataset object at 0x16C2AB98>	Row:0-ct1gb8mcgvh77yy-ProteinActivity-Plate	B4	137.23883600175975	ct1gb9bvve3w3bk	ProteinActivityReaction	100.0	0.25098039215686274	d13tewjfh9ykcw	w13teuzzzqapjm	2021-10-27T12:54:10.701-07:00	platereader	i1gb9bvv9baced	{}	[]							False	2021-10-27T12:54:10.782-07:00	41
333	Row:0-ct1gb8mcgvh77yy-ProteinActivity-Plate	ct1gb9bvve3w3bk	Container(Row:0-ct1gb8mcgvh77yy-ProteinActivity-Plate)	15	ProteinActivityReaction	aq1gbbsxveg8jaq	100.0	rs1f47z2uft2kyv	20:microliter	Protein	rs1f47z3qb2zdga	40:microliter	Protein	ct1gaq3z58r2frg:3				71.6:celsius	rs1fbyyzjd6ptbz	90:microliter	LigandMix	Row:0-ct1gb8mcgvh77yy-ProteinActivity-Plate-Read[56 minute]-ex[372 nanometer]-em[445 nanometer]	platereader	fluorescence		<transcriptic.jupyter.dataset.Dataset object at 0x16C2A418>	Row:0-ct1gb8mcgvh77yy-ProteinActivity-Plate	B4	134.4377335684575	ct1gb9bvve3w3bk	ProteinActivityReaction	100.0	0.25098039215686274	d13teww9pya2r5	w13teuzzzqkgca	2021-10-27T13:32:00.267-07:00	platereader	i1gb9bvvaqevcm	{}	[]							False	2021-10-27T13:32:00.344-07:00	56
334	Row:0-ct1gb8mcgvh77yy-ProteinActivity-Plate	ct1gb9bvve3w3bk	Container(Row:0-ct1gb8mcgvh77yy-ProteinActivity-Plate)	15	ProteinActivityReaction	aq1gbbsxveg8jaq	100.0	rs1f47z2uft2kyv	20:microliter	Protein	rs1f47z3qb2zdga	40:microliter	Protein	ct1gaq3z58r2frg:3				71.6:celsius	rs1fbyyzjd6ptbz	90:microliter	LigandMix	Row:0-ct1gb8mcgvh77yy-ProteinActivity-Plate-Read[45 minute]-ex[372 nanometer]-em[445 nanometer]	platereader	fluorescence		<transcriptic.jupyter.dataset.Dataset object at 0x16C2AFB8>	Row:0-ct1gb8mcgvh77yy-ProteinActivity-Plate	B4	134.9087144315604	ct1gb9bvve3w3bk	ProteinActivityReaction	100.0	0.25098039215686274	d13tewnbwy7vn2	w13teuzzzqf3xh	2021-10-27T13:04:16.102-07:00	platereader	i1gb9bvv9pnbqq	{}	[]							False	2021-10-27T13:04:16.180-07:00	45
335	Row:0-ct1gb8mcgvh77yy-ProteinActivity-Plate	ct1gb9bvve3w3bk	Container(Row:0-ct1gb8mcgvh77yy-ProteinActivity-Plate)	15	ProteinActivityReaction	aq1gbbsxveg8jaq	100.0	rs1f47z2uft2kyv	20:microliter	Protein	rs1f47z3qb2zdga	40:microliter	Protein	ct1gaq3z58r2frg:3				71.6:celsius	rs1fbyyzjd6ptbz	90:microliter	LigandMix	Row:0-ct1gb8mcgvh77yy-ProteinActivity-Plate-Read[31 minute]-ex[372 nanometer]-em[445 nanometer]	platereader	fluorescence		<transcriptic.jupyter.dataset.Dataset object at 0x175A0358>	Row:0-ct1gb8mcgvh77yy-ProteinActivity-Plate	B4	132.4515065759347	ct1gb9bvve3w3bk	ProteinActivityReaction	100.0	0.25098039215686274	d13tewb942grnb	w13teuzzzpzvsh	2021-10-27T12:28:57.850-07:00	platereader	i1gb9bvv8dwe6k	{}	[]							False	2021-10-27T12:28:57.928-07:00	31
336	Row:0-ct1gb8mcgvh77yy-ProteinActivity-Plate	ct1gb9bvve3w3bk	Container(Row:0-ct1gb8mcgvh77yy-ProteinActivity-Plate)	15	ProteinActivityReaction	aq1gbbsxveg8jaq	100.0	rs1f47z2uft2kyv	20:microliter	Protein	rs1f47z3qb2zdga	40:microliter	Protein	ct1gaq3z58r2frg:3				71.6:celsius	rs1fbyyzjd6ptbz	90:microliter	LigandMix	Row:0-ct1gb8mcgvh77yy-ProteinActivity-Plate-Read[34 minute]-ex[372 nanometer]-em[445 nanometer]	platereader	fluorescence		<transcriptic.jupyter.dataset.Dataset object at 0x175A0A30>	Row:0-ct1gb8mcgvh77yy-ProteinActivity-Plate	B4	130.55701744813686	ct1gb9bvve3w3bk	ProteinActivityReaction	100.0	0.25098039215686274	d13tewde5wzhdw	w13teuzzzq6a6a	2021-10-27T12:36:31.928-07:00	platereader	i1gb9bvv8nut3t	{}	[]							False	2021-10-27T12:36:32.010-07:00	34
337	Row:0-ct1gb8mcgvh77yy-ProteinActivity-Plate	ct1gb9bvve3w3bk	Container(Row:0-ct1gb8mcgvh77yy-ProteinActivity-Plate)	15	ProteinActivityReaction	aq1gbbsxveg8jaq	100.0	rs1f47z2uft2kyv	20:microliter	Protein	rs1f47z3qb2zdga	40:microliter	Protein	ct1gaq3z58r2frg:3				71.6:celsius	rs1fbyyzjd6ptbz	90:microliter	LigandMix	Row:0-ct1gb8mcgvh77yy-ProteinActivity-Plate-Read[3 minute]-ex[372 nanometer]-em[445 nanometer]	platereader	fluorescence		<transcriptic.jupyter.dataset.Dataset object at 0x175A0E08>	Row:0-ct1gb8mcgvh77yy-ProteinActivity-Plate	B4	140.54952961527042	ct1gb9bvve3w3bk	ProteinActivityReaction	100.0	0.25098039215686274	d13tevp2zf8g6x	w13teuzzzpavtv	2021-10-27T11:18:18.566-07:00	platereader	i1gb9bvv5s66t9	{}	[]							False	2021-10-27T11:18:18.648-07:00	3
338	Row:0-ct1gb8mcgvh77yy-ProteinActivity-Plate	ct1gb9bvve3w3bk	Container(Row:0-ct1gb8mcgvh77yy-ProteinActivity-Plate)	15	ProteinActivityReaction	aq1gbbsxveg8jaq	100.0	rs1f47z2uft2kyv	20:microliter	Protein	rs1f47z3qb2zdga	40:microliter	Protein	ct1gaq3z58r2frg:3				71.6:celsius	rs1fbyyzjd6ptbz	90:microliter	LigandMix	Row:0-ct1gb8mcgvh77yy-ProteinActivity-Plate-Read[14 minute]-ex[372 nanometer]-em[445 nanometer]	platereader	fluorescence		<transcriptic.jupyter.dataset.Dataset object at 0x175A0D30>	Row:0-ct1gb8mcgvh77yy-ProteinActivity-Plate	B4	136.56124412210696	ct1gb9bvve3w3bk	ProteinActivityReaction	100.0	0.25098039215686274	d13tevwyzdre7w	w13teuzzzpkpm6	2021-10-27T11:46:04.251-07:00	platereader	i1gb9bvv6sxqf6	{}	[]							False	2021-10-27T11:46:04.329-07:00	14
339	Row:0-ct1gb8mcgvh77yy-ProteinActivity-Plate	ct1gb9bvve3w3bk	Container(Row:0-ct1gb8mcgvh77yy-ProteinActivity-Plate)	15	ProteinActivityReaction	aq1gbbsxveg8jaq	100.0	rs1f47z2uft2kyv	20:microliter	Protein	rs1f47z3qb2zdga	40:microliter	Protein	ct1gaq3z58r2frg:3				71.6:celsius	rs1fbyyzjd6ptbz	90:microliter	LigandMix	Row:0-ct1gb8mcgvh77yy-ProteinActivity-Plate-Read[35 minute]-ex[372 nanometer]-em[445 nanometer]	platereader	fluorescence		<transcriptic.jupyter.dataset.Dataset object at 0x175A0718>	Row:0-ct1gb8mcgvh77yy-ProteinActivity-Plate	B4	133.01025869791098	ct1gb9bvve3w3bk	ProteinActivityReaction	100.0	0.25098039215686274	d13tewe5grv92g	w13teuzzzq6a6e	2021-10-27T12:39:03.259-07:00	platereader	i1gb9bvv8s9dfw	{}	[]							False	2021-10-27T12:39:03.345-07:00	35
340	Row:0-ct1gb8mcgvh77yy-ProteinActivity-Plate	ct1gb9bvve3w3bk	Container(Row:0-ct1gb8mcgvh77yy-ProteinActivity-Plate)	15	ProteinActivityReaction	aq1gbbsxveg8jaq	100.0	rs1f47z2uft2kyv	20:microliter	Protein	rs1f47z3qb2zdga	40:microliter	Protein	ct1gaq3z58r2frg:3				71.6:celsius	rs1fbyyzjd6ptbz	90:microliter	LigandMix	Row:0-ct1gb8mcgvh77yy-ProteinActivity-Plate-Read[2 minute]-ex[372 nanometer]-em[445 nanometer]	platereader	fluorescence		<transcriptic.jupyter.dataset.Dataset object at 0x175A06D0>	Row:0-ct1gb8mcgvh77yy-ProteinActivity-Plate	B4	137.3365600612299	ct1gb9bvve3w3bk	ProteinActivityReaction	100.0	0.25098039215686274	d13tevnbkn7fwr	w13teuzzzpavtr	2021-10-27T11:15:46.804-07:00	platereader	i1gb9bvv5nrke6	{}	[]							False	2021-10-27T11:15:46.880-07:00	2
341	Row:0-ct1gb8mcgvh77yy-ProteinActivity-Plate	ct1gb9bvve3w3bk	Container(Row:0-ct1gb8mcgvh77yy-ProteinActivity-Plate)	15	ProteinActivityReaction	aq1gbbsxveg8jaq	100.0	rs1f47z2uft2kyv	20:microliter	Protein	rs1f47z3qb2zdga	40:microliter	Protein	ct1gaq3z58r2frg:3				71.6:celsius	rs1fbyyzjd6ptbz	90:microliter	LigandMix	Row:0-ct1gb8mcgvh77yy-ProteinActivity-Plate-Read[40 minute]-ex[372 nanometer]-em[445 nanometer]	platereader	fluorescence		<transcriptic.jupyter.dataset.Dataset object at 0x175A0A78>	Row:0-ct1gb8mcgvh77yy-ProteinActivity-Plate	B4	135.08078017671681	ct1gb9bvve3w3bk	ProteinActivityReaction	100.0	0.25098039215686274	d13tewhr6g4ng8	w13teuzzzqapjg	2021-10-27T12:51:39.377-07:00	platereader	i1gb9bvv97vs2a	{}	[]							False	2021-10-27T12:51:39.457-07:00	40
342	Row:0-ct1gb8mcgvh77yy-ProteinActivity-Plate	ct1gb9bvve3w3bk	Container(Row:0-ct1gb8mcgvh77yy-ProteinActivity-Plate)	15	ProteinActivityReaction	aq1gbbsxveg8jaq	100.0	rs1f47z2uft2kyv	20:microliter	Protein	rs1f47z3qb2zdga	40:microliter	Protein	ct1gaq3z58r2frg:3				71.6:celsius	rs1fbyyzjd6ptbz	90:microliter	LigandMix	Row:0-ct1gb8mcgvh77yy-ProteinActivity-Plate-Read[54 minute]-ex[372 nanometer]-em[445 nanometer]	platereader	fluorescence		<transcriptic.jupyter.dataset.Dataset object at 0x175A0F40>	Row:0-ct1gb8mcgvh77yy-ProteinActivity-Plate	B4	134.34150679418187	ct1gb9bvve3w3bk	ProteinActivityReaction	100.0	0.25098039215686274	d13tewuu32wpbd	w13teuzzzqkgc2	2021-10-27T13:26:57.988-07:00	platereader	i1gb9bvvahrvqf	{}	[]							False	2021-10-27T13:26:58.069-07:00	54
343	Row:0-ct1gb8mcgvh77yy-ProteinActivity-Plate	ct1gb9bvve3w3bk	Container(Row:0-ct1gb8mcgvh77yy-ProteinActivity-Plate)	15	ProteinActivityReaction	aq1gbbsxveg8jaq	100.0	rs1f47z2uft2kyv	20:microliter	Protein	rs1f47z3qb2zdga	40:microliter	Protein	ct1gaq3z58r2frg:3				71.6:celsius	rs1fbyyzjd6ptbz	90:microliter	LigandMix	Row:0-ct1gb8mcgvh77yy-ProteinActivity-Plate-Read[5 minute]-ex[372 nanometer]-em[445 nanometer]	platereader	fluorescence		<transcriptic.jupyter.dataset.Dataset object at 0x175A0988>	Row:0-ct1gb8mcgvh77yy-ProteinActivity-Plate	B4	135.09991141205668	ct1gb9bvve3w3bk	ProteinActivityReaction	100.0	0.25098039215686274	d13tevqgs54ztm	w13teuzzzpfa7m	2021-10-27T11:23:21.666-07:00	platereader	i1gb9bvv5xu6fe	{}	[]							False	2021-10-27T11:23:21.748-07:00	5
344	Row:0-ct1gb8mcgvh77yy-ProteinActivity-Plate	ct1gb9bvve3w3bk	Container(Row:0-ct1gb8mcgvh77yy-ProteinActivity-Plate)	15	ProteinActivityReaction	aq1gbbsxveg8jaq	100.0	rs1f47z2uft2kyv	20:microliter	Protein	rs1f47z3qb2zdga	40:microliter	Protein	ct1gaq3z58r2frg:3				71.6:celsius	rs1fbyyzjd6ptbz	90:microliter	LigandMix	Row:0-ct1gb8mcgvh77yy-ProteinActivity-Plate-Read[8 minute]-ex[372 nanometer]-em[445 nanometer]	platereader	fluorescence		<transcriptic.jupyter.dataset.Dataset object at 0x175A0A18>	Row:0-ct1gb8mcgvh77yy-ProteinActivity-Plate	B4	136.78854525812105	ct1gb9bvve3w3bk	ProteinActivityReaction	100.0	0.25098039215686274	d13tevsnwktmn4	w13teuzzzpfa7z	2021-10-27T11:30:56.310-07:00	platereader	i1gb9bvv68wrgp	{}	[]							False	2021-10-27T11:30:56.395-07:00	8
345	Row:0-ct1gb8mcgvh77yy-ProteinActivity-Plate	ct1gb9bvve3w3bk	Container(Row:0-ct1gb8mcgvh77yy-ProteinActivity-Plate)	15	ProteinActivityReaction	aq1gbbsxveg8jaq	100.0	rs1f47z2uft2kyv	20:microliter	Protein	rs1f47z3qb2zdga	40:microliter	Protein	ct1gaq3z58r2frg:3				71.6:celsius	rs1fbyyzjd6ptbz	90:microliter	LigandMix	Row:0-ct1gb8mcgvh77yy-ProteinActivity-Plate-Read[47 minute]-ex[372 nanometer]-em[445 nanometer]	platereader	fluorescence		<transcriptic.jupyter.dataset.Dataset object at 0x175A0B38>	Row:0-ct1gb8mcgvh77yy-ProteinActivity-Plate	B4	134.74493822433553	ct1gb9bvve3w3bk	ProteinActivityReaction	100.0	0.25098039215686274	d13tewpsmv6qus	w13teuzzzqf3xs	2021-10-27T13:09:18.814-07:00	platereader	i1gb9bvv9vbbcv	{}	[]							False	2021-10-27T13:09:18.894-07:00	47
346	Row:0-ct1gb8mcgvh77yy-ProteinActivity-Plate	ct1gb9bvve3w3bk	Container(Row:0-ct1gb8mcgvh77yy-ProteinActivity-Plate)	15	ProteinActivityReaction	aq1gbbsxveg8jaq	100.0	rs1f47z2uft2kyv	20:microliter	Protein	rs1f47z3qb2zdga	40:microliter	Protein	ct1gaq3z58r2frg:3				71.6:celsius	rs1fbyyzjd6ptbz	90:microliter	LigandMix	Row:0-ct1gb8mcgvh77yy-ProteinActivity-Plate-Read[25 minute]-ex[372 nanometer]-em[445 nanometer]	platereader	fluorescence		<transcriptic.jupyter.dataset.Dataset object at 0x175A0400>	Row:0-ct1gb8mcgvh77yy-ProteinActivity-Plate	B4	134.6682322660214	ct1gb9bvve3w3bk	ProteinActivityReaction	100.0	0.25098039215686274	d13tew6wyg5zh8	w13teuzzzpvgdc	2021-10-27T12:13:49.743-07:00	platereader	i1gb9bvv7tr943	{}	[]							False	2021-10-27T12:13:49.827-07:00	25
347	Row:0-ct1gb8mcgvh77yy-ProteinActivity-Plate	ct1gb9bvve3w3bk	Container(Row:0-ct1gb8mcgvh77yy-ProteinActivity-Plate)	15	ProteinActivityReaction	aq1gbbsxveg8jaq	100.0	rs1f47z2uft2kyv	20:microliter	Protein	rs1f47z3qb2zdga	40:microliter	Protein	ct1gaq3z58r2frg:3				71.6:celsius	rs1fbyyzjd6ptbz	90:microliter	LigandMix	Row:0-ct1gb8mcgvh77yy-ProteinActivity-Plate-Read[12 minute]-ex[372 nanometer]-em[445 nanometer]	platereader	fluorescence		<transcriptic.jupyter.dataset.Dataset object at 0x17339E08>	Row:0-ct1gb8mcgvh77yy-ProteinActivity-Plate	B4	133.99238550279895	ct1gb9bvve3w3bk	ProteinActivityReaction	100.0	0.25098039215686274	d13tevvjb2p5jh	w13teuzzzpkpkw	2021-10-27T11:41:01.656-07:00	platereader	i1gb9bvv6m9qsz	{}	[]							False	2021-10-27T11:41:01.732-07:00	12
348	Row:0-ct1gb8mcgvh77yy-ProteinActivity-Plate	ct1gb9bvve3w3bk	Container(Row:0-ct1gb8mcgvh77yy-ProteinActivity-Plate)	15	ProteinActivityReaction	aq1gbbsxveg8jaq	100.0	rs1f47z2uft2kyv	20:microliter	Protein	rs1f47z3qb2zdga	40:microliter	Protein	ct1gaq3z58r2frg:3				71.6:celsius	rs1fbyyzjd6ptbz	90:microliter	LigandMix	Row:0-ct1gb8mcgvh77yy-ProteinActivity-Plate-Read[9 minute]-ex[372 nanometer]-em[445 nanometer]	platereader	fluorescence		<transcriptic.jupyter.dataset.Dataset object at 0x17339130>	Row:0-ct1gb8mcgvh77yy-ProteinActivity-Plate	B4	139.32065446272412	ct1gb9bvve3w3bk	ProteinActivityReaction	100.0	0.25098039215686274	d13tevtd8dkzuh	w13teuzzzpfa85	2021-10-27T11:33:27.413-07:00	platereader	i1gb9bvv6b75rr	{}	[]							False	2021-10-27T11:33:27.499-07:00	9
349	Row:0-ct1gb8mcgvh77yy-ProteinActivity-Plate	ct1gb9bvve3w3bk	Container(Row:0-ct1gb8mcgvh77yy-ProteinActivity-Plate)	15	ProteinActivityReaction	aq1gbbsxveg8jaq	100.0	rs1f47z2uft2kyv	20:microliter	Protein	rs1f47z3qb2zdga	40:microliter	Protein	ct1gaq3z58r2frg:3				71.6:celsius	rs1fbyyzjd6ptbz	90:microliter	LigandMix	Row:0-ct1gb8mcgvh77yy-ProteinActivity-Plate-Read[42 minute]-ex[372 nanometer]-em[445 nanometer]	platereader	fluorescence		<transcriptic.jupyter.dataset.Dataset object at 0x17339988>	Row:0-ct1gb8mcgvh77yy-ProteinActivity-Plate	B4	132.88028713918501	ct1gb9bvve3w3bk	ProteinActivityReaction	100.0	0.25098039215686274	d13tewk6wb22ha	w13teuzzzqapjr	2021-10-27T12:56:42.294-07:00	platereader	i1gb9bvv9djrpf	{}	[]							False	2021-10-27T12:56:42.371-07:00	42
350	Row:0-ct1gb8mcgvh77yy-ProteinActivity-Plate	ct1gb9bvve3w3bk	Container(Row:0-ct1gb8mcgvh77yy-ProteinActivity-Plate)	15	ProteinActivityReaction	aq1gbbsxveg8jaq	100.0	rs1f47z2uft2kyv	20:microliter	Protein	rs1f47z3qb2zdga	40:microliter	Protein	ct1gaq3z58r2frg:3				71.6:celsius	rs1fbyyzjd6ptbz	90:microliter	LigandMix	Row:0-ct1gb8mcgvh77yy-ProteinActivity-Plate-Read[26 minute]-ex[372 nanometer]-em[445 nanometer]	platereader	fluorescence		<transcriptic.jupyter.dataset.Dataset object at 0x17339BC8>	Row:0-ct1gb8mcgvh77yy-ProteinActivity-Plate	B4	132.7516740752087	ct1gb9bvve3w3bk	ProteinActivityReaction	100.0	0.25098039215686274	d13tew7nbck5f8	w13teuzzzpvgdg	2021-10-27T12:16:21.085-07:00	platereader	i1gb9bvv7x5ug6	{}	[]							False	2021-10-27T12:16:21.169-07:00	26
351	Row:0-ct1gb8mcgvh77yy-ProteinActivity-Plate	ct1gb9bvve3w3bk	Container(Row:0-ct1gb8mcgvh77yy-ProteinActivity-Plate)	15	ProteinActivityReaction	aq1gbbsxveg8jaq	100.0	rs1f47z2uft2kyv	20:microliter	Protein	rs1f47z3qb2zdga	40:microliter	Protein	ct1gaq3z58r2frg:3				71.6:celsius	rs1fbyyzjd6ptbz	90:microliter	LigandMix	Row:0-ct1gb8mcgvh77yy-ProteinActivity-Plate-Read[21 minute]-ex[372 nanometer]-em[445 nanometer]	platereader	fluorescence		<transcriptic.jupyter.dataset.Dataset object at 0x17339388>	Row:0-ct1gb8mcgvh77yy-ProteinActivity-Plate	B4	129.85338197190424	ct1gb9bvve3w3bk	ProteinActivityReaction	100.0	0.25098039215686274	d13tew42hxt69c	w13teuzzzpr3zf	2021-10-27T12:03:44.160-07:00	platereader	i1gb9bvv7fd9sr	{}	[]							False	2021-10-27T12:03:44.240-07:00	21
352	Row:0-ct1gb8mcgvh77yy-ProteinActivity-Plate	ct1gb9bvve3w3bk	Container(Row:0-ct1gb8mcgvh77yy-ProteinActivity-Plate)	15	ProteinActivityReaction	aq1gbbsxveg8jaq	100.0	rs1f47z2uft2kyv	20:microliter	Protein	rs1f47z3qb2zdga	40:microliter	Protein	ct1gaq3z58r2frg:3				71.6:celsius	rs1fbyyzjd6ptbz	90:microliter	LigandMix	Row:0-ct1gb8mcgvh77yy-ProteinActivity-Plate-Read[55 minute]-ex[372 nanometer]-em[445 nanometer]	platereader	fluorescence		<transcriptic.jupyter.dataset.Dataset object at 0x17339AC0>	Row:0-ct1gb8mcgvh77yy-ProteinActivity-Plate	B4	138.66615950008804	ct1gb9bvve3w3bk	ProteinActivityReaction	100.0	0.25098039215686274	d13tewvjdrxmdg	w13teuzzzqkgc6	2021-10-27T13:29:29.292-07:00	platereader	i1gb9bvvan6g4j	{}	[]							False	2021-10-27T13:29:29.374-07:00	55
353	Row:0-ct1gb8mcgvh77yy-ProteinActivity-Plate	ct1gb9bvve3w3bk	Container(Row:0-ct1gb8mcgvh77yy-ProteinActivity-Plate)	15	ProteinActivityReaction	aq1gbbsxveg8jaq	100.0	rs1f47z2uft2kyv	20:microliter	Protein	rs1f47z3qb2zdga	40:microliter	Protein	ct1gaq3z58r2frg:3				71.6:celsius	rs1fbyyzjd6ptbz	90:microliter	LigandMix	Row:0-ct1gb8mcgvh77yy-ProteinActivity-Plate-Read[59 minute]-ex[372 nanometer]-em[445 nanometer]	platereader	fluorescence		<transcriptic.jupyter.dataset.Dataset object at 0x17339928>	Row:0-ct1gb8mcgvh77yy-ProteinActivity-Plate	B4	137.25968399766052	ct1gb9bvve3w3bk	ProteinActivityReaction	100.0	0.25098039215686274	d13tewyeqzhv4u	w13teuzzzqqvr2	2021-10-27T13:39:34.159-07:00	platereader	i1gb9bvvazhfdv	{}	[]							False	2021-10-27T13:39:34.241-07:00	59
354	Row:0-ct1gb8mcgvh77yy-ProteinActivity-Plate	ct1gb9bvve3w3bk	Container(Row:0-ct1gb8mcgvh77yy-ProteinActivity-Plate)	15	ProteinActivityReaction	aq1gbbsxveg8jaq	100.0	rs1f47z2uft2kyv	20:microliter	Protein	rs1f47z3qb2zdga	40:microliter	Protein	ct1gaq3z58r2frg:3				71.6:celsius	rs1fbyyzjd6ptbz	90:microliter	LigandMix	Row:0-ct1gb8mcgvh77yy-ProteinActivity-Plate-Read[43 minute]-ex[372 nanometer]-em[445 nanometer]	platereader	fluorescence		<transcriptic.jupyter.dataset.Dataset object at 0x17339220>	Row:0-ct1gb8mcgvh77yy-ProteinActivity-Plate	B4	135.63802246569128	ct1gb9bvve3w3bk	ProteinActivityReaction	100.0	0.25098039215686274	d13tewkw8shsuj	w13teuzzzqapjv	2021-10-27T12:59:13.545-07:00	platereader	i1gb9bvv9gyc3j	{}	[]							False	2021-10-27T12:59:13.624-07:00	43
355	Row:0-ct1gb8mcgvh77yy-ProteinActivity-Plate	ct1gb9bvve3w3bk	Container(Row:0-ct1gb8mcgvh77yy-ProteinActivity-Plate)	15	ProteinActivityReaction	aq1gbbsxveg8jaq	100.0	rs1f47z2uft2kyv	20:microliter	Protein	rs1f47z3qb2zdga	40:microliter	Protein	ct1gaq3z58r2frg:3				71.6:celsius	rs1fbyyzjd6ptbz	90:microliter	LigandMix	Row:0-ct1gb8mcgvh77yy-ProteinActivity-Plate-Read[37 minute]-ex[372 nanometer]-em[445 nanometer]	platereader	fluorescence		<transcriptic.jupyter.dataset.Dataset object at 0x17339AD8>	Row:0-ct1gb8mcgvh77yy-ProteinActivity-Plate	B4	135.84491105923516	ct1gb9bvve3w3bk	ProteinActivityReaction	100.0	0.25098039215686274	d13tewfk78wqng	w13teuzzzq6a6p	2021-10-27T12:44:05.880-07:00	platereader	i1gb9bvv8xxd53	{}	[]							False	2021-10-27T12:44:05.964-07:00	37
356	Row:0-ct1gb8mcgvh77yy-ProteinActivity-Plate	ct1gb9bvve3w3bk	Container(Row:0-ct1gb8mcgvh77yy-ProteinActivity-Plate)	15	ProteinActivityReaction	aq1gbbsxveg8jaq	100.0	rs1f47z2uft2kyv	20:microliter	Protein	rs1f47z3qb2zdga	40:microliter	Protein	ct1gaq3z58r2frg:3				71.6:celsius	rs1fbyyzjd6ptbz	90:microliter	LigandMix	Row:0-ct1gb8mcgvh77yy-ProteinActivity-Plate-Read[7 minute]-ex[372 nanometer]-em[445 nanometer]	platereader	fluorescence		<transcriptic.jupyter.dataset.Dataset object at 0x173390D0>	Row:0-ct1gb8mcgvh77yy-ProteinActivity-Plate	B4	133.22407604054607	ct1gb9bvve3w3bk	ProteinActivityReaction	100.0	0.25098039215686274	d13tevrxjppgrf	w13teuzzzpfa7v	2021-10-27T11:28:24.961-07:00	platereader	i1gb9bvv65h64k	{}	[]							False	2021-10-27T11:28:25.040-07:00	7
357	Row:0-ct1gb8mcgvh77yy-ProteinActivity-Plate	ct1gb9bvve3w3bk	Container(Row:0-ct1gb8mcgvh77yy-ProteinActivity-Plate)	15	ProteinActivityReaction	aq1gbbsxveg8jaq	100.0	rs1f47z2uft2kyv	20:microliter	Protein	rs1f47z3qb2zdga	40:microliter	Protein	ct1gaq3z58r2frg:3				71.6:celsius	rs1fbyyzjd6ptbz	90:microliter	LigandMix	Row:0-ct1gb8mcgvh77yy-ProteinActivity-Plate-Read[15 minute]-ex[372 nanometer]-em[445 nanometer]	platereader	fluorescence		<transcriptic.jupyter.dataset.Dataset object at 0x17339B98>	Row:0-ct1gb8mcgvh77yy-ProteinActivity-Plate	B4	135.63379368365906	ct1gb9bvve3w3bk	ProteinActivityReaction	100.0	0.25098039215686274	d13tevxqcky55t	w13teuzzzpkpma	2021-10-27T11:48:35.662-07:00	platereader	i1gb9bvv6v84q8	{}	[]							False	2021-10-27T11:48:35.741-07:00	15
358	Row:0-ct1gb8mcgvh77yy-ProteinActivity-Plate	ct1gb9bvve3w3bk	Container(Row:0-ct1gb8mcgvh77yy-ProteinActivity-Plate)	15	ProteinActivityReaction	aq1gbbsxveg8jaq	100.0	rs1f47z2uft2kyv	20:microliter	Protein	rs1f47z3qb2zdga	40:microliter	Protein	ct1gaq3z58r2frg:3				71.6:celsius	rs1fbyyzjd6ptbz	90:microliter	LigandMix	Row:0-ct1gb8mcgvh77yy-ProteinActivity-Plate-Read[38 minute]-ex[372 nanometer]-em[445 nanometer]	platereader	fluorescence		<transcriptic.jupyter.dataset.Dataset object at 0x17339430>	Row:0-ct1gb8mcgvh77yy-ProteinActivity-Plate	B4	134.14383459531325	ct1gb9bvve3w3bk	ProteinActivityReaction	100.0	0.25098039215686274	d13tewgagx653p	w13teuzzzq6a6t	2021-10-27T12:46:36.960-07:00	platereader	i1gb9bvv927sd5	{}	[]							False	2021-10-27T12:46:37.038-07:00	38
359	Row:0-ct1gb8mcgvh77yy-ProteinActivity-Plate	ct1gb9bvve3w3bk	Container(Row:0-ct1gb8mcgvh77yy-ProteinActivity-Plate)	15	ProteinActivityReaction	aq1gbbsxveg8jaq	100.0	rs1f47z2uft2kyv	20:microliter	Protein	rs1f47z3qb2zdga	40:microliter	Protein	ct1gaq3z58r2frg:3				71.6:celsius	rs1fbyyzjd6ptbz	90:microliter	LigandMix	Row:0-ct1gb8mcgvh77yy-ProteinActivity-Plate-Read[17 minute]-ex[372 nanometer]-em[445 nanometer]	platereader	fluorescence		<transcriptic.jupyter.dataset.Dataset object at 0x017FD8C8>	Row:0-ct1gb8mcgvh77yy-ProteinActivity-Plate	B4	133.75477888339665	ct1gb9bvve3w3bk	ProteinActivityReaction	100.0	0.25098039215686274	d13tevz64a2wvg	w13teuzzzpr3yx	2021-10-27T11:53:38.544-07:00	platereader	i1gb9bvv72w4cd	{}	[]							False	2021-10-27T11:53:38.624-07:00	17
360	Row:0-ct1gb8mcgvh77yy-ProteinActivity-Plate	ct1gb9bvve3w3bk	Container(Row:0-ct1gb8mcgvh77yy-ProteinActivity-Plate)	15	ProteinActivityReaction	aq1gbbsxveg8jaq	100.0	rs1f47z2uft2kyv	20:microliter	Protein	rs1f47z3qb2zdga	40:microliter	Protein	ct1gaq3z58r2frg:3				71.6:celsius	rs1fbyyzjd6ptbz	90:microliter	LigandMix	Row:0-ct1gb8mcgvh77yy-ProteinActivity-Plate-Read[32 minute]-ex[372 nanometer]-em[445 nanometer]	platereader	fluorescence		<transcriptic.jupyter.dataset.Dataset object at 0x017FD2C8>	Row:0-ct1gb8mcgvh77yy-ProteinActivity-Plate	B4	133.77620936601187	ct1gb9bvve3w3bk	ProteinActivityReaction	100.0	0.25098039215686274	d13tewbyf8a9du	w13teuzzzpzvsn	2021-10-27T12:31:29.258-07:00	platereader	i1gb9bvv8g6ten	{}	[]							False	2021-10-27T12:31:29.340-07:00	32
361	Row:0-ct1gb8mcgvh77yy-ProteinActivity-Plate	ct1gb9bvve3w3bk	Container(Row:0-ct1gb8mcgvh77yy-ProteinActivity-Plate)	15	ProteinActivityReaction	aq1gbbsxveg8jaq	100.0	rs1f47z2uft2kyv	20:microliter	Protein	rs1f47z3qb2zdga	40:microliter	Protein	ct1gaq3z58r2frg:3				71.6:celsius	rs1fbyyzjd6ptbz	90:microliter	LigandMix	Row:0-ct1gb8mcgvh77yy-ProteinActivity-Plate-Read[44 minute]-ex[372 nanometer]-em[445 nanometer]	platereader	fluorescence		<transcriptic.jupyter.dataset.Dataset object at 0x017FDF40>	Row:0-ct1gb8mcgvh77yy-ProteinActivity-Plate	B4	138.08521519969872	ct1gb9bvve3w3bk	ProteinActivityReaction	100.0	0.25098039215686274	d13tewmmkwrwan	w13teuzzzqapjz	2021-10-27T13:01:44.942-07:00	platereader	i1gb9bvv9mcxfn	{}	[]							False	2021-10-27T13:01:45.028-07:00	44
362	Row:0-ct1gb8mcgvh77yy-ProteinActivity-Plate	ct1gb9bvve3w3bk	Container(Row:0-ct1gb8mcgvh77yy-ProteinActivity-Plate)	15	ProteinActivityReaction	aq1gbbsxveg8jaq	100.0	rs1f47z2uft2kyv	20:microliter	Protein	rs1f47z3qb2zdga	40:microliter	Protein	ct1gaq3z58r2frg:3				71.6:celsius	rs1fbyyzjd6ptbz	90:microliter	LigandMix	Row:0-ct1gb8mcgvh77yy-ProteinActivity-Plate-Read[24 minute]-ex[372 nanometer]-em[445 nanometer]	platereader	fluorescence		<transcriptic.jupyter.dataset.Dataset object at 0x017FD298>	Row:0-ct1gb8mcgvh77yy-ProteinActivity-Plate	B4	134.7613898587456	ct1gb9bvve3w3bk	ProteinActivityReaction	100.0	0.25098039215686274	d13tew67kx5wuh	w13teuzzzpvgd8	2021-10-27T12:11:18.256-07:00	platereader	i1gb9bvv7rfutz	{}	[]							False	2021-10-27T12:11:18.331-07:00	24
363	Row:0-ct1gb8mcgvh77yy-ProteinActivity-Plate	ct1gb9bvve3w3bk	Container(Row:0-ct1gb8mcgvh77yy-ProteinActivity-Plate)	15	ProteinActivityReaction	aq1gbbsxveg8jaq	100.0	rs1f47z2uft2kyv	20:microliter	Protein	rs1f47z3qb2zdga	40:microliter	Protein	ct1gaq3z58r2frg:3				71.6:celsius	rs1fbyyzjd6ptbz	90:microliter	LigandMix	Row:0-ct1gb8mcgvh77yy-ProteinActivity-Plate-Read[11 minute]-ex[372 nanometer]-em[445 nanometer]	platereader	fluorescence		<transcriptic.jupyter.dataset.Dataset object at 0x017FD400>	Row:0-ct1gb8mcgvh77yy-ProteinActivity-Plate	B4	138.98232617072898	ct1gb9bvve3w3bk	ProteinActivityReaction	100.0	0.25098039215686274	d13tevutynuynq	w13teuzzzpkpks	2021-10-27T11:38:30.424-07:00	platereader	i1gb9bvv6gv5dw	{}	[]							False	2021-10-27T11:38:30.503-07:00	11
364	Row:0-ct1gb8mcgvh77yy-ProteinActivity-Plate	ct1gb9bvve3w3bk	Container(Row:0-ct1gb8mcgvh77yy-ProteinActivity-Plate)	15	ProteinActivityReaction	aq1gbbsxveg8jaq	100.0	rs1f47z2uft2kyv	20:microliter	Protein	rs1f47z3qb2zdga	40:microliter	Protein	ct1gaq3z58r2frg:3				71.6:celsius	rs1fbyyzjd6ptbz	90:microliter	LigandMix	Row:0-ct1gb8mcgvh77yy-ProteinActivity-Plate-Read[30 minute]-ex[372 nanometer]-em[445 nanometer]	platereader	fluorescence		<transcriptic.jupyter.dataset.Dataset object at 0x017FD898>	Row:0-ct1gb8mcgvh77yy-ProteinActivity-Plate	B4	132.65962335078896	ct1gb9bvve3w3bk	ProteinActivityReaction	100.0	0.25098039215686274	d13tewahr5x8b7	w13teuzzzpzvsd	2021-10-27T12:26:26.508-07:00	platereader	i1gb9bvv8agtsg	{}	[]							False	2021-10-27T12:26:26.592-07:00	30
365	Row:0-ct1gb8mcgvh77yy-ProteinActivity-Plate	ct1gb9bvve3w3bk	Container(Row:0-ct1gb8mcgvh77yy-ProteinActivity-Plate)	15	ProteinActivityReaction	aq1gbbsxveg8jaq	100.0	rs1f47z2uft2kyv	20:microliter	Protein	rs1f47z3qb2zdga	40:microliter	Protein	ct1gaq3z58r2frg:3				71.6:celsius	rs1fbyyzjd6ptbz	90:microliter	LigandMix	Row:0-ct1gb8mcgvh77yy-ProteinActivity-Plate-Read[1 minute]-ex[372 nanometer]-em[445 nanometer]	platereader	fluorescence		<transcriptic.jupyter.dataset.Dataset object at 0x017FD478>	Row:0-ct1gb8mcgvh77yy-ProteinActivity-Plate	B4	135.37820230498198	ct1gb9bvve3w3bk	ProteinActivityReaction	100.0	0.25098039215686274	d13tevmm7mze55	w13teuzzzpavtm	2021-10-27T11:13:15.217-07:00	platereader	i1gb9bvv5kg764	{}	[]							False	2021-10-27T11:13:15.301-07:00	1
366	Row:0-ct1gb8mcgvh77yy-ProteinActivity-Plate	ct1gb9bvve3w3bk	Container(Row:0-ct1gb8mcgvh77yy-ProteinActivity-Plate)	3	ProteinActivityReaction	aq1gbbsxvef4c6r	100.0	rs1f47z2uft2kyv	20:microliter	Protein	rs1f47z3qb2zdga	40:microliter	Protein	ct1gaq3z58r2frg:3				75:celsius	rs1fbyyzjd6ptbz	90:microliter	LigandMix	Row:0-ct1gb8mcgvh77yy-ProteinActivity-Plate-Read[60 minute]-ex[372 nanometer]-em[445 nanometer]	platereader	fluorescence		<transcriptic.jupyter.dataset.Dataset object at 0x016B56E8>	Row:0-ct1gb8mcgvh77yy-ProteinActivity-Plate	A4	142.9404880593427	ct1gb9bvve3w3bk	ProteinActivityReaction	100.0	0.25098039215686274	d13tewz62yz8ye	w13teuzzzqqvr6	2021-10-27T13:42:05.304-07:00	platereader	i1gb9bvvb4x2sy	{}	[]							False	2021-10-27T13:42:05.386-07:00	60
367	Row:0-ct1gb8mcgvh77yy-ProteinActivity-Plate	ct1gb9bvve3w3bk	Container(Row:0-ct1gb8mcgvh77yy-ProteinActivity-Plate)	3	ProteinActivityReaction	aq1gbbsxvef4c6r	100.0	rs1f47z2uft2kyv	20:microliter	Protein	rs1f47z3qb2zdga	40:microliter	Protein	ct1gaq3z58r2frg:3				75:celsius	rs1fbyyzjd6ptbz	90:microliter	LigandMix	Row:0-ct1gb8mcgvh77yy-ProteinActivity-Plate-Read[53 minute]-ex[372 nanometer]-em[445 nanometer]	platereader	fluorescence		<transcriptic.jupyter.dataset.Dataset object at 0x01A1DD48>	Row:0-ct1gb8mcgvh77yy-ProteinActivity-Plate	A4	143.82323160806988	ct1gb9bvve3w3bk	ProteinActivityReaction	100.0	0.25098039215686274	d13tewu4q3h66p	w13teuzzzqkgbw	2021-10-27T13:24:26.626-07:00	platereader	i1gb9bvvafggfd	{}	[]							False	2021-10-27T13:24:26.706-07:00	53
368	Row:0-ct1gb8mcgvh77yy-ProteinActivity-Plate	ct1gb9bvve3w3bk	Container(Row:0-ct1gb8mcgvh77yy-ProteinActivity-Plate)	3	ProteinActivityReaction	aq1gbbsxvef4c6r	100.0	rs1f47z2uft2kyv	20:microliter	Protein	rs1f47z3qb2zdga	40:microliter	Protein	ct1gaq3z58r2frg:3				75:celsius	rs1fbyyzjd6ptbz	90:microliter	LigandMix	Row:0-ct1gb8mcgvh77yy-ProteinActivity-Plate-Read[10 minute]-ex[372 nanometer]-em[445 nanometer]	platereader	fluorescence		<transcriptic.jupyter.dataset.Dataset object at 0x171F2730>	Row:0-ct1gb8mcgvh77yy-ProteinActivity-Plate	A4	139.3507211209654	ct1gb9bvve3w3bk	ProteinActivityReaction	100.0	0.25098039215686274	d13tevu4md43pg	w13teuzzzpfa89	2021-10-27T11:35:58.995-07:00	platereader	i1gb9bvv6ekr5u	{}	[]							False	2021-10-27T11:35:59.072-07:00	10
369	Row:0-ct1gb8mcgvh77yy-ProteinActivity-Plate	ct1gb9bvve3w3bk	Container(Row:0-ct1gb8mcgvh77yy-ProteinActivity-Plate)	3	ProteinActivityReaction	aq1gbbsxvef4c6r	100.0	rs1f47z2uft2kyv	20:microliter	Protein	rs1f47z3qb2zdga	40:microliter	Protein	ct1gaq3z58r2frg:3				75:celsius	rs1fbyyzjd6ptbz	90:microliter	LigandMix	Row:0-ct1gb8mcgvh77yy-ProteinActivity-Plate-Read[6 minute]-ex[372 nanometer]-em[445 nanometer]	platereader	fluorescence		<transcriptic.jupyter.dataset.Dataset object at 0x171F2808>	Row:0-ct1gb8mcgvh77yy-ProteinActivity-Plate	A4	141.20204812771348	ct1gb9bvve3w3bk	ProteinActivityReaction	100.0	0.25098039215686274	d13tevr875y7uz	w13teuzzzpfa7r	2021-10-27T11:25:53.476-07:00	platereader	i1gb9bvv638ruh	{}	[]							False	2021-10-27T11:25:53.565-07:00	6
370	Row:0-ct1gb8mcgvh77yy-ProteinActivity-Plate	ct1gb9bvve3w3bk	Container(Row:0-ct1gb8mcgvh77yy-ProteinActivity-Plate)	3	ProteinActivityReaction	aq1gbbsxvef4c6r	100.0	rs1f47z2uft2kyv	20:microliter	Protein	rs1f47z3qb2zdga	40:microliter	Protein	ct1gaq3z58r2frg:3				75:celsius	rs1fbyyzjd6ptbz	90:microliter	LigandMix	Row:0-ct1gb8mcgvh77yy-ProteinActivity-Plate-Read[46 minute]-ex[372 nanometer]-em[445 nanometer]	platereader	fluorescence		<transcriptic.jupyter.dataset.Dataset object at 0x171F29E8>	Row:0-ct1gb8mcgvh77yy-ProteinActivity-Plate	A4	142.95175213471256	ct1gb9bvve3w3bk	ProteinActivityReaction	100.0	0.25098039215686274	d13tewp39n4mk4	w13teuzzzqf3xn	2021-10-27T13:06:47.397-07:00	platereader	i1gb9bvv9t2x4t	{}	[]							False	2021-10-27T13:06:47.478-07:00	46
371	Row:0-ct1gb8mcgvh77yy-ProteinActivity-Plate	ct1gb9bvve3w3bk	Container(Row:0-ct1gb8mcgvh77yy-ProteinActivity-Plate)	3	ProteinActivityReaction	aq1gbbsxvef4c6r	100.0	rs1f47z2uft2kyv	20:microliter	Protein	rs1f47z3qb2zdga	40:microliter	Protein	ct1gaq3z58r2frg:3				75:celsius	rs1fbyyzjd6ptbz	90:microliter	LigandMix	Row:0-ct1gb8mcgvh77yy-ProteinActivity-Plate-Read[13 minute]-ex[372 nanometer]-em[445 nanometer]	platereader	fluorescence		<transcriptic.jupyter.dataset.Dataset object at 0x171F2820>	Row:0-ct1gb8mcgvh77yy-ProteinActivity-Plate	A4	142.46071197346004	ct1gb9bvve3w3bk	ProteinActivityReaction	100.0	0.25098039215686274	d13tevw9pazucc	w13teuzzzpkpm2	2021-10-27T11:43:33.083-07:00	platereader	i1gb9bvv6pj533	{}	[]							False	2021-10-27T11:43:33.164-07:00	13
372	Row:0-ct1gb8mcgvh77yy-ProteinActivity-Plate	ct1gb9bvve3w3bk	Container(Row:0-ct1gb8mcgvh77yy-ProteinActivity-Plate)	3	ProteinActivityReaction	aq1gbbsxvef4c6r	100.0	rs1f47z2uft2kyv	20:microliter	Protein	rs1f47z3qb2zdga	40:microliter	Protein	ct1gaq3z58r2frg:3				75:celsius	rs1fbyyzjd6ptbz	90:microliter	LigandMix	Row:0-ct1gb8mcgvh77yy-ProteinActivity-Plate-Read[36 minute]-ex[372 nanometer]-em[445 nanometer]	platereader	fluorescence		<transcriptic.jupyter.dataset.Dataset object at 0x171F2C70>	Row:0-ct1gb8mcgvh77yy-ProteinActivity-Plate	A4	141.99126688700613	ct1gb9bvve3w3bk	ProteinActivityReaction	100.0	0.25098039215686274	d13teweutmsn4u	w13teuzzzq6a6j	2021-10-27T12:41:34.378-07:00	platereader	i1gb9bvv8uhsqy	{}	[]							False	2021-10-27T12:41:34.462-07:00	36
373	Row:0-ct1gb8mcgvh77yy-ProteinActivity-Plate	ct1gb9bvve3w3bk	Container(Row:0-ct1gb8mcgvh77yy-ProteinActivity-Plate)	3	ProteinActivityReaction	aq1gbbsxvef4c6r	100.0	rs1f47z2uft2kyv	20:microliter	Protein	rs1f47z3qb2zdga	40:microliter	Protein	ct1gaq3z58r2frg:3				75:celsius	rs1fbyyzjd6ptbz	90:microliter	LigandMix	Row:0-ct1gb8mcgvh77yy-ProteinActivity-Plate-Read[49 minute]-ex[372 nanometer]-em[445 nanometer]	platereader	fluorescence		<transcriptic.jupyter.dataset.Dataset object at 0x171F2958>	Row:0-ct1gb8mcgvh77yy-ProteinActivity-Plate	A4	142.3778405708486	ct1gb9bvve3w3bk	ProteinActivityReaction	100.0	0.25098039215686274	d13tewr8bvty8v	w13teuzzzqf3y2	2021-10-27T13:14:21.553-07:00	platereader	i1gb9bvva45h63	{}	[]							False	2021-10-27T13:14:21.634-07:00	49
374	Row:0-ct1gb8mcgvh77yy-ProteinActivity-Plate	ct1gb9bvve3w3bk	Container(Row:0-ct1gb8mcgvh77yy-ProteinActivity-Plate)	3	ProteinActivityReaction	aq1gbbsxvef4c6r	100.0	rs1f47z2uft2kyv	20:microliter	Protein	rs1f47z3qb2zdga	40:microliter	Protein	ct1gaq3z58r2frg:3				75:celsius	rs1fbyyzjd6ptbz	90:microliter	LigandMix	Row:0-ct1gb8mcgvh77yy-ProteinActivity-Plate-Read[18 minute]-ex[372 nanometer]-em[445 nanometer]	platereader	fluorescence		<transcriptic.jupyter.dataset.Dataset object at 0x171F25B0>	Row:0-ct1gb8mcgvh77yy-ProteinActivity-Plate	A4	144.34831609865395	ct1gb9bvve3w3bk	ProteinActivityReaction	100.0	0.25098039215686274	d13tevzvfez2a8	w13teuzzzpr3z3	2021-10-27T11:56:09.947-07:00	platereader	i1gb9bvv76aprg	{}	[]							False	2021-10-27T11:56:10.025-07:00	18
375	Row:0-ct1gb8mcgvh77yy-ProteinActivity-Plate	ct1gb9bvve3w3bk	Container(Row:0-ct1gb8mcgvh77yy-ProteinActivity-Plate)	3	ProteinActivityReaction	aq1gbbsxvef4c6r	100.0	rs1f47z2uft2kyv	20:microliter	Protein	rs1f47z3qb2zdga	40:microliter	Protein	ct1gaq3z58r2frg:3				75:celsius	rs1fbyyzjd6ptbz	90:microliter	LigandMix	Row:0-ct1gb8mcgvh77yy-ProteinActivity-Plate-Read[19 minute]-ex[372 nanometer]-em[445 nanometer]	platereader	fluorescence		<transcriptic.jupyter.dataset.Dataset object at 0x165E42B0>	Row:0-ct1gb8mcgvh77yy-ProteinActivity-Plate	A4	137.02307513407197	ct1gb9bvve3w3bk	ProteinActivityReaction	100.0	0.25098039215686274	d13tew2ktjh5sp	w13teuzzzpr3z7	2021-10-27T11:58:41.338-07:00	platereader	i1gb9bvv79qa5k	{}	[]							False	2021-10-27T11:58:41.420-07:00	19
376	Row:0-ct1gb8mcgvh77yy-ProteinActivity-Plate	ct1gb9bvve3w3bk	Container(Row:0-ct1gb8mcgvh77yy-ProteinActivity-Plate)	3	ProteinActivityReaction	aq1gbbsxvef4c6r	100.0	rs1f47z2uft2kyv	20:microliter	Protein	rs1f47z3qb2zdga	40:microliter	Protein	ct1gaq3z58r2frg:3				75:celsius	rs1fbyyzjd6ptbz	90:microliter	LigandMix	Row:0-ct1gb8mcgvh77yy-ProteinActivity-Plate-Read[4 minute]-ex[372 nanometer]-em[445 nanometer]	platereader	fluorescence		<transcriptic.jupyter.dataset.Dataset object at 0x165E4BC8>	Row:0-ct1gb8mcgvh77yy-ProteinActivity-Plate	A4	142.87141567754082	ct1gb9bvve3w3bk	ProteinActivityReaction	100.0	0.25098039215686274	d13tevpscwpctb	w13teuzzzpavtz	2021-10-27T11:20:50.036-07:00	platereader	i1gb9bvv5vjs7c	{}	[]							False	2021-10-27T11:20:50.121-07:00	4
377	Row:0-ct1gb8mcgvh77yy-ProteinActivity-Plate	ct1gb9bvve3w3bk	Container(Row:0-ct1gb8mcgvh77yy-ProteinActivity-Plate)	3	ProteinActivityReaction	aq1gbbsxvef4c6r	100.0	rs1f47z2uft2kyv	20:microliter	Protein	rs1f47z3qb2zdga	40:microliter	Protein	ct1gaq3z58r2frg:3				75:celsius	rs1fbyyzjd6ptbz	90:microliter	LigandMix	Row:0-ct1gb8mcgvh77yy-ProteinActivity-Plate-Read[22 minute]-ex[372 nanometer]-em[445 nanometer]	platereader	fluorescence		<transcriptic.jupyter.dataset.Dataset object at 0x165E4FB8>	Row:0-ct1gb8mcgvh77yy-ProteinActivity-Plate	A4	136.5368289451063	ct1gb9bvve3w3bk	ProteinActivityReaction	100.0	0.25098039215686274	d13tew4rvme4e6	w13teuzzzpvgcy	2021-10-27T12:06:15.453-07:00	platereader	i1gb9bvv7hnp2t	{}	[]							False	2021-10-27T12:06:15.538-07:00	22
378	Row:0-ct1gb8mcgvh77yy-ProteinActivity-Plate	ct1gb9bvve3w3bk	Container(Row:0-ct1gb8mcgvh77yy-ProteinActivity-Plate)	3	ProteinActivityReaction	aq1gbbsxvef4c6r	100.0	rs1f47z2uft2kyv	20:microliter	Protein	rs1f47z3qb2zdga	40:microliter	Protein	ct1gaq3z58r2frg:3				75:celsius	rs1fbyyzjd6ptbz	90:microliter	LigandMix	Row:0-ct1gb8mcgvh77yy-ProteinActivity-Plate-Read[48 minute]-ex[372 nanometer]-em[445 nanometer]	platereader	fluorescence		<transcriptic.jupyter.dataset.Dataset object at 0x165E47A8>	Row:0-ct1gb8mcgvh77yy-ProteinActivity-Plate	A4	146.6056126047338	ct1gb9bvve3w3bk	ProteinActivityReaction	100.0	0.25098039215686274	d13tewqgz2tu86	w13teuzzzqf3xw	2021-10-27T13:11:50.221-07:00	platereader	i1gb9bvv9yqwry	{}	[]							False	2021-10-27T13:11:50.300-07:00	48
379	Row:0-ct1gb8mcgvh77yy-ProteinActivity-Plate	ct1gb9bvve3w3bk	Container(Row:0-ct1gb8mcgvh77yy-ProteinActivity-Plate)	3	ProteinActivityReaction	aq1gbbsxvef4c6r	100.0	rs1f47z2uft2kyv	20:microliter	Protein	rs1f47z3qb2zdga	40:microliter	Protein	ct1gaq3z58r2frg:3				75:celsius	rs1fbyyzjd6ptbz	90:microliter	LigandMix	Row:0-ct1gb8mcgvh77yy-ProteinActivity-Plate-Read[58 minute]-ex[372 nanometer]-em[445 nanometer]	platereader	fluorescence		<transcriptic.jupyter.dataset.Dataset object at 0x165E49E8>	Row:0-ct1gb8mcgvh77yy-ProteinActivity-Plate	A4	142.14240731101987	ct1gb9bvve3w3bk	ProteinActivityReaction	100.0	0.25098039215686274	d13tewxqd6thvd	w13teuzzzqqvqw	2021-10-27T13:37:02.829-07:00	platereader	i1gb9bvvaw4uzs	{}	[]							False	2021-10-27T13:37:02.909-07:00	58
380	Row:0-ct1gb8mcgvh77yy-ProteinActivity-Plate	ct1gb9bvve3w3bk	Container(Row:0-ct1gb8mcgvh77yy-ProteinActivity-Plate)	3	ProteinActivityReaction	aq1gbbsxvef4c6r	100.0	rs1f47z2uft2kyv	20:microliter	Protein	rs1f47z3qb2zdga	40:microliter	Protein	ct1gaq3z58r2frg:3				75:celsius	rs1fbyyzjd6ptbz	90:microliter	LigandMix	Row:0-ct1gb8mcgvh77yy-ProteinActivity-Plate-Read[16 minute]-ex[372 nanometer]-em[445 nanometer]	platereader	fluorescence		<transcriptic.jupyter.dataset.Dataset object at 0x165E46B8>	Row:0-ct1gb8mcgvh77yy-ProteinActivity-Plate	A4	142.5048238986603	ct1gb9bvve3w3bk	ProteinActivityReaction	100.0	0.25098039215686274	d13tevyera87jd	w13teuzzzpr3yt	2021-10-27T11:51:07.178-07:00	platereader	i1gb9bvv6ymq4b	{}	[]							False	2021-10-27T11:51:07.256-07:00	16
381	Row:0-ct1gb8mcgvh77yy-ProteinActivity-Plate	ct1gb9bvve3w3bk	Container(Row:0-ct1gb8mcgvh77yy-ProteinActivity-Plate)	3	ProteinActivityReaction	aq1gbbsxvef4c6r	100.0	rs1f47z2uft2kyv	20:microliter	Protein	rs1f47z3qb2zdga	40:microliter	Protein	ct1gaq3z58r2frg:3				75:celsius	rs1fbyyzjd6ptbz	90:microliter	LigandMix	Row:0-ct1gb8mcgvh77yy-ProteinActivity-Plate-Read[57 minute]-ex[372 nanometer]-em[445 nanometer]	platereader	fluorescence		<transcriptic.jupyter.dataset.Dataset object at 0x165E4F58>	Row:0-ct1gb8mcgvh77yy-ProteinActivity-Plate	A4	142.63404005585014	ct1gb9bvve3w3bk	ProteinActivityReaction	100.0	0.25098039215686274	d13tewwz24qea8	w13teuzzzqqvqs	2021-10-27T13:34:31.447-07:00	platereader	i1gb9bvvatufrq	{}	[]							False	2021-10-27T13:34:31.527-07:00	57
382	Row:0-ct1gb8mcgvh77yy-ProteinActivity-Plate	ct1gb9bvve3w3bk	Container(Row:0-ct1gb8mcgvh77yy-ProteinActivity-Plate)	3	ProteinActivityReaction	aq1gbbsxvef4c6r	100.0	rs1f47z2uft2kyv	20:microliter	Protein	rs1f47z3qb2zdga	40:microliter	Protein	ct1gaq3z58r2frg:3				75:celsius	rs1fbyyzjd6ptbz	90:microliter	LigandMix	Row:0-ct1gb8mcgvh77yy-ProteinActivity-Plate-Read[33 minute]-ex[372 nanometer]-em[445 nanometer]	platereader	fluorescence		<transcriptic.jupyter.dataset.Dataset object at 0x165E4D48>	Row:0-ct1gb8mcgvh77yy-ProteinActivity-Plate	A4	139.77236000540907	ct1gb9bvve3w3bk	ProteinActivityReaction	100.0	0.25098039215686274	d13tewcptkmced	w13teuzzzpzvss	2021-10-27T12:34:00.706-07:00	platereader	i1gb9bvv8kkdtr	{}	[]							False	2021-10-27T12:34:00.784-07:00	33
383	Row:0-ct1gb8mcgvh77yy-ProteinActivity-Plate	ct1gb9bvve3w3bk	Container(Row:0-ct1gb8mcgvh77yy-ProteinActivity-Plate)	3	ProteinActivityReaction	aq1gbbsxvef4c6r	100.0	rs1f47z2uft2kyv	20:microliter	Protein	rs1f47z3qb2zdga	40:microliter	Protein	ct1gaq3z58r2frg:3				75:celsius	rs1fbyyzjd6ptbz	90:microliter	LigandMix	Row:0-ct1gb8mcgvh77yy-ProteinActivity-Plate-Read[27 minute]-ex[372 nanometer]-em[445 nanometer]	platereader	fluorescence		<transcriptic.jupyter.dataset.Dataset object at 0x165E4400>	Row:0-ct1gb8mcgvh77yy-ProteinActivity-Plate	A4	141.6034166814193	ct1gb9bvve3w3bk	ProteinActivityReaction	100.0	0.25098039215686274	d13tew8cqasks2	w13teuzzzpvgdm	2021-10-27T12:18:52.658-07:00	platereader	i1gb9bvv7ze8r8	{}	[]							False	2021-10-27T12:18:52.738-07:00	27
384	Row:0-ct1gb8mcgvh77yy-ProteinActivity-Plate	ct1gb9bvve3w3bk	Container(Row:0-ct1gb8mcgvh77yy-ProteinActivity-Plate)	3	ProteinActivityReaction	aq1gbbsxvef4c6r	100.0	rs1f47z2uft2kyv	20:microliter	Protein	rs1f47z3qb2zdga	40:microliter	Protein	ct1gaq3z58r2frg:3				75:celsius	rs1fbyyzjd6ptbz	90:microliter	LigandMix	Row:0-ct1gb8mcgvh77yy-ProteinActivity-Plate-Read[52 minute]-ex[372 nanometer]-em[445 nanometer]	platereader	fluorescence		<transcriptic.jupyter.dataset.Dataset object at 0x16C2AA60>	Row:0-ct1gb8mcgvh77yy-ProteinActivity-Plate	A4	144.67453000544506	ct1gb9bvve3w3bk	ProteinActivityReaction	100.0	0.25098039215686274	d13tewtdcebe79	w13teuzzzqkgbs	2021-10-27T13:21:55.334-07:00	platereader	i1gb9bvvac3w3a	{}	[]							False	2021-10-27T13:21:55.417-07:00	52
385	Row:0-ct1gb8mcgvh77yy-ProteinActivity-Plate	ct1gb9bvve3w3bk	Container(Row:0-ct1gb8mcgvh77yy-ProteinActivity-Plate)	3	ProteinActivityReaction	aq1gbbsxvef4c6r	100.0	rs1f47z2uft2kyv	20:microliter	Protein	rs1f47z3qb2zdga	40:microliter	Protein	ct1gaq3z58r2frg:3				75:celsius	rs1fbyyzjd6ptbz	90:microliter	LigandMix	Row:0-ct1gb8mcgvh77yy-ProteinActivity-Plate-Read[28 minute]-ex[372 nanometer]-em[445 nanometer]	platereader	fluorescence		<transcriptic.jupyter.dataset.Dataset object at 0x16C2A028>	Row:0-ct1gb8mcgvh77yy-ProteinActivity-Plate	A4	138.12044942789558	ct1gb9bvve3w3bk	ProteinActivityReaction	100.0	0.25098039215686274	d13tew9425jsqc	w13teuzzzpzvs5	2021-10-27T12:21:23.771-07:00	platereader	i1gb9bvv84tu5b	{}	[]							False	2021-10-27T12:21:23.850-07:00	28
386	Row:0-ct1gb8mcgvh77yy-ProteinActivity-Plate	ct1gb9bvve3w3bk	Container(Row:0-ct1gb8mcgvh77yy-ProteinActivity-Plate)	3	ProteinActivityReaction	aq1gbbsxvef4c6r	100.0	rs1f47z2uft2kyv	20:microliter	Protein	rs1f47z3qb2zdga	40:microliter	Protein	ct1gaq3z58r2frg:3				75:celsius	rs1fbyyzjd6ptbz	90:microliter	LigandMix	Row:0-ct1gb8mcgvh77yy-ProteinActivity-Plate-ex494 nanometer-em512 nanometer	platereader	fluorescence		<transcriptic.jupyter.dataset.Dataset object at 0x16C2A1C0>	Row:0-ct1gb8mcgvh77yy-ProteinActivity-Plate	A4	67001.79557832793	ct1gb9bvve3w3bk	ProteinActivityReaction	100.0	0.1607843137254902	d13tevkvtrsja5	w13teuzzzpavtg	2021-10-27T11:10:43.658-07:00	platereader	i1gb9bvv5g3krz	{}	[]							False	2021-10-27T11:10:43.735-07:00	-1
387	Row:0-ct1gb8mcgvh77yy-ProteinActivity-Plate	ct1gb9bvve3w3bk	Container(Row:0-ct1gb8mcgvh77yy-ProteinActivity-Plate)	3	ProteinActivityReaction	aq1gbbsxvef4c6r	100.0	rs1f47z2uft2kyv	20:microliter	Protein	rs1f47z3qb2zdga	40:microliter	Protein	ct1gaq3z58r2frg:3				75:celsius	rs1fbyyzjd6ptbz	90:microliter	LigandMix	Row:0-ct1gb8mcgvh77yy-ProteinActivity-Plate-Read[29 minute]-ex[372 nanometer]-em[445 nanometer]	platereader	fluorescence		<transcriptic.jupyter.dataset.Dataset object at 0x16C2A340>	Row:0-ct1gb8mcgvh77yy-ProteinActivity-Plate	A4	140.25780611654284	ct1gb9bvve3w3bk	ProteinActivityReaction	100.0	0.25098039215686274	d13tew9tdb3gpm	w13teuzzzpzvs9	2021-10-27T12:23:55.176-07:00	platereader	i1gb9bvv8748dd	{}	[]							False	2021-10-27T12:23:55.260-07:00	29
388	Row:0-ct1gb8mcgvh77yy-ProteinActivity-Plate	ct1gb9bvve3w3bk	Container(Row:0-ct1gb8mcgvh77yy-ProteinActivity-Plate)	3	ProteinActivityReaction	aq1gbbsxvef4c6r	100.0	rs1f47z2uft2kyv	20:microliter	Protein	rs1f47z3qb2zdga	40:microliter	Protein	ct1gaq3z58r2frg:3				75:celsius	rs1fbyyzjd6ptbz	90:microliter	LigandMix	Row:0-ct1gb8mcgvh77yy-ProteinActivity-Plate-Read[23 minute]-ex[372 nanometer]-em[445 nanometer]	platereader	fluorescence		<transcriptic.jupyter.dataset.Dataset object at 0x16C2AB50>	Row:0-ct1gb8mcgvh77yy-ProteinActivity-Plate	A4	137.7946305065435	ct1gb9bvve3w3bk	ProteinActivityReaction	100.0	0.25098039215686274	d13tew5g92v7an	w13teuzzzpvgd4	2021-10-27T12:08:46.916-07:00	platereader	i1gb9bvv7n39ew	{}	[]							False	2021-10-27T12:08:47.003-07:00	23
389	Row:0-ct1gb8mcgvh77yy-ProteinActivity-Plate	ct1gb9bvve3w3bk	Container(Row:0-ct1gb8mcgvh77yy-ProteinActivity-Plate)	3	ProteinActivityReaction	aq1gbbsxvef4c6r	100.0	rs1f47z2uft2kyv	20:microliter	Protein	rs1f47z3qb2zdga	40:microliter	Protein	ct1gaq3z58r2frg:3				75:celsius	rs1fbyyzjd6ptbz	90:microliter	LigandMix	Row:0-ct1gb8mcgvh77yy-ProteinActivity-Plate-Read[51 minute]-ex[372 nanometer]-em[445 nanometer]	platereader	fluorescence		<transcriptic.jupyter.dataset.Dataset object at 0x16C2A658>	Row:0-ct1gb8mcgvh77yy-ProteinActivity-Plate	A4	142.14101311610244	ct1gb9bvve3w3bk	ProteinActivityReaction	100.0	0.25098039215686274	d13tewsp2b6n6b	w13teuzzzqkgbn	2021-10-27T13:19:24.163-07:00	platereader	i1gb9bvva9tgt8	{}	[]							False	2021-10-27T13:19:24.249-07:00	51
390	Row:0-ct1gb8mcgvh77yy-ProteinActivity-Plate	ct1gb9bvve3w3bk	Container(Row:0-ct1gb8mcgvh77yy-ProteinActivity-Plate)	3	ProteinActivityReaction	aq1gbbsxvef4c6r	100.0	rs1f47z2uft2kyv	20:microliter	Protein	rs1f47z3qb2zdga	40:microliter	Protein	ct1gaq3z58r2frg:3				75:celsius	rs1fbyyzjd6ptbz	90:microliter	LigandMix	Row:0-ct1gb8mcgvh77yy-ProteinActivity-Plate-Read[39 minute]-ex[372 nanometer]-em[445 nanometer]	platereader	fluorescence		<transcriptic.jupyter.dataset.Dataset object at 0x16C2A4D8>	Row:0-ct1gb8mcgvh77yy-ProteinActivity-Plate	A4	141.81857553482877	ct1gb9bvve3w3bk	ProteinActivityReaction	100.0	0.25098039215686274	d13tewgztvmq7c	w13teuzzzqapjc	2021-10-27T12:49:08.098-07:00	platereader	i1gb9bvv95mcs8	{}	[]							False	2021-10-27T12:49:08.183-07:00	39
391	Row:0-ct1gb8mcgvh77yy-ProteinActivity-Plate	ct1gb9bvve3w3bk	Container(Row:0-ct1gb8mcgvh77yy-ProteinActivity-Plate)	3	ProteinActivityReaction	aq1gbbsxvef4c6r	100.0	rs1f47z2uft2kyv	20:microliter	Protein	rs1f47z3qb2zdga	40:microliter	Protein	ct1gaq3z58r2frg:3				75:celsius	rs1fbyyzjd6ptbz	90:microliter	LigandMix	Row:0-ct1gb8mcgvh77yy-ProteinActivity-Plate-Read[50 minute]-ex[372 nanometer]-em[445 nanometer]	platereader	fluorescence		<transcriptic.jupyter.dataset.Dataset object at 0x16C2A6D0>	Row:0-ct1gb8mcgvh77yy-ProteinActivity-Plate	A4	140.5404029335895	ct1gb9bvve3w3bk	ProteinActivityReaction	100.0	0.25098039215686274	d13tewrxpf2azk	w13teuzzzqf3y6	2021-10-27T13:16:52.824-07:00	platereader	i1gb9bvva6dwe5	{}	[]							False	2021-10-27T13:16:52.900-07:00	50
392	Row:0-ct1gb8mcgvh77yy-ProteinActivity-Plate	ct1gb9bvve3w3bk	Container(Row:0-ct1gb8mcgvh77yy-ProteinActivity-Plate)	3	ProteinActivityReaction	aq1gbbsxvef4c6r	100.0	rs1f47z2uft2kyv	20:microliter	Protein	rs1f47z3qb2zdga	40:microliter	Protein	ct1gaq3z58r2frg:3				75:celsius	rs1fbyyzjd6ptbz	90:microliter	LigandMix	Row:0-ct1gb8mcgvh77yy-ProteinActivity-Plate-Read[20 minute]-ex[372 nanometer]-em[445 nanometer]	platereader	fluorescence		<transcriptic.jupyter.dataset.Dataset object at 0x16C2AD60>	Row:0-ct1gb8mcgvh77yy-ProteinActivity-Plate	A4	142.14196868929562	ct1gb9bvve3w3bk	ProteinActivityReaction	100.0	0.25098039215686274	d13tew3b6w58uk	w13teuzzzpr3zb	2021-10-27T12:01:12.780-07:00	platereader	i1gb9bvv7bypdn	{}	[]							False	2021-10-27T12:01:12.857-07:00	20
393	Row:0-ct1gb8mcgvh77yy-ProteinActivity-Plate	ct1gb9bvve3w3bk	Container(Row:0-ct1gb8mcgvh77yy-ProteinActivity-Plate)	3	ProteinActivityReaction	aq1gbbsxvef4c6r	100.0	rs1f47z2uft2kyv	20:microliter	Protein	rs1f47z3qb2zdga	40:microliter	Protein	ct1gaq3z58r2frg:3				75:celsius	rs1fbyyzjd6ptbz	90:microliter	LigandMix	Row:0-ct1gb8mcgvh77yy-ProteinActivity-Plate-Read[41 minute]-ex[372 nanometer]-em[445 nanometer]	platereader	fluorescence		<transcriptic.jupyter.dataset.Dataset object at 0x16C2AB98>	Row:0-ct1gb8mcgvh77yy-ProteinActivity-Plate	A4	143.41937490192956	ct1gb9bvve3w3bk	ProteinActivityReaction	100.0	0.25098039215686274	d13tewjfh9ykcw	w13teuzzzqapjm	2021-10-27T12:54:10.701-07:00	platereader	i1gb9bvv9baced	{}	[]							False	2021-10-27T12:54:10.782-07:00	41
394	Row:0-ct1gb8mcgvh77yy-ProteinActivity-Plate	ct1gb9bvve3w3bk	Container(Row:0-ct1gb8mcgvh77yy-ProteinActivity-Plate)	3	ProteinActivityReaction	aq1gbbsxvef4c6r	100.0	rs1f47z2uft2kyv	20:microliter	Protein	rs1f47z3qb2zdga	40:microliter	Protein	ct1gaq3z58r2frg:3				75:celsius	rs1fbyyzjd6ptbz	90:microliter	LigandMix	Row:0-ct1gb8mcgvh77yy-ProteinActivity-Plate-Read[56 minute]-ex[372 nanometer]-em[445 nanometer]	platereader	fluorescence		<transcriptic.jupyter.dataset.Dataset object at 0x16C2A418>	Row:0-ct1gb8mcgvh77yy-ProteinActivity-Plate	A4	143.76452175656652	ct1gb9bvve3w3bk	ProteinActivityReaction	100.0	0.25098039215686274	d13teww9pya2r5	w13teuzzzqkgca	2021-10-27T13:32:00.267-07:00	platereader	i1gb9bvvaqevcm	{}	[]							False	2021-10-27T13:32:00.344-07:00	56
395	Row:0-ct1gb8mcgvh77yy-ProteinActivity-Plate	ct1gb9bvve3w3bk	Container(Row:0-ct1gb8mcgvh77yy-ProteinActivity-Plate)	3	ProteinActivityReaction	aq1gbbsxvef4c6r	100.0	rs1f47z2uft2kyv	20:microliter	Protein	rs1f47z3qb2zdga	40:microliter	Protein	ct1gaq3z58r2frg:3				75:celsius	rs1fbyyzjd6ptbz	90:microliter	LigandMix	Row:0-ct1gb8mcgvh77yy-ProteinActivity-Plate-Read[45 minute]-ex[372 nanometer]-em[445 nanometer]	platereader	fluorescence		<transcriptic.jupyter.dataset.Dataset object at 0x16C2AFB8>	Row:0-ct1gb8mcgvh77yy-ProteinActivity-Plate	A4	139.39548846537707	ct1gb9bvve3w3bk	ProteinActivityReaction	100.0	0.25098039215686274	d13tewnbwy7vn2	w13teuzzzqf3xh	2021-10-27T13:04:16.102-07:00	platereader	i1gb9bvv9pnbqq	{}	[]							False	2021-10-27T13:04:16.180-07:00	45
396	Row:0-ct1gb8mcgvh77yy-ProteinActivity-Plate	ct1gb9bvve3w3bk	Container(Row:0-ct1gb8mcgvh77yy-ProteinActivity-Plate)	3	ProteinActivityReaction	aq1gbbsxvef4c6r	100.0	rs1f47z2uft2kyv	20:microliter	Protein	rs1f47z3qb2zdga	40:microliter	Protein	ct1gaq3z58r2frg:3				75:celsius	rs1fbyyzjd6ptbz	90:microliter	LigandMix	Row:0-ct1gb8mcgvh77yy-ProteinActivity-Plate-Read[31 minute]-ex[372 nanometer]-em[445 nanometer]	platereader	fluorescence		<transcriptic.jupyter.dataset.Dataset object at 0x175A0358>	Row:0-ct1gb8mcgvh77yy-ProteinActivity-Plate	A4	139.21421131644982	ct1gb9bvve3w3bk	ProteinActivityReaction	100.0	0.25098039215686274	d13tewb942grnb	w13teuzzzpzvsh	2021-10-27T12:28:57.850-07:00	platereader	i1gb9bvv8dwe6k	{}	[]							False	2021-10-27T12:28:57.928-07:00	31
397	Row:0-ct1gb8mcgvh77yy-ProteinActivity-Plate	ct1gb9bvve3w3bk	Container(Row:0-ct1gb8mcgvh77yy-ProteinActivity-Plate)	3	ProteinActivityReaction	aq1gbbsxvef4c6r	100.0	rs1f47z2uft2kyv	20:microliter	Protein	rs1f47z3qb2zdga	40:microliter	Protein	ct1gaq3z58r2frg:3				75:celsius	rs1fbyyzjd6ptbz	90:microliter	LigandMix	Row:0-ct1gb8mcgvh77yy-ProteinActivity-Plate-Read[34 minute]-ex[372 nanometer]-em[445 nanometer]	platereader	fluorescence		<transcriptic.jupyter.dataset.Dataset object at 0x175A0A30>	Row:0-ct1gb8mcgvh77yy-ProteinActivity-Plate	A4	140.59849161553151	ct1gb9bvve3w3bk	ProteinActivityReaction	100.0	0.25098039215686274	d13tewde5wzhdw	w13teuzzzq6a6a	2021-10-27T12:36:31.928-07:00	platereader	i1gb9bvv8nut3t	{}	[]							False	2021-10-27T12:36:32.010-07:00	34
398	Row:0-ct1gb8mcgvh77yy-ProteinActivity-Plate	ct1gb9bvve3w3bk	Container(Row:0-ct1gb8mcgvh77yy-ProteinActivity-Plate)	3	ProteinActivityReaction	aq1gbbsxvef4c6r	100.0	rs1f47z2uft2kyv	20:microliter	Protein	rs1f47z3qb2zdga	40:microliter	Protein	ct1gaq3z58r2frg:3				75:celsius	rs1fbyyzjd6ptbz	90:microliter	LigandMix	Row:0-ct1gb8mcgvh77yy-ProteinActivity-Plate-Read[3 minute]-ex[372 nanometer]-em[445 nanometer]	platereader	fluorescence		<transcriptic.jupyter.dataset.Dataset object at 0x175A0E08>	Row:0-ct1gb8mcgvh77yy-ProteinActivity-Plate	A4	139.4699270722217	ct1gb9bvve3w3bk	ProteinActivityReaction	100.0	0.25098039215686274	d13tevp2zf8g6x	w13teuzzzpavtv	2021-10-27T11:18:18.566-07:00	platereader	i1gb9bvv5s66t9	{}	[]							False	2021-10-27T11:18:18.648-07:00	3
399	Row:0-ct1gb8mcgvh77yy-ProteinActivity-Plate	ct1gb9bvve3w3bk	Container(Row:0-ct1gb8mcgvh77yy-ProteinActivity-Plate)	3	ProteinActivityReaction	aq1gbbsxvef4c6r	100.0	rs1f47z2uft2kyv	20:microliter	Protein	rs1f47z3qb2zdga	40:microliter	Protein	ct1gaq3z58r2frg:3				75:celsius	rs1fbyyzjd6ptbz	90:microliter	LigandMix	Row:0-ct1gb8mcgvh77yy-ProteinActivity-Plate-Read[14 minute]-ex[372 nanometer]-em[445 nanometer]	platereader	fluorescence		<transcriptic.jupyter.dataset.Dataset object at 0x175A0D30>	Row:0-ct1gb8mcgvh77yy-ProteinActivity-Plate	A4	140.667529973266	ct1gb9bvve3w3bk	ProteinActivityReaction	100.0	0.25098039215686274	d13tevwyzdre7w	w13teuzzzpkpm6	2021-10-27T11:46:04.251-07:00	platereader	i1gb9bvv6sxqf6	{}	[]							False	2021-10-27T11:46:04.329-07:00	14
400	Row:0-ct1gb8mcgvh77yy-ProteinActivity-Plate	ct1gb9bvve3w3bk	Container(Row:0-ct1gb8mcgvh77yy-ProteinActivity-Plate)	3	ProteinActivityReaction	aq1gbbsxvef4c6r	100.0	rs1f47z2uft2kyv	20:microliter	Protein	rs1f47z3qb2zdga	40:microliter	Protein	ct1gaq3z58r2frg:3				75:celsius	rs1fbyyzjd6ptbz	90:microliter	LigandMix	Row:0-ct1gb8mcgvh77yy-ProteinActivity-Plate-Read[35 minute]-ex[372 nanometer]-em[445 nanometer]	platereader	fluorescence		<transcriptic.jupyter.dataset.Dataset object at 0x175A0718>	Row:0-ct1gb8mcgvh77yy-ProteinActivity-Plate	A4	140.49776850205708	ct1gb9bvve3w3bk	ProteinActivityReaction	100.0	0.25098039215686274	d13tewe5grv92g	w13teuzzzq6a6e	2021-10-27T12:39:03.259-07:00	platereader	i1gb9bvv8s9dfw	{}	[]							False	2021-10-27T12:39:03.345-07:00	35
401	Row:0-ct1gb8mcgvh77yy-ProteinActivity-Plate	ct1gb9bvve3w3bk	Container(Row:0-ct1gb8mcgvh77yy-ProteinActivity-Plate)	3	ProteinActivityReaction	aq1gbbsxvef4c6r	100.0	rs1f47z2uft2kyv	20:microliter	Protein	rs1f47z3qb2zdga	40:microliter	Protein	ct1gaq3z58r2frg:3				75:celsius	rs1fbyyzjd6ptbz	90:microliter	LigandMix	Row:0-ct1gb8mcgvh77yy-ProteinActivity-Plate-Read[2 minute]-ex[372 nanometer]-em[445 nanometer]	platereader	fluorescence		<transcriptic.jupyter.dataset.Dataset object at 0x175A06D0>	Row:0-ct1gb8mcgvh77yy-ProteinActivity-Plate	A4	144.33547055146983	ct1gb9bvve3w3bk	ProteinActivityReaction	100.0	0.25098039215686274	d13tevnbkn7fwr	w13teuzzzpavtr	2021-10-27T11:15:46.804-07:00	platereader	i1gb9bvv5nrke6	{}	[]							False	2021-10-27T11:15:46.880-07:00	2
402	Row:0-ct1gb8mcgvh77yy-ProteinActivity-Plate	ct1gb9bvve3w3bk	Container(Row:0-ct1gb8mcgvh77yy-ProteinActivity-Plate)	3	ProteinActivityReaction	aq1gbbsxvef4c6r	100.0	rs1f47z2uft2kyv	20:microliter	Protein	rs1f47z3qb2zdga	40:microliter	Protein	ct1gaq3z58r2frg:3				75:celsius	rs1fbyyzjd6ptbz	90:microliter	LigandMix	Row:0-ct1gb8mcgvh77yy-ProteinActivity-Plate-Read[40 minute]-ex[372 nanometer]-em[445 nanometer]	platereader	fluorescence		<transcriptic.jupyter.dataset.Dataset object at 0x175A0A78>	Row:0-ct1gb8mcgvh77yy-ProteinActivity-Plate	A4	143.24703957549838	ct1gb9bvve3w3bk	ProteinActivityReaction	100.0	0.25098039215686274	d13tewhr6g4ng8	w13teuzzzqapjg	2021-10-27T12:51:39.377-07:00	platereader	i1gb9bvv97vs2a	{}	[]							False	2021-10-27T12:51:39.457-07:00	40
403	Row:0-ct1gb8mcgvh77yy-ProteinActivity-Plate	ct1gb9bvve3w3bk	Container(Row:0-ct1gb8mcgvh77yy-ProteinActivity-Plate)	3	ProteinActivityReaction	aq1gbbsxvef4c6r	100.0	rs1f47z2uft2kyv	20:microliter	Protein	rs1f47z3qb2zdga	40:microliter	Protein	ct1gaq3z58r2frg:3				75:celsius	rs1fbyyzjd6ptbz	90:microliter	LigandMix	Row:0-ct1gb8mcgvh77yy-ProteinActivity-Plate-Read[54 minute]-ex[372 nanometer]-em[445 nanometer]	platereader	fluorescence		<transcriptic.jupyter.dataset.Dataset object at 0x175A0F40>	Row:0-ct1gb8mcgvh77yy-ProteinActivity-Plate	A4	141.43459706778557	ct1gb9bvve3w3bk	ProteinActivityReaction	100.0	0.25098039215686274	d13tewuu32wpbd	w13teuzzzqkgc2	2021-10-27T13:26:57.988-07:00	platereader	i1gb9bvvahrvqf	{}	[]							False	2021-10-27T13:26:58.069-07:00	54
404	Row:0-ct1gb8mcgvh77yy-ProteinActivity-Plate	ct1gb9bvve3w3bk	Container(Row:0-ct1gb8mcgvh77yy-ProteinActivity-Plate)	3	ProteinActivityReaction	aq1gbbsxvef4c6r	100.0	rs1f47z2uft2kyv	20:microliter	Protein	rs1f47z3qb2zdga	40:microliter	Protein	ct1gaq3z58r2frg:3				75:celsius	rs1fbyyzjd6ptbz	90:microliter	LigandMix	Row:0-ct1gb8mcgvh77yy-ProteinActivity-Plate-Read[5 minute]-ex[372 nanometer]-em[445 nanometer]	platereader	fluorescence		<transcriptic.jupyter.dataset.Dataset object at 0x175A0988>	Row:0-ct1gb8mcgvh77yy-ProteinActivity-Plate	A4	143.3273484089571	ct1gb9bvve3w3bk	ProteinActivityReaction	100.0	0.25098039215686274	d13tevqgs54ztm	w13teuzzzpfa7m	2021-10-27T11:23:21.666-07:00	platereader	i1gb9bvv5xu6fe	{}	[]							False	2021-10-27T11:23:21.748-07:00	5
405	Row:0-ct1gb8mcgvh77yy-ProteinActivity-Plate	ct1gb9bvve3w3bk	Container(Row:0-ct1gb8mcgvh77yy-ProteinActivity-Plate)	3	ProteinActivityReaction	aq1gbbsxvef4c6r	100.0	rs1f47z2uft2kyv	20:microliter	Protein	rs1f47z3qb2zdga	40:microliter	Protein	ct1gaq3z58r2frg:3				75:celsius	rs1fbyyzjd6ptbz	90:microliter	LigandMix	Row:0-ct1gb8mcgvh77yy-ProteinActivity-Plate-Read[8 minute]-ex[372 nanometer]-em[445 nanometer]	platereader	fluorescence		<transcriptic.jupyter.dataset.Dataset object at 0x175A0A18>	Row:0-ct1gb8mcgvh77yy-ProteinActivity-Plate	A4	143.60223823527963	ct1gb9bvve3w3bk	ProteinActivityReaction	100.0	0.25098039215686274	d13tevsnwktmn4	w13teuzzzpfa7z	2021-10-27T11:30:56.310-07:00	platereader	i1gb9bvv68wrgp	{}	[]							False	2021-10-27T11:30:56.395-07:00	8
406	Row:0-ct1gb8mcgvh77yy-ProteinActivity-Plate	ct1gb9bvve3w3bk	Container(Row:0-ct1gb8mcgvh77yy-ProteinActivity-Plate)	3	ProteinActivityReaction	aq1gbbsxvef4c6r	100.0	rs1f47z2uft2kyv	20:microliter	Protein	rs1f47z3qb2zdga	40:microliter	Protein	ct1gaq3z58r2frg:3				75:celsius	rs1fbyyzjd6ptbz	90:microliter	LigandMix	Row:0-ct1gb8mcgvh77yy-ProteinActivity-Plate-Read[47 minute]-ex[372 nanometer]-em[445 nanometer]	platereader	fluorescence		<transcriptic.jupyter.dataset.Dataset object at 0x175A0B38>	Row:0-ct1gb8mcgvh77yy-ProteinActivity-Plate	A4	139.69491567125957	ct1gb9bvve3w3bk	ProteinActivityReaction	100.0	0.25098039215686274	d13tewpsmv6qus	w13teuzzzqf3xs	2021-10-27T13:09:18.814-07:00	platereader	i1gb9bvv9vbbcv	{}	[]							False	2021-10-27T13:09:18.894-07:00	47
407	Row:0-ct1gb8mcgvh77yy-ProteinActivity-Plate	ct1gb9bvve3w3bk	Container(Row:0-ct1gb8mcgvh77yy-ProteinActivity-Plate)	3	ProteinActivityReaction	aq1gbbsxvef4c6r	100.0	rs1f47z2uft2kyv	20:microliter	Protein	rs1f47z3qb2zdga	40:microliter	Protein	ct1gaq3z58r2frg:3				75:celsius	rs1fbyyzjd6ptbz	90:microliter	LigandMix	Row:0-ct1gb8mcgvh77yy-ProteinActivity-Plate-Read[25 minute]-ex[372 nanometer]-em[445 nanometer]	platereader	fluorescence		<transcriptic.jupyter.dataset.Dataset object at 0x175A0400>	Row:0-ct1gb8mcgvh77yy-ProteinActivity-Plate	A4	143.74899856082394	ct1gb9bvve3w3bk	ProteinActivityReaction	100.0	0.25098039215686274	d13tew6wyg5zh8	w13teuzzzpvgdc	2021-10-27T12:13:49.743-07:00	platereader	i1gb9bvv7tr943	{}	[]							False	2021-10-27T12:13:49.827-07:00	25
408	Row:0-ct1gb8mcgvh77yy-ProteinActivity-Plate	ct1gb9bvve3w3bk	Container(Row:0-ct1gb8mcgvh77yy-ProteinActivity-Plate)	3	ProteinActivityReaction	aq1gbbsxvef4c6r	100.0	rs1f47z2uft2kyv	20:microliter	Protein	rs1f47z3qb2zdga	40:microliter	Protein	ct1gaq3z58r2frg:3				75:celsius	rs1fbyyzjd6ptbz	90:microliter	LigandMix	Row:0-ct1gb8mcgvh77yy-ProteinActivity-Plate-Read[12 minute]-ex[372 nanometer]-em[445 nanometer]	platereader	fluorescence		<transcriptic.jupyter.dataset.Dataset object at 0x17339E08>	Row:0-ct1gb8mcgvh77yy-ProteinActivity-Plate	A4	141.08758303545832	ct1gb9bvve3w3bk	ProteinActivityReaction	100.0	0.25098039215686274	d13tevvjb2p5jh	w13teuzzzpkpkw	2021-10-27T11:41:01.656-07:00	platereader	i1gb9bvv6m9qsz	{}	[]							False	2021-10-27T11:41:01.732-07:00	12
409	Row:0-ct1gb8mcgvh77yy-ProteinActivity-Plate	ct1gb9bvve3w3bk	Container(Row:0-ct1gb8mcgvh77yy-ProteinActivity-Plate)	3	ProteinActivityReaction	aq1gbbsxvef4c6r	100.0	rs1f47z2uft2kyv	20:microliter	Protein	rs1f47z3qb2zdga	40:microliter	Protein	ct1gaq3z58r2frg:3				75:celsius	rs1fbyyzjd6ptbz	90:microliter	LigandMix	Row:0-ct1gb8mcgvh77yy-ProteinActivity-Plate-Read[9 minute]-ex[372 nanometer]-em[445 nanometer]	platereader	fluorescence		<transcriptic.jupyter.dataset.Dataset object at 0x17339130>	Row:0-ct1gb8mcgvh77yy-ProteinActivity-Plate	A4	143.65466968601817	ct1gb9bvve3w3bk	ProteinActivityReaction	100.0	0.25098039215686274	d13tevtd8dkzuh	w13teuzzzpfa85	2021-10-27T11:33:27.413-07:00	platereader	i1gb9bvv6b75rr	{}	[]							False	2021-10-27T11:33:27.499-07:00	9
410	Row:0-ct1gb8mcgvh77yy-ProteinActivity-Plate	ct1gb9bvve3w3bk	Container(Row:0-ct1gb8mcgvh77yy-ProteinActivity-Plate)	3	ProteinActivityReaction	aq1gbbsxvef4c6r	100.0	rs1f47z2uft2kyv	20:microliter	Protein	rs1f47z3qb2zdga	40:microliter	Protein	ct1gaq3z58r2frg:3				75:celsius	rs1fbyyzjd6ptbz	90:microliter	LigandMix	Row:0-ct1gb8mcgvh77yy-ProteinActivity-Plate-Read[42 minute]-ex[372 nanometer]-em[445 nanometer]	platereader	fluorescence		<transcriptic.jupyter.dataset.Dataset object at 0x17339988>	Row:0-ct1gb8mcgvh77yy-ProteinActivity-Plate	A4	141.61712811486134	ct1gb9bvve3w3bk	ProteinActivityReaction	100.0	0.25098039215686274	d13tewk6wb22ha	w13teuzzzqapjr	2021-10-27T12:56:42.294-07:00	platereader	i1gb9bvv9djrpf	{}	[]							False	2021-10-27T12:56:42.371-07:00	42
411	Row:0-ct1gb8mcgvh77yy-ProteinActivity-Plate	ct1gb9bvve3w3bk	Container(Row:0-ct1gb8mcgvh77yy-ProteinActivity-Plate)	3	ProteinActivityReaction	aq1gbbsxvef4c6r	100.0	rs1f47z2uft2kyv	20:microliter	Protein	rs1f47z3qb2zdga	40:microliter	Protein	ct1gaq3z58r2frg:3				75:celsius	rs1fbyyzjd6ptbz	90:microliter	LigandMix	Row:0-ct1gb8mcgvh77yy-ProteinActivity-Plate-Read[26 minute]-ex[372 nanometer]-em[445 nanometer]	platereader	fluorescence		<transcriptic.jupyter.dataset.Dataset object at 0x17339BC8>	Row:0-ct1gb8mcgvh77yy-ProteinActivity-Plate	A4	142.45921245586268	ct1gb9bvve3w3bk	ProteinActivityReaction	100.0	0.25098039215686274	d13tew7nbck5f8	w13teuzzzpvgdg	2021-10-27T12:16:21.085-07:00	platereader	i1gb9bvv7x5ug6	{}	[]							False	2021-10-27T12:16:21.169-07:00	26
412	Row:0-ct1gb8mcgvh77yy-ProteinActivity-Plate	ct1gb9bvve3w3bk	Container(Row:0-ct1gb8mcgvh77yy-ProteinActivity-Plate)	3	ProteinActivityReaction	aq1gbbsxvef4c6r	100.0	rs1f47z2uft2kyv	20:microliter	Protein	rs1f47z3qb2zdga	40:microliter	Protein	ct1gaq3z58r2frg:3				75:celsius	rs1fbyyzjd6ptbz	90:microliter	LigandMix	Row:0-ct1gb8mcgvh77yy-ProteinActivity-Plate-Read[21 minute]-ex[372 nanometer]-em[445 nanometer]	platereader	fluorescence		<transcriptic.jupyter.dataset.Dataset object at 0x17339388>	Row:0-ct1gb8mcgvh77yy-ProteinActivity-Plate	A4	137.81914357065304	ct1gb9bvve3w3bk	ProteinActivityReaction	100.0	0.25098039215686274	d13tew42hxt69c	w13teuzzzpr3zf	2021-10-27T12:03:44.160-07:00	platereader	i1gb9bvv7fd9sr	{}	[]							False	2021-10-27T12:03:44.240-07:00	21
413	Row:0-ct1gb8mcgvh77yy-ProteinActivity-Plate	ct1gb9bvve3w3bk	Container(Row:0-ct1gb8mcgvh77yy-ProteinActivity-Plate)	3	ProteinActivityReaction	aq1gbbsxvef4c6r	100.0	rs1f47z2uft2kyv	20:microliter	Protein	rs1f47z3qb2zdga	40:microliter	Protein	ct1gaq3z58r2frg:3				75:celsius	rs1fbyyzjd6ptbz	90:microliter	LigandMix	Row:0-ct1gb8mcgvh77yy-ProteinActivity-Plate-Read[55 minute]-ex[372 nanometer]-em[445 nanometer]	platereader	fluorescence		<transcriptic.jupyter.dataset.Dataset object at 0x17339AC0>	Row:0-ct1gb8mcgvh77yy-ProteinActivity-Plate	A4	146.80188630063338	ct1gb9bvve3w3bk	ProteinActivityReaction	100.0	0.25098039215686274	d13tewvjdrxmdg	w13teuzzzqkgc6	2021-10-27T13:29:29.292-07:00	platereader	i1gb9bvvan6g4j	{}	[]							False	2021-10-27T13:29:29.374-07:00	55
414	Row:0-ct1gb8mcgvh77yy-ProteinActivity-Plate	ct1gb9bvve3w3bk	Container(Row:0-ct1gb8mcgvh77yy-ProteinActivity-Plate)	3	ProteinActivityReaction	aq1gbbsxvef4c6r	100.0	rs1f47z2uft2kyv	20:microliter	Protein	rs1f47z3qb2zdga	40:microliter	Protein	ct1gaq3z58r2frg:3				75:celsius	rs1fbyyzjd6ptbz	90:microliter	LigandMix	Row:0-ct1gb8mcgvh77yy-ProteinActivity-Plate-Read[59 minute]-ex[372 nanometer]-em[445 nanometer]	platereader	fluorescence		<transcriptic.jupyter.dataset.Dataset object at 0x17339928>	Row:0-ct1gb8mcgvh77yy-ProteinActivity-Plate	A4	140.87183871096772	ct1gb9bvve3w3bk	ProteinActivityReaction	100.0	0.25098039215686274	d13tewyeqzhv4u	w13teuzzzqqvr2	2021-10-27T13:39:34.159-07:00	platereader	i1gb9bvvazhfdv	{}	[]							False	2021-10-27T13:39:34.241-07:00	59
415	Row:0-ct1gb8mcgvh77yy-ProteinActivity-Plate	ct1gb9bvve3w3bk	Container(Row:0-ct1gb8mcgvh77yy-ProteinActivity-Plate)	3	ProteinActivityReaction	aq1gbbsxvef4c6r	100.0	rs1f47z2uft2kyv	20:microliter	Protein	rs1f47z3qb2zdga	40:microliter	Protein	ct1gaq3z58r2frg:3				75:celsius	rs1fbyyzjd6ptbz	90:microliter	LigandMix	Row:0-ct1gb8mcgvh77yy-ProteinActivity-Plate-Read[43 minute]-ex[372 nanometer]-em[445 nanometer]	platereader	fluorescence		<transcriptic.jupyter.dataset.Dataset object at 0x17339220>	Row:0-ct1gb8mcgvh77yy-ProteinActivity-Plate	A4	142.3436490862256	ct1gb9bvve3w3bk	ProteinActivityReaction	100.0	0.25098039215686274	d13tewkw8shsuj	w13teuzzzqapjv	2021-10-27T12:59:13.545-07:00	platereader	i1gb9bvv9gyc3j	{}	[]							False	2021-10-27T12:59:13.624-07:00	43
416	Row:0-ct1gb8mcgvh77yy-ProteinActivity-Plate	ct1gb9bvve3w3bk	Container(Row:0-ct1gb8mcgvh77yy-ProteinActivity-Plate)	3	ProteinActivityReaction	aq1gbbsxvef4c6r	100.0	rs1f47z2uft2kyv	20:microliter	Protein	rs1f47z3qb2zdga	40:microliter	Protein	ct1gaq3z58r2frg:3				75:celsius	rs1fbyyzjd6ptbz	90:microliter	LigandMix	Row:0-ct1gb8mcgvh77yy-ProteinActivity-Plate-Read[37 minute]-ex[372 nanometer]-em[445 nanometer]	platereader	fluorescence		<transcriptic.jupyter.dataset.Dataset object at 0x17339AD8>	Row:0-ct1gb8mcgvh77yy-ProteinActivity-Plate	A4	143.4413723397755	ct1gb9bvve3w3bk	ProteinActivityReaction	100.0	0.25098039215686274	d13tewfk78wqng	w13teuzzzq6a6p	2021-10-27T12:44:05.880-07:00	platereader	i1gb9bvv8xxd53	{}	[]							False	2021-10-27T12:44:05.964-07:00	37
417	Row:0-ct1gb8mcgvh77yy-ProteinActivity-Plate	ct1gb9bvve3w3bk	Container(Row:0-ct1gb8mcgvh77yy-ProteinActivity-Plate)	3	ProteinActivityReaction	aq1gbbsxvef4c6r	100.0	rs1f47z2uft2kyv	20:microliter	Protein	rs1f47z3qb2zdga	40:microliter	Protein	ct1gaq3z58r2frg:3				75:celsius	rs1fbyyzjd6ptbz	90:microliter	LigandMix	Row:0-ct1gb8mcgvh77yy-ProteinActivity-Plate-Read[7 minute]-ex[372 nanometer]-em[445 nanometer]	platereader	fluorescence		<transcriptic.jupyter.dataset.Dataset object at 0x173390D0>	Row:0-ct1gb8mcgvh77yy-ProteinActivity-Plate	A4	141.60888180870026	ct1gb9bvve3w3bk	ProteinActivityReaction	100.0	0.25098039215686274	d13tevrxjppgrf	w13teuzzzpfa7v	2021-10-27T11:28:24.961-07:00	platereader	i1gb9bvv65h64k	{}	[]							False	2021-10-27T11:28:25.040-07:00	7
418	Row:0-ct1gb8mcgvh77yy-ProteinActivity-Plate	ct1gb9bvve3w3bk	Container(Row:0-ct1gb8mcgvh77yy-ProteinActivity-Plate)	3	ProteinActivityReaction	aq1gbbsxvef4c6r	100.0	rs1f47z2uft2kyv	20:microliter	Protein	rs1f47z3qb2zdga	40:microliter	Protein	ct1gaq3z58r2frg:3				75:celsius	rs1fbyyzjd6ptbz	90:microliter	LigandMix	Row:0-ct1gb8mcgvh77yy-ProteinActivity-Plate-Read[15 minute]-ex[372 nanometer]-em[445 nanometer]	platereader	fluorescence		<transcriptic.jupyter.dataset.Dataset object at 0x17339B98>	Row:0-ct1gb8mcgvh77yy-ProteinActivity-Plate	A4	139.13060572963346	ct1gb9bvve3w3bk	ProteinActivityReaction	100.0	0.25098039215686274	d13tevxqcky55t	w13teuzzzpkpma	2021-10-27T11:48:35.662-07:00	platereader	i1gb9bvv6v84q8	{}	[]							False	2021-10-27T11:48:35.741-07:00	15
419	Row:0-ct1gb8mcgvh77yy-ProteinActivity-Plate	ct1gb9bvve3w3bk	Container(Row:0-ct1gb8mcgvh77yy-ProteinActivity-Plate)	3	ProteinActivityReaction	aq1gbbsxvef4c6r	100.0	rs1f47z2uft2kyv	20:microliter	Protein	rs1f47z3qb2zdga	40:microliter	Protein	ct1gaq3z58r2frg:3				75:celsius	rs1fbyyzjd6ptbz	90:microliter	LigandMix	Row:0-ct1gb8mcgvh77yy-ProteinActivity-Plate-Read[38 minute]-ex[372 nanometer]-em[445 nanometer]	platereader	fluorescence		<transcriptic.jupyter.dataset.Dataset object at 0x17339430>	Row:0-ct1gb8mcgvh77yy-ProteinActivity-Plate	A4	139.93265620791558	ct1gb9bvve3w3bk	ProteinActivityReaction	100.0	0.25098039215686274	d13tewgagx653p	w13teuzzzq6a6t	2021-10-27T12:46:36.960-07:00	platereader	i1gb9bvv927sd5	{}	[]							False	2021-10-27T12:46:37.038-07:00	38
420	Row:0-ct1gb8mcgvh77yy-ProteinActivity-Plate	ct1gb9bvve3w3bk	Container(Row:0-ct1gb8mcgvh77yy-ProteinActivity-Plate)	3	ProteinActivityReaction	aq1gbbsxvef4c6r	100.0	rs1f47z2uft2kyv	20:microliter	Protein	rs1f47z3qb2zdga	40:microliter	Protein	ct1gaq3z58r2frg:3				75:celsius	rs1fbyyzjd6ptbz	90:microliter	LigandMix	Row:0-ct1gb8mcgvh77yy-ProteinActivity-Plate-Read[17 minute]-ex[372 nanometer]-em[445 nanometer]	platereader	fluorescence		<transcriptic.jupyter.dataset.Dataset object at 0x017FD8C8>	Row:0-ct1gb8mcgvh77yy-ProteinActivity-Plate	A4	142.76299155351634	ct1gb9bvve3w3bk	ProteinActivityReaction	100.0	0.25098039215686274	d13tevz64a2wvg	w13teuzzzpr3yx	2021-10-27T11:53:38.544-07:00	platereader	i1gb9bvv72w4cd	{}	[]							False	2021-10-27T11:53:38.624-07:00	17
421	Row:0-ct1gb8mcgvh77yy-ProteinActivity-Plate	ct1gb9bvve3w3bk	Container(Row:0-ct1gb8mcgvh77yy-ProteinActivity-Plate)	3	ProteinActivityReaction	aq1gbbsxvef4c6r	100.0	rs1f47z2uft2kyv	20:microliter	Protein	rs1f47z3qb2zdga	40:microliter	Protein	ct1gaq3z58r2frg:3				75:celsius	rs1fbyyzjd6ptbz	90:microliter	LigandMix	Row:0-ct1gb8mcgvh77yy-ProteinActivity-Plate-Read[32 minute]-ex[372 nanometer]-em[445 nanometer]	platereader	fluorescence		<transcriptic.jupyter.dataset.Dataset object at 0x017FD2C8>	Row:0-ct1gb8mcgvh77yy-ProteinActivity-Plate	A4	139.95599437400546	ct1gb9bvve3w3bk	ProteinActivityReaction	100.0	0.25098039215686274	d13tewbyf8a9du	w13teuzzzpzvsn	2021-10-27T12:31:29.258-07:00	platereader	i1gb9bvv8g6ten	{}	[]							False	2021-10-27T12:31:29.340-07:00	32
422	Row:0-ct1gb8mcgvh77yy-ProteinActivity-Plate	ct1gb9bvve3w3bk	Container(Row:0-ct1gb8mcgvh77yy-ProteinActivity-Plate)	3	ProteinActivityReaction	aq1gbbsxvef4c6r	100.0	rs1f47z2uft2kyv	20:microliter	Protein	rs1f47z3qb2zdga	40:microliter	Protein	ct1gaq3z58r2frg:3				75:celsius	rs1fbyyzjd6ptbz	90:microliter	LigandMix	Row:0-ct1gb8mcgvh77yy-ProteinActivity-Plate-Read[44 minute]-ex[372 nanometer]-em[445 nanometer]	platereader	fluorescence		<transcriptic.jupyter.dataset.Dataset object at 0x017FDF40>	Row:0-ct1gb8mcgvh77yy-ProteinActivity-Plate	A4	141.44329997000895	ct1gb9bvve3w3bk	ProteinActivityReaction	100.0	0.25098039215686274	d13tewmmkwrwan	w13teuzzzqapjz	2021-10-27T13:01:44.942-07:00	platereader	i1gb9bvv9mcxfn	{}	[]							False	2021-10-27T13:01:45.028-07:00	44
423	Row:0-ct1gb8mcgvh77yy-ProteinActivity-Plate	ct1gb9bvve3w3bk	Container(Row:0-ct1gb8mcgvh77yy-ProteinActivity-Plate)	3	ProteinActivityReaction	aq1gbbsxvef4c6r	100.0	rs1f47z2uft2kyv	20:microliter	Protein	rs1f47z3qb2zdga	40:microliter	Protein	ct1gaq3z58r2frg:3				75:celsius	rs1fbyyzjd6ptbz	90:microliter	LigandMix	Row:0-ct1gb8mcgvh77yy-ProteinActivity-Plate-Read[24 minute]-ex[372 nanometer]-em[445 nanometer]	platereader	fluorescence		<transcriptic.jupyter.dataset.Dataset object at 0x017FD298>	Row:0-ct1gb8mcgvh77yy-ProteinActivity-Plate	A4	140.05003172924182	ct1gb9bvve3w3bk	ProteinActivityReaction	100.0	0.25098039215686274	d13tew67kx5wuh	w13teuzzzpvgd8	2021-10-27T12:11:18.256-07:00	platereader	i1gb9bvv7rfutz	{}	[]							False	2021-10-27T12:11:18.331-07:00	24
424	Row:0-ct1gb8mcgvh77yy-ProteinActivity-Plate	ct1gb9bvve3w3bk	Container(Row:0-ct1gb8mcgvh77yy-ProteinActivity-Plate)	3	ProteinActivityReaction	aq1gbbsxvef4c6r	100.0	rs1f47z2uft2kyv	20:microliter	Protein	rs1f47z3qb2zdga	40:microliter	Protein	ct1gaq3z58r2frg:3				75:celsius	rs1fbyyzjd6ptbz	90:microliter	LigandMix	Row:0-ct1gb8mcgvh77yy-ProteinActivity-Plate-Read[11 minute]-ex[372 nanometer]-em[445 nanometer]	platereader	fluorescence		<transcriptic.jupyter.dataset.Dataset object at 0x017FD400>	Row:0-ct1gb8mcgvh77yy-ProteinActivity-Plate	A4	142.3334289081437	ct1gb9bvve3w3bk	ProteinActivityReaction	100.0	0.25098039215686274	d13tevutynuynq	w13teuzzzpkpks	2021-10-27T11:38:30.424-07:00	platereader	i1gb9bvv6gv5dw	{}	[]							False	2021-10-27T11:38:30.503-07:00	11
425	Row:0-ct1gb8mcgvh77yy-ProteinActivity-Plate	ct1gb9bvve3w3bk	Container(Row:0-ct1gb8mcgvh77yy-ProteinActivity-Plate)	3	ProteinActivityReaction	aq1gbbsxvef4c6r	100.0	rs1f47z2uft2kyv	20:microliter	Protein	rs1f47z3qb2zdga	40:microliter	Protein	ct1gaq3z58r2frg:3				75:celsius	rs1fbyyzjd6ptbz	90:microliter	LigandMix	Row:0-ct1gb8mcgvh77yy-ProteinActivity-Plate-Read[30 minute]-ex[372 nanometer]-em[445 nanometer]	platereader	fluorescence		<transcriptic.jupyter.dataset.Dataset object at 0x017FD898>	Row:0-ct1gb8mcgvh77yy-ProteinActivity-Plate	A4	138.36174442212655	ct1gb9bvve3w3bk	ProteinActivityReaction	100.0	0.25098039215686274	d13tewahr5x8b7	w13teuzzzpzvsd	2021-10-27T12:26:26.508-07:00	platereader	i1gb9bvv8agtsg	{}	[]							False	2021-10-27T12:26:26.592-07:00	30
426	Row:0-ct1gb8mcgvh77yy-ProteinActivity-Plate	ct1gb9bvve3w3bk	Container(Row:0-ct1gb8mcgvh77yy-ProteinActivity-Plate)	3	ProteinActivityReaction	aq1gbbsxvef4c6r	100.0	rs1f47z2uft2kyv	20:microliter	Protein	rs1f47z3qb2zdga	40:microliter	Protein	ct1gaq3z58r2frg:3				75:celsius	rs1fbyyzjd6ptbz	90:microliter	LigandMix	Row:0-ct1gb8mcgvh77yy-ProteinActivity-Plate-Read[1 minute]-ex[372 nanometer]-em[445 nanometer]	platereader	fluorescence		<transcriptic.jupyter.dataset.Dataset object at 0x017FD478>	Row:0-ct1gb8mcgvh77yy-ProteinActivity-Plate	A4	144.83821996124632	ct1gb9bvve3w3bk	ProteinActivityReaction	100.0	0.25098039215686274	d13tevmm7mze55	w13teuzzzpavtm	2021-10-27T11:13:15.217-07:00	platereader	i1gb9bvv5kg764	{}	[]							False	2021-10-27T11:13:15.301-07:00	1
427	Row:0-ct1gb8mcgvh77yy-ProteinActivity-Plate	ct1gb9bvve3w3bk	Container(Row:0-ct1gb8mcgvh77yy-ProteinActivity-Plate)	73		aq1gbbsbu9snp6z	100.0	rs1f47z2uft2kyv	20:microliter	Protein	rs1f47z3qb2zdga	40:microliter	Protein	ct1gaq3z58r2frg:1				32.5:celsius				Row:0-ct1gb8mcgvh77yy-ProteinActivity-Plate-Read[60 minute]-ex[372 nanometer]-em[445 nanometer]	platereader	fluorescence		<transcriptic.jupyter.dataset.Dataset object at 0x016B56E8>	Row:0-ct1gb8mcgvh77yy-ProteinActivity-Plate	G2	290.89812594093615	ct1gb9bvve3w3bk		100.0	0.25098039215686274	d13tewz62yz8ye	w13teuzzzqqvr6	2021-10-27T13:42:05.304-07:00	platereader	i1gb9bvvb4x2sy	{}	[]							False	2021-10-27T13:42:05.386-07:00	60
428	Row:0-ct1gb8mcgvh77yy-ProteinActivity-Plate	ct1gb9bvve3w3bk	Container(Row:0-ct1gb8mcgvh77yy-ProteinActivity-Plate)	73		aq1gbbsbu9snp6z	100.0	rs1f47z2uft2kyv	20:microliter	Protein	rs1f47z3qb2zdga	40:microliter	Protein	ct1gaq3z58r2frg:1				32.5:celsius				Row:0-ct1gb8mcgvh77yy-ProteinActivity-Plate-Read[53 minute]-ex[372 nanometer]-em[445 nanometer]	platereader	fluorescence		<transcriptic.jupyter.dataset.Dataset object at 0x01A1DD48>	Row:0-ct1gb8mcgvh77yy-ProteinActivity-Plate	G2	279.4692675785648	ct1gb9bvve3w3bk		100.0	0.25098039215686274	d13tewu4q3h66p	w13teuzzzqkgbw	2021-10-27T13:24:26.626-07:00	platereader	i1gb9bvvafggfd	{}	[]							False	2021-10-27T13:24:26.706-07:00	53
429	Row:0-ct1gb8mcgvh77yy-ProteinActivity-Plate	ct1gb9bvve3w3bk	Container(Row:0-ct1gb8mcgvh77yy-ProteinActivity-Plate)	73		aq1gbbsbu9snp6z	100.0	rs1f47z2uft2kyv	20:microliter	Protein	rs1f47z3qb2zdga	40:microliter	Protein	ct1gaq3z58r2frg:1				32.5:celsius				Row:0-ct1gb8mcgvh77yy-ProteinActivity-Plate-Read[10 minute]-ex[372 nanometer]-em[445 nanometer]	platereader	fluorescence		<transcriptic.jupyter.dataset.Dataset object at 0x171F2730>	Row:0-ct1gb8mcgvh77yy-ProteinActivity-Plate	G2	158.73904800838525	ct1gb9bvve3w3bk		100.0	0.25098039215686274	d13tevu4md43pg	w13teuzzzpfa89	2021-10-27T11:35:58.995-07:00	platereader	i1gb9bvv6ekr5u	{}	[]							False	2021-10-27T11:35:59.072-07:00	10
430	Row:0-ct1gb8mcgvh77yy-ProteinActivity-Plate	ct1gb9bvve3w3bk	Container(Row:0-ct1gb8mcgvh77yy-ProteinActivity-Plate)	73		aq1gbbsbu9snp6z	100.0	rs1f47z2uft2kyv	20:microliter	Protein	rs1f47z3qb2zdga	40:microliter	Protein	ct1gaq3z58r2frg:1				32.5:celsius				Row:0-ct1gb8mcgvh77yy-ProteinActivity-Plate-Read[6 minute]-ex[372 nanometer]-em[445 nanometer]	platereader	fluorescence		<transcriptic.jupyter.dataset.Dataset object at 0x171F2808>	Row:0-ct1gb8mcgvh77yy-ProteinActivity-Plate	G2	149.8549307870198	ct1gb9bvve3w3bk		100.0	0.25098039215686274	d13tevr875y7uz	w13teuzzzpfa7r	2021-10-27T11:25:53.476-07:00	platereader	i1gb9bvv638ruh	{}	[]							False	2021-10-27T11:25:53.565-07:00	6
431	Row:0-ct1gb8mcgvh77yy-ProteinActivity-Plate	ct1gb9bvve3w3bk	Container(Row:0-ct1gb8mcgvh77yy-ProteinActivity-Plate)	73		aq1gbbsbu9snp6z	100.0	rs1f47z2uft2kyv	20:microliter	Protein	rs1f47z3qb2zdga	40:microliter	Protein	ct1gaq3z58r2frg:1				32.5:celsius				Row:0-ct1gb8mcgvh77yy-ProteinActivity-Plate-Read[46 minute]-ex[372 nanometer]-em[445 nanometer]	platereader	fluorescence		<transcriptic.jupyter.dataset.Dataset object at 0x171F29E8>	Row:0-ct1gb8mcgvh77yy-ProteinActivity-Plate	G2	265.554801012146	ct1gb9bvve3w3bk		100.0	0.25098039215686274	d13tewp39n4mk4	w13teuzzzqf3xn	2021-10-27T13:06:47.397-07:00	platereader	i1gb9bvv9t2x4t	{}	[]							False	2021-10-27T13:06:47.478-07:00	46
432	Row:0-ct1gb8mcgvh77yy-ProteinActivity-Plate	ct1gb9bvve3w3bk	Container(Row:0-ct1gb8mcgvh77yy-ProteinActivity-Plate)	73		aq1gbbsbu9snp6z	100.0	rs1f47z2uft2kyv	20:microliter	Protein	rs1f47z3qb2zdga	40:microliter	Protein	ct1gaq3z58r2frg:1				32.5:celsius				Row:0-ct1gb8mcgvh77yy-ProteinActivity-Plate-Read[13 minute]-ex[372 nanometer]-em[445 nanometer]	platereader	fluorescence		<transcriptic.jupyter.dataset.Dataset object at 0x171F2820>	Row:0-ct1gb8mcgvh77yy-ProteinActivity-Plate	G2	170.46993929628675	ct1gb9bvve3w3bk		100.0	0.25098039215686274	d13tevw9pazucc	w13teuzzzpkpm2	2021-10-27T11:43:33.083-07:00	platereader	i1gb9bvv6pj533	{}	[]							False	2021-10-27T11:43:33.164-07:00	13
433	Row:0-ct1gb8mcgvh77yy-ProteinActivity-Plate	ct1gb9bvve3w3bk	Container(Row:0-ct1gb8mcgvh77yy-ProteinActivity-Plate)	73		aq1gbbsbu9snp6z	100.0	rs1f47z2uft2kyv	20:microliter	Protein	rs1f47z3qb2zdga	40:microliter	Protein	ct1gaq3z58r2frg:1				32.5:celsius				Row:0-ct1gb8mcgvh77yy-ProteinActivity-Plate-Read[36 minute]-ex[372 nanometer]-em[445 nanometer]	platereader	fluorescence		<transcriptic.jupyter.dataset.Dataset object at 0x171F2C70>	Row:0-ct1gb8mcgvh77yy-ProteinActivity-Plate	G2	236.12098523507782	ct1gb9bvve3w3bk		100.0	0.25098039215686274	d13teweutmsn4u	w13teuzzzq6a6j	2021-10-27T12:41:34.378-07:00	platereader	i1gb9bvv8uhsqy	{}	[]							False	2021-10-27T12:41:34.462-07:00	36
434	Row:0-ct1gb8mcgvh77yy-ProteinActivity-Plate	ct1gb9bvve3w3bk	Container(Row:0-ct1gb8mcgvh77yy-ProteinActivity-Plate)	73		aq1gbbsbu9snp6z	100.0	rs1f47z2uft2kyv	20:microliter	Protein	rs1f47z3qb2zdga	40:microliter	Protein	ct1gaq3z58r2frg:1				32.5:celsius				Row:0-ct1gb8mcgvh77yy-ProteinActivity-Plate-Read[49 minute]-ex[372 nanometer]-em[445 nanometer]	platereader	fluorescence		<transcriptic.jupyter.dataset.Dataset object at 0x171F2958>	Row:0-ct1gb8mcgvh77yy-ProteinActivity-Plate	G2	269.8561118758189	ct1gb9bvve3w3bk		100.0	0.25098039215686274	d13tewr8bvty8v	w13teuzzzqf3y2	2021-10-27T13:14:21.553-07:00	platereader	i1gb9bvva45h63	{}	[]							False	2021-10-27T13:14:21.634-07:00	49
435	Row:0-ct1gb8mcgvh77yy-ProteinActivity-Plate	ct1gb9bvve3w3bk	Container(Row:0-ct1gb8mcgvh77yy-ProteinActivity-Plate)	73		aq1gbbsbu9snp6z	100.0	rs1f47z2uft2kyv	20:microliter	Protein	rs1f47z3qb2zdga	40:microliter	Protein	ct1gaq3z58r2frg:1				32.5:celsius				Row:0-ct1gb8mcgvh77yy-ProteinActivity-Plate-Read[18 minute]-ex[372 nanometer]-em[445 nanometer]	platereader	fluorescence		<transcriptic.jupyter.dataset.Dataset object at 0x171F25B0>	Row:0-ct1gb8mcgvh77yy-ProteinActivity-Plate	G2	181.41799064206788	ct1gb9bvve3w3bk		100.0	0.25098039215686274	d13tevzvfez2a8	w13teuzzzpr3z3	2021-10-27T11:56:09.947-07:00	platereader	i1gb9bvv76aprg	{}	[]							False	2021-10-27T11:56:10.025-07:00	18
436	Row:0-ct1gb8mcgvh77yy-ProteinActivity-Plate	ct1gb9bvve3w3bk	Container(Row:0-ct1gb8mcgvh77yy-ProteinActivity-Plate)	73		aq1gbbsbu9snp6z	100.0	rs1f47z2uft2kyv	20:microliter	Protein	rs1f47z3qb2zdga	40:microliter	Protein	ct1gaq3z58r2frg:1				32.5:celsius				Row:0-ct1gb8mcgvh77yy-ProteinActivity-Plate-Read[19 minute]-ex[372 nanometer]-em[445 nanometer]	platereader	fluorescence		<transcriptic.jupyter.dataset.Dataset object at 0x165E42B0>	Row:0-ct1gb8mcgvh77yy-ProteinActivity-Plate	G2	182.52104864767549	ct1gb9bvve3w3bk		100.0	0.25098039215686274	d13tew2ktjh5sp	w13teuzzzpr3z7	2021-10-27T11:58:41.338-07:00	platereader	i1gb9bvv79qa5k	{}	[]							False	2021-10-27T11:58:41.420-07:00	19
437	Row:0-ct1gb8mcgvh77yy-ProteinActivity-Plate	ct1gb9bvve3w3bk	Container(Row:0-ct1gb8mcgvh77yy-ProteinActivity-Plate)	73		aq1gbbsbu9snp6z	100.0	rs1f47z2uft2kyv	20:microliter	Protein	rs1f47z3qb2zdga	40:microliter	Protein	ct1gaq3z58r2frg:1				32.5:celsius				Row:0-ct1gb8mcgvh77yy-ProteinActivity-Plate-Read[4 minute]-ex[372 nanometer]-em[445 nanometer]	platereader	fluorescence		<transcriptic.jupyter.dataset.Dataset object at 0x165E4BC8>	Row:0-ct1gb8mcgvh77yy-ProteinActivity-Plate	G2	147.78967352413954	ct1gb9bvve3w3bk		100.0	0.25098039215686274	d13tevpscwpctb	w13teuzzzpavtz	2021-10-27T11:20:50.036-07:00	platereader	i1gb9bvv5vjs7c	{}	[]							False	2021-10-27T11:20:50.121-07:00	4
438	Row:0-ct1gb8mcgvh77yy-ProteinActivity-Plate	ct1gb9bvve3w3bk	Container(Row:0-ct1gb8mcgvh77yy-ProteinActivity-Plate)	73		aq1gbbsbu9snp6z	100.0	rs1f47z2uft2kyv	20:microliter	Protein	rs1f47z3qb2zdga	40:microliter	Protein	ct1gaq3z58r2frg:1				32.5:celsius				Row:0-ct1gb8mcgvh77yy-ProteinActivity-Plate-Read[22 minute]-ex[372 nanometer]-em[445 nanometer]	platereader	fluorescence		<transcriptic.jupyter.dataset.Dataset object at 0x165E4FB8>	Row:0-ct1gb8mcgvh77yy-ProteinActivity-Plate	G2	193.7898912613224	ct1gb9bvve3w3bk		100.0	0.25098039215686274	d13tew4rvme4e6	w13teuzzzpvgcy	2021-10-27T12:06:15.453-07:00	platereader	i1gb9bvv7hnp2t	{}	[]							False	2021-10-27T12:06:15.538-07:00	22
439	Row:0-ct1gb8mcgvh77yy-ProteinActivity-Plate	ct1gb9bvve3w3bk	Container(Row:0-ct1gb8mcgvh77yy-ProteinActivity-Plate)	73		aq1gbbsbu9snp6z	100.0	rs1f47z2uft2kyv	20:microliter	Protein	rs1f47z3qb2zdga	40:microliter	Protein	ct1gaq3z58r2frg:1				32.5:celsius				Row:0-ct1gb8mcgvh77yy-ProteinActivity-Plate-Read[48 minute]-ex[372 nanometer]-em[445 nanometer]	platereader	fluorescence		<transcriptic.jupyter.dataset.Dataset object at 0x165E47A8>	Row:0-ct1gb8mcgvh77yy-ProteinActivity-Plate	G2	272.2318021838401	ct1gb9bvve3w3bk		100.0	0.25098039215686274	d13tewqgz2tu86	w13teuzzzqf3xw	2021-10-27T13:11:50.221-07:00	platereader	i1gb9bvv9yqwry	{}	[]							False	2021-10-27T13:11:50.300-07:00	48
440	Row:0-ct1gb8mcgvh77yy-ProteinActivity-Plate	ct1gb9bvve3w3bk	Container(Row:0-ct1gb8mcgvh77yy-ProteinActivity-Plate)	73		aq1gbbsbu9snp6z	100.0	rs1f47z2uft2kyv	20:microliter	Protein	rs1f47z3qb2zdga	40:microliter	Protein	ct1gaq3z58r2frg:1				32.5:celsius				Row:0-ct1gb8mcgvh77yy-ProteinActivity-Plate-Read[58 minute]-ex[372 nanometer]-em[445 nanometer]	platereader	fluorescence		<transcriptic.jupyter.dataset.Dataset object at 0x165E49E8>	Row:0-ct1gb8mcgvh77yy-ProteinActivity-Plate	G2	299.7362797790228	ct1gb9bvve3w3bk		100.0	0.25098039215686274	d13tewxqd6thvd	w13teuzzzqqvqw	2021-10-27T13:37:02.829-07:00	platereader	i1gb9bvvaw4uzs	{}	[]							False	2021-10-27T13:37:02.909-07:00	58
441	Row:0-ct1gb8mcgvh77yy-ProteinActivity-Plate	ct1gb9bvve3w3bk	Container(Row:0-ct1gb8mcgvh77yy-ProteinActivity-Plate)	73		aq1gbbsbu9snp6z	100.0	rs1f47z2uft2kyv	20:microliter	Protein	rs1f47z3qb2zdga	40:microliter	Protein	ct1gaq3z58r2frg:1				32.5:celsius				Row:0-ct1gb8mcgvh77yy-ProteinActivity-Plate-Read[16 minute]-ex[372 nanometer]-em[445 nanometer]	platereader	fluorescence		<transcriptic.jupyter.dataset.Dataset object at 0x165E46B8>	Row:0-ct1gb8mcgvh77yy-ProteinActivity-Plate	G2	178.57267663460934	ct1gb9bvve3w3bk		100.0	0.25098039215686274	d13tevyera87jd	w13teuzzzpr3yt	2021-10-27T11:51:07.178-07:00	platereader	i1gb9bvv6ymq4b	{}	[]							False	2021-10-27T11:51:07.256-07:00	16
442	Row:0-ct1gb8mcgvh77yy-ProteinActivity-Plate	ct1gb9bvve3w3bk	Container(Row:0-ct1gb8mcgvh77yy-ProteinActivity-Plate)	73		aq1gbbsbu9snp6z	100.0	rs1f47z2uft2kyv	20:microliter	Protein	rs1f47z3qb2zdga	40:microliter	Protein	ct1gaq3z58r2frg:1				32.5:celsius				Row:0-ct1gb8mcgvh77yy-ProteinActivity-Plate-Read[57 minute]-ex[372 nanometer]-em[445 nanometer]	platereader	fluorescence		<transcriptic.jupyter.dataset.Dataset object at 0x165E4F58>	Row:0-ct1gb8mcgvh77yy-ProteinActivity-Plate	G2	290.4808337131318	ct1gb9bvve3w3bk		100.0	0.25098039215686274	d13tewwz24qea8	w13teuzzzqqvqs	2021-10-27T13:34:31.447-07:00	platereader	i1gb9bvvatufrq	{}	[]							False	2021-10-27T13:34:31.527-07:00	57
443	Row:0-ct1gb8mcgvh77yy-ProteinActivity-Plate	ct1gb9bvve3w3bk	Container(Row:0-ct1gb8mcgvh77yy-ProteinActivity-Plate)	73		aq1gbbsbu9snp6z	100.0	rs1f47z2uft2kyv	20:microliter	Protein	rs1f47z3qb2zdga	40:microliter	Protein	ct1gaq3z58r2frg:1				32.5:celsius				Row:0-ct1gb8mcgvh77yy-ProteinActivity-Plate-Read[33 minute]-ex[372 nanometer]-em[445 nanometer]	platereader	fluorescence		<transcriptic.jupyter.dataset.Dataset object at 0x165E4D48>	Row:0-ct1gb8mcgvh77yy-ProteinActivity-Plate	G2	221.14731703515488	ct1gb9bvve3w3bk		100.0	0.25098039215686274	d13tewcptkmced	w13teuzzzpzvss	2021-10-27T12:34:00.706-07:00	platereader	i1gb9bvv8kkdtr	{}	[]							False	2021-10-27T12:34:00.784-07:00	33
444	Row:0-ct1gb8mcgvh77yy-ProteinActivity-Plate	ct1gb9bvve3w3bk	Container(Row:0-ct1gb8mcgvh77yy-ProteinActivity-Plate)	73		aq1gbbsbu9snp6z	100.0	rs1f47z2uft2kyv	20:microliter	Protein	rs1f47z3qb2zdga	40:microliter	Protein	ct1gaq3z58r2frg:1				32.5:celsius				Row:0-ct1gb8mcgvh77yy-ProteinActivity-Plate-Read[27 minute]-ex[372 nanometer]-em[445 nanometer]	platereader	fluorescence		<transcriptic.jupyter.dataset.Dataset object at 0x165E4400>	Row:0-ct1gb8mcgvh77yy-ProteinActivity-Plate	G2	209.41199716526086	ct1gb9bvve3w3bk		100.0	0.25098039215686274	d13tew8cqasks2	w13teuzzzpvgdm	2021-10-27T12:18:52.658-07:00	platereader	i1gb9bvv7ze8r8	{}	[]							False	2021-10-27T12:18:52.738-07:00	27
445	Row:0-ct1gb8mcgvh77yy-ProteinActivity-Plate	ct1gb9bvve3w3bk	Container(Row:0-ct1gb8mcgvh77yy-ProteinActivity-Plate)	73		aq1gbbsbu9snp6z	100.0	rs1f47z2uft2kyv	20:microliter	Protein	rs1f47z3qb2zdga	40:microliter	Protein	ct1gaq3z58r2frg:1				32.5:celsius				Row:0-ct1gb8mcgvh77yy-ProteinActivity-Plate-Read[52 minute]-ex[372 nanometer]-em[445 nanometer]	platereader	fluorescence		<transcriptic.jupyter.dataset.Dataset object at 0x16C2AA60>	Row:0-ct1gb8mcgvh77yy-ProteinActivity-Plate	G2	282.17324630867296	ct1gb9bvve3w3bk		100.0	0.25098039215686274	d13tewtdcebe79	w13teuzzzqkgbs	2021-10-27T13:21:55.334-07:00	platereader	i1gb9bvvac3w3a	{}	[]							False	2021-10-27T13:21:55.417-07:00	52
446	Row:0-ct1gb8mcgvh77yy-ProteinActivity-Plate	ct1gb9bvve3w3bk	Container(Row:0-ct1gb8mcgvh77yy-ProteinActivity-Plate)	73		aq1gbbsbu9snp6z	100.0	rs1f47z2uft2kyv	20:microliter	Protein	rs1f47z3qb2zdga	40:microliter	Protein	ct1gaq3z58r2frg:1				32.5:celsius				Row:0-ct1gb8mcgvh77yy-ProteinActivity-Plate-Read[28 minute]-ex[372 nanometer]-em[445 nanometer]	platereader	fluorescence		<transcriptic.jupyter.dataset.Dataset object at 0x16C2A028>	Row:0-ct1gb8mcgvh77yy-ProteinActivity-Plate	G2	208.01388772408168	ct1gb9bvve3w3bk		100.0	0.25098039215686274	d13tew9425jsqc	w13teuzzzpzvs5	2021-10-27T12:21:23.771-07:00	platereader	i1gb9bvv84tu5b	{}	[]							False	2021-10-27T12:21:23.850-07:00	28
447	Row:0-ct1gb8mcgvh77yy-ProteinActivity-Plate	ct1gb9bvve3w3bk	Container(Row:0-ct1gb8mcgvh77yy-ProteinActivity-Plate)	73		aq1gbbsbu9snp6z	100.0	rs1f47z2uft2kyv	20:microliter	Protein	rs1f47z3qb2zdga	40:microliter	Protein	ct1gaq3z58r2frg:1				32.5:celsius				Row:0-ct1gb8mcgvh77yy-ProteinActivity-Plate-ex494 nanometer-em512 nanometer	platereader	fluorescence		<transcriptic.jupyter.dataset.Dataset object at 0x16C2A1C0>	Row:0-ct1gb8mcgvh77yy-ProteinActivity-Plate	G2	70856.86587314276	ct1gb9bvve3w3bk		100.0	0.1607843137254902	d13tevkvtrsja5	w13teuzzzpavtg	2021-10-27T11:10:43.658-07:00	platereader	i1gb9bvv5g3krz	{}	[]							False	2021-10-27T11:10:43.735-07:00	-1
448	Row:0-ct1gb8mcgvh77yy-ProteinActivity-Plate	ct1gb9bvve3w3bk	Container(Row:0-ct1gb8mcgvh77yy-ProteinActivity-Plate)	73		aq1gbbsbu9snp6z	100.0	rs1f47z2uft2kyv	20:microliter	Protein	rs1f47z3qb2zdga	40:microliter	Protein	ct1gaq3z58r2frg:1				32.5:celsius				Row:0-ct1gb8mcgvh77yy-ProteinActivity-Plate-Read[29 minute]-ex[372 nanometer]-em[445 nanometer]	platereader	fluorescence		<transcriptic.jupyter.dataset.Dataset object at 0x16C2A340>	Row:0-ct1gb8mcgvh77yy-ProteinActivity-Plate	G2	214.53516361799396	ct1gb9bvve3w3bk		100.0	0.25098039215686274	d13tew9tdb3gpm	w13teuzzzpzvs9	2021-10-27T12:23:55.176-07:00	platereader	i1gb9bvv8748dd	{}	[]							False	2021-10-27T12:23:55.260-07:00	29
449	Row:0-ct1gb8mcgvh77yy-ProteinActivity-Plate	ct1gb9bvve3w3bk	Container(Row:0-ct1gb8mcgvh77yy-ProteinActivity-Plate)	73		aq1gbbsbu9snp6z	100.0	rs1f47z2uft2kyv	20:microliter	Protein	rs1f47z3qb2zdga	40:microliter	Protein	ct1gaq3z58r2frg:1				32.5:celsius				Row:0-ct1gb8mcgvh77yy-ProteinActivity-Plate-Read[23 minute]-ex[372 nanometer]-em[445 nanometer]	platereader	fluorescence		<transcriptic.jupyter.dataset.Dataset object at 0x16C2AB50>	Row:0-ct1gb8mcgvh77yy-ProteinActivity-Plate	G2	195.52924810087484	ct1gb9bvve3w3bk		100.0	0.25098039215686274	d13tew5g92v7an	w13teuzzzpvgd4	2021-10-27T12:08:46.916-07:00	platereader	i1gb9bvv7n39ew	{}	[]							False	2021-10-27T12:08:47.003-07:00	23
450	Row:0-ct1gb8mcgvh77yy-ProteinActivity-Plate	ct1gb9bvve3w3bk	Container(Row:0-ct1gb8mcgvh77yy-ProteinActivity-Plate)	73		aq1gbbsbu9snp6z	100.0	rs1f47z2uft2kyv	20:microliter	Protein	rs1f47z3qb2zdga	40:microliter	Protein	ct1gaq3z58r2frg:1				32.5:celsius				Row:0-ct1gb8mcgvh77yy-ProteinActivity-Plate-Read[51 minute]-ex[372 nanometer]-em[445 nanometer]	platereader	fluorescence		<transcriptic.jupyter.dataset.Dataset object at 0x16C2A658>	Row:0-ct1gb8mcgvh77yy-ProteinActivity-Plate	G2	270.59021990506005	ct1gb9bvve3w3bk		100.0	0.25098039215686274	d13tewsp2b6n6b	w13teuzzzqkgbn	2021-10-27T13:19:24.163-07:00	platereader	i1gb9bvva9tgt8	{}	[]							False	2021-10-27T13:19:24.249-07:00	51
451	Row:0-ct1gb8mcgvh77yy-ProteinActivity-Plate	ct1gb9bvve3w3bk	Container(Row:0-ct1gb8mcgvh77yy-ProteinActivity-Plate)	73		aq1gbbsbu9snp6z	100.0	rs1f47z2uft2kyv	20:microliter	Protein	rs1f47z3qb2zdga	40:microliter	Protein	ct1gaq3z58r2frg:1				32.5:celsius				Row:0-ct1gb8mcgvh77yy-ProteinActivity-Plate-Read[39 minute]-ex[372 nanometer]-em[445 nanometer]	platereader	fluorescence		<transcriptic.jupyter.dataset.Dataset object at 0x16C2A4D8>	Row:0-ct1gb8mcgvh77yy-ProteinActivity-Plate	G2	239.75266949050504	ct1gb9bvve3w3bk		100.0	0.25098039215686274	d13tewgztvmq7c	w13teuzzzqapjc	2021-10-27T12:49:08.098-07:00	platereader	i1gb9bvv95mcs8	{}	[]							False	2021-10-27T12:49:08.183-07:00	39
452	Row:0-ct1gb8mcgvh77yy-ProteinActivity-Plate	ct1gb9bvve3w3bk	Container(Row:0-ct1gb8mcgvh77yy-ProteinActivity-Plate)	73		aq1gbbsbu9snp6z	100.0	rs1f47z2uft2kyv	20:microliter	Protein	rs1f47z3qb2zdga	40:microliter	Protein	ct1gaq3z58r2frg:1				32.5:celsius				Row:0-ct1gb8mcgvh77yy-ProteinActivity-Plate-Read[50 minute]-ex[372 nanometer]-em[445 nanometer]	platereader	fluorescence		<transcriptic.jupyter.dataset.Dataset object at 0x16C2A6D0>	Row:0-ct1gb8mcgvh77yy-ProteinActivity-Plate	G2	273.16891111982625	ct1gb9bvve3w3bk		100.0	0.25098039215686274	d13tewrxpf2azk	w13teuzzzqf3y6	2021-10-27T13:16:52.824-07:00	platereader	i1gb9bvva6dwe5	{}	[]							False	2021-10-27T13:16:52.900-07:00	50
453	Row:0-ct1gb8mcgvh77yy-ProteinActivity-Plate	ct1gb9bvve3w3bk	Container(Row:0-ct1gb8mcgvh77yy-ProteinActivity-Plate)	73		aq1gbbsbu9snp6z	100.0	rs1f47z2uft2kyv	20:microliter	Protein	rs1f47z3qb2zdga	40:microliter	Protein	ct1gaq3z58r2frg:1				32.5:celsius				Row:0-ct1gb8mcgvh77yy-ProteinActivity-Plate-Read[20 minute]-ex[372 nanometer]-em[445 nanometer]	platereader	fluorescence		<transcriptic.jupyter.dataset.Dataset object at 0x16C2AD60>	Row:0-ct1gb8mcgvh77yy-ProteinActivity-Plate	G2	195.6961365641594	ct1gb9bvve3w3bk		100.0	0.25098039215686274	d13tew3b6w58uk	w13teuzzzpr3zb	2021-10-27T12:01:12.780-07:00	platereader	i1gb9bvv7bypdn	{}	[]							False	2021-10-27T12:01:12.857-07:00	20
454	Row:0-ct1gb8mcgvh77yy-ProteinActivity-Plate	ct1gb9bvve3w3bk	Container(Row:0-ct1gb8mcgvh77yy-ProteinActivity-Plate)	73		aq1gbbsbu9snp6z	100.0	rs1f47z2uft2kyv	20:microliter	Protein	rs1f47z3qb2zdga	40:microliter	Protein	ct1gaq3z58r2frg:1				32.5:celsius				Row:0-ct1gb8mcgvh77yy-ProteinActivity-Plate-Read[41 minute]-ex[372 nanometer]-em[445 nanometer]	platereader	fluorescence		<transcriptic.jupyter.dataset.Dataset object at 0x16C2AB98>	Row:0-ct1gb8mcgvh77yy-ProteinActivity-Plate	G2	248.30266217641426	ct1gb9bvve3w3bk		100.0	0.25098039215686274	d13tewjfh9ykcw	w13teuzzzqapjm	2021-10-27T12:54:10.701-07:00	platereader	i1gb9bvv9baced	{}	[]							False	2021-10-27T12:54:10.782-07:00	41
455	Row:0-ct1gb8mcgvh77yy-ProteinActivity-Plate	ct1gb9bvve3w3bk	Container(Row:0-ct1gb8mcgvh77yy-ProteinActivity-Plate)	73		aq1gbbsbu9snp6z	100.0	rs1f47z2uft2kyv	20:microliter	Protein	rs1f47z3qb2zdga	40:microliter	Protein	ct1gaq3z58r2frg:1				32.5:celsius				Row:0-ct1gb8mcgvh77yy-ProteinActivity-Plate-Read[56 minute]-ex[372 nanometer]-em[445 nanometer]	platereader	fluorescence		<transcriptic.jupyter.dataset.Dataset object at 0x16C2A418>	Row:0-ct1gb8mcgvh77yy-ProteinActivity-Plate	G2	289.84129535427945	ct1gb9bvve3w3bk		100.0	0.25098039215686274	d13teww9pya2r5	w13teuzzzqkgca	2021-10-27T13:32:00.267-07:00	platereader	i1gb9bvvaqevcm	{}	[]							False	2021-10-27T13:32:00.344-07:00	56
456	Row:0-ct1gb8mcgvh77yy-ProteinActivity-Plate	ct1gb9bvve3w3bk	Container(Row:0-ct1gb8mcgvh77yy-ProteinActivity-Plate)	73		aq1gbbsbu9snp6z	100.0	rs1f47z2uft2kyv	20:microliter	Protein	rs1f47z3qb2zdga	40:microliter	Protein	ct1gaq3z58r2frg:1				32.5:celsius				Row:0-ct1gb8mcgvh77yy-ProteinActivity-Plate-Read[45 minute]-ex[372 nanometer]-em[445 nanometer]	platereader	fluorescence		<transcriptic.jupyter.dataset.Dataset object at 0x16C2AFB8>	Row:0-ct1gb8mcgvh77yy-ProteinActivity-Plate	G2	256.2080613224508	ct1gb9bvve3w3bk		100.0	0.25098039215686274	d13tewnbwy7vn2	w13teuzzzqf3xh	2021-10-27T13:04:16.102-07:00	platereader	i1gb9bvv9pnbqq	{}	[]							False	2021-10-27T13:04:16.180-07:00	45
457	Row:0-ct1gb8mcgvh77yy-ProteinActivity-Plate	ct1gb9bvve3w3bk	Container(Row:0-ct1gb8mcgvh77yy-ProteinActivity-Plate)	73		aq1gbbsbu9snp6z	100.0	rs1f47z2uft2kyv	20:microliter	Protein	rs1f47z3qb2zdga	40:microliter	Protein	ct1gaq3z58r2frg:1				32.5:celsius				Row:0-ct1gb8mcgvh77yy-ProteinActivity-Plate-Read[31 minute]-ex[372 nanometer]-em[445 nanometer]	platereader	fluorescence		<transcriptic.jupyter.dataset.Dataset object at 0x175A0358>	Row:0-ct1gb8mcgvh77yy-ProteinActivity-Plate	G2	221.55455883338055	ct1gb9bvve3w3bk		100.0	0.25098039215686274	d13tewb942grnb	w13teuzzzpzvsh	2021-10-27T12:28:57.850-07:00	platereader	i1gb9bvv8dwe6k	{}	[]							False	2021-10-27T12:28:57.928-07:00	31
458	Row:0-ct1gb8mcgvh77yy-ProteinActivity-Plate	ct1gb9bvve3w3bk	Container(Row:0-ct1gb8mcgvh77yy-ProteinActivity-Plate)	73		aq1gbbsbu9snp6z	100.0	rs1f47z2uft2kyv	20:microliter	Protein	rs1f47z3qb2zdga	40:microliter	Protein	ct1gaq3z58r2frg:1				32.5:celsius				Row:0-ct1gb8mcgvh77yy-ProteinActivity-Plate-Read[34 minute]-ex[372 nanometer]-em[445 nanometer]	platereader	fluorescence		<transcriptic.jupyter.dataset.Dataset object at 0x175A0A30>	Row:0-ct1gb8mcgvh77yy-ProteinActivity-Plate	G2	224.6188809786468	ct1gb9bvve3w3bk		100.0	0.25098039215686274	d13tewde5wzhdw	w13teuzzzq6a6a	2021-10-27T12:36:31.928-07:00	platereader	i1gb9bvv8nut3t	{}	[]							False	2021-10-27T12:36:32.010-07:00	34
459	Row:0-ct1gb8mcgvh77yy-ProteinActivity-Plate	ct1gb9bvve3w3bk	Container(Row:0-ct1gb8mcgvh77yy-ProteinActivity-Plate)	73		aq1gbbsbu9snp6z	100.0	rs1f47z2uft2kyv	20:microliter	Protein	rs1f47z3qb2zdga	40:microliter	Protein	ct1gaq3z58r2frg:1				32.5:celsius				Row:0-ct1gb8mcgvh77yy-ProteinActivity-Plate-Read[3 minute]-ex[372 nanometer]-em[445 nanometer]	platereader	fluorescence		<transcriptic.jupyter.dataset.Dataset object at 0x175A0E08>	Row:0-ct1gb8mcgvh77yy-ProteinActivity-Plate	G2	136.60751405168585	ct1gb9bvve3w3bk		100.0	0.25098039215686274	d13tevp2zf8g6x	w13teuzzzpavtv	2021-10-27T11:18:18.566-07:00	platereader	i1gb9bvv5s66t9	{}	[]							False	2021-10-27T11:18:18.648-07:00	3
460	Row:0-ct1gb8mcgvh77yy-ProteinActivity-Plate	ct1gb9bvve3w3bk	Container(Row:0-ct1gb8mcgvh77yy-ProteinActivity-Plate)	73		aq1gbbsbu9snp6z	100.0	rs1f47z2uft2kyv	20:microliter	Protein	rs1f47z3qb2zdga	40:microliter	Protein	ct1gaq3z58r2frg:1				32.5:celsius				Row:0-ct1gb8mcgvh77yy-ProteinActivity-Plate-Read[14 minute]-ex[372 nanometer]-em[445 nanometer]	platereader	fluorescence		<transcriptic.jupyter.dataset.Dataset object at 0x175A0D30>	Row:0-ct1gb8mcgvh77yy-ProteinActivity-Plate	G2	173.21208159505883	ct1gb9bvve3w3bk		100.0	0.25098039215686274	d13tevwyzdre7w	w13teuzzzpkpm6	2021-10-27T11:46:04.251-07:00	platereader	i1gb9bvv6sxqf6	{}	[]							False	2021-10-27T11:46:04.329-07:00	14
461	Row:0-ct1gb8mcgvh77yy-ProteinActivity-Plate	ct1gb9bvve3w3bk	Container(Row:0-ct1gb8mcgvh77yy-ProteinActivity-Plate)	73		aq1gbbsbu9snp6z	100.0	rs1f47z2uft2kyv	20:microliter	Protein	rs1f47z3qb2zdga	40:microliter	Protein	ct1gaq3z58r2frg:1				32.5:celsius				Row:0-ct1gb8mcgvh77yy-ProteinActivity-Plate-Read[35 minute]-ex[372 nanometer]-em[445 nanometer]	platereader	fluorescence		<transcriptic.jupyter.dataset.Dataset object at 0x175A0718>	Row:0-ct1gb8mcgvh77yy-ProteinActivity-Plate	G2	229.96782294258216	ct1gb9bvve3w3bk		100.0	0.25098039215686274	d13tewe5grv92g	w13teuzzzq6a6e	2021-10-27T12:39:03.259-07:00	platereader	i1gb9bvv8s9dfw	{}	[]							False	2021-10-27T12:39:03.345-07:00	35
462	Row:0-ct1gb8mcgvh77yy-ProteinActivity-Plate	ct1gb9bvve3w3bk	Container(Row:0-ct1gb8mcgvh77yy-ProteinActivity-Plate)	73		aq1gbbsbu9snp6z	100.0	rs1f47z2uft2kyv	20:microliter	Protein	rs1f47z3qb2zdga	40:microliter	Protein	ct1gaq3z58r2frg:1				32.5:celsius				Row:0-ct1gb8mcgvh77yy-ProteinActivity-Plate-Read[2 minute]-ex[372 nanometer]-em[445 nanometer]	platereader	fluorescence		<transcriptic.jupyter.dataset.Dataset object at 0x175A06D0>	Row:0-ct1gb8mcgvh77yy-ProteinActivity-Plate	G2	139.515949143548	ct1gb9bvve3w3bk		100.0	0.25098039215686274	d13tevnbkn7fwr	w13teuzzzpavtr	2021-10-27T11:15:46.804-07:00	platereader	i1gb9bvv5nrke6	{}	[]							False	2021-10-27T11:15:46.880-07:00	2
463	Row:0-ct1gb8mcgvh77yy-ProteinActivity-Plate	ct1gb9bvve3w3bk	Container(Row:0-ct1gb8mcgvh77yy-ProteinActivity-Plate)	73		aq1gbbsbu9snp6z	100.0	rs1f47z2uft2kyv	20:microliter	Protein	rs1f47z3qb2zdga	40:microliter	Protein	ct1gaq3z58r2frg:1				32.5:celsius				Row:0-ct1gb8mcgvh77yy-ProteinActivity-Plate-Read[40 minute]-ex[372 nanometer]-em[445 nanometer]	platereader	fluorescence		<transcriptic.jupyter.dataset.Dataset object at 0x175A0A78>	Row:0-ct1gb8mcgvh77yy-ProteinActivity-Plate	G2	251.23261750223872	ct1gb9bvve3w3bk		100.0	0.25098039215686274	d13tewhr6g4ng8	w13teuzzzqapjg	2021-10-27T12:51:39.377-07:00	platereader	i1gb9bvv97vs2a	{}	[]							False	2021-10-27T12:51:39.457-07:00	40
464	Row:0-ct1gb8mcgvh77yy-ProteinActivity-Plate	ct1gb9bvve3w3bk	Container(Row:0-ct1gb8mcgvh77yy-ProteinActivity-Plate)	73		aq1gbbsbu9snp6z	100.0	rs1f47z2uft2kyv	20:microliter	Protein	rs1f47z3qb2zdga	40:microliter	Protein	ct1gaq3z58r2frg:1				32.5:celsius				Row:0-ct1gb8mcgvh77yy-ProteinActivity-Plate-Read[54 minute]-ex[372 nanometer]-em[445 nanometer]	platereader	fluorescence		<transcriptic.jupyter.dataset.Dataset object at 0x175A0F40>	Row:0-ct1gb8mcgvh77yy-ProteinActivity-Plate	G2	282.1088613874288	ct1gb9bvve3w3bk		100.0	0.25098039215686274	d13tewuu32wpbd	w13teuzzzqkgc2	2021-10-27T13:26:57.988-07:00	platereader	i1gb9bvvahrvqf	{}	[]							False	2021-10-27T13:26:58.069-07:00	54
465	Row:0-ct1gb8mcgvh77yy-ProteinActivity-Plate	ct1gb9bvve3w3bk	Container(Row:0-ct1gb8mcgvh77yy-ProteinActivity-Plate)	73		aq1gbbsbu9snp6z	100.0	rs1f47z2uft2kyv	20:microliter	Protein	rs1f47z3qb2zdga	40:microliter	Protein	ct1gaq3z58r2frg:1				32.5:celsius				Row:0-ct1gb8mcgvh77yy-ProteinActivity-Plate-Read[5 minute]-ex[372 nanometer]-em[445 nanometer]	platereader	fluorescence		<transcriptic.jupyter.dataset.Dataset object at 0x175A0988>	Row:0-ct1gb8mcgvh77yy-ProteinActivity-Plate	G2	145.35956389087318	ct1gb9bvve3w3bk		100.0	0.25098039215686274	d13tevqgs54ztm	w13teuzzzpfa7m	2021-10-27T11:23:21.666-07:00	platereader	i1gb9bvv5xu6fe	{}	[]							False	2021-10-27T11:23:21.748-07:00	5
466	Row:0-ct1gb8mcgvh77yy-ProteinActivity-Plate	ct1gb9bvve3w3bk	Container(Row:0-ct1gb8mcgvh77yy-ProteinActivity-Plate)	73		aq1gbbsbu9snp6z	100.0	rs1f47z2uft2kyv	20:microliter	Protein	rs1f47z3qb2zdga	40:microliter	Protein	ct1gaq3z58r2frg:1				32.5:celsius				Row:0-ct1gb8mcgvh77yy-ProteinActivity-Plate-Read[8 minute]-ex[372 nanometer]-em[445 nanometer]	platereader	fluorescence		<transcriptic.jupyter.dataset.Dataset object at 0x175A0A18>	Row:0-ct1gb8mcgvh77yy-ProteinActivity-Plate	G2	154.86611814405353	ct1gb9bvve3w3bk		100.0	0.25098039215686274	d13tevsnwktmn4	w13teuzzzpfa7z	2021-10-27T11:30:56.310-07:00	platereader	i1gb9bvv68wrgp	{}	[]							False	2021-10-27T11:30:56.395-07:00	8
467	Row:0-ct1gb8mcgvh77yy-ProteinActivity-Plate	ct1gb9bvve3w3bk	Container(Row:0-ct1gb8mcgvh77yy-ProteinActivity-Plate)	73		aq1gbbsbu9snp6z	100.0	rs1f47z2uft2kyv	20:microliter	Protein	rs1f47z3qb2zdga	40:microliter	Protein	ct1gaq3z58r2frg:1				32.5:celsius				Row:0-ct1gb8mcgvh77yy-ProteinActivity-Plate-Read[47 minute]-ex[372 nanometer]-em[445 nanometer]	platereader	fluorescence		<transcriptic.jupyter.dataset.Dataset object at 0x175A0B38>	Row:0-ct1gb8mcgvh77yy-ProteinActivity-Plate	G2	259.6614385708148	ct1gb9bvve3w3bk		100.0	0.25098039215686274	d13tewpsmv6qus	w13teuzzzqf3xs	2021-10-27T13:09:18.814-07:00	platereader	i1gb9bvv9vbbcv	{}	[]							False	2021-10-27T13:09:18.894-07:00	47
468	Row:0-ct1gb8mcgvh77yy-ProteinActivity-Plate	ct1gb9bvve3w3bk	Container(Row:0-ct1gb8mcgvh77yy-ProteinActivity-Plate)	73		aq1gbbsbu9snp6z	100.0	rs1f47z2uft2kyv	20:microliter	Protein	rs1f47z3qb2zdga	40:microliter	Protein	ct1gaq3z58r2frg:1				32.5:celsius				Row:0-ct1gb8mcgvh77yy-ProteinActivity-Plate-Read[25 minute]-ex[372 nanometer]-em[445 nanometer]	platereader	fluorescence		<transcriptic.jupyter.dataset.Dataset object at 0x175A0400>	Row:0-ct1gb8mcgvh77yy-ProteinActivity-Plate	G2	205.27235427692642	ct1gb9bvve3w3bk		100.0	0.25098039215686274	d13tew6wyg5zh8	w13teuzzzpvgdc	2021-10-27T12:13:49.743-07:00	platereader	i1gb9bvv7tr943	{}	[]							False	2021-10-27T12:13:49.827-07:00	25
469	Row:0-ct1gb8mcgvh77yy-ProteinActivity-Plate	ct1gb9bvve3w3bk	Container(Row:0-ct1gb8mcgvh77yy-ProteinActivity-Plate)	73		aq1gbbsbu9snp6z	100.0	rs1f47z2uft2kyv	20:microliter	Protein	rs1f47z3qb2zdga	40:microliter	Protein	ct1gaq3z58r2frg:1				32.5:celsius				Row:0-ct1gb8mcgvh77yy-ProteinActivity-Plate-Read[12 minute]-ex[372 nanometer]-em[445 nanometer]	platereader	fluorescence		<transcriptic.jupyter.dataset.Dataset object at 0x17339E08>	Row:0-ct1gb8mcgvh77yy-ProteinActivity-Plate	G2	165.36287534064428	ct1gb9bvve3w3bk		100.0	0.25098039215686274	d13tevvjb2p5jh	w13teuzzzpkpkw	2021-10-27T11:41:01.656-07:00	platereader	i1gb9bvv6m9qsz	{}	[]							False	2021-10-27T11:41:01.732-07:00	12
470	Row:0-ct1gb8mcgvh77yy-ProteinActivity-Plate	ct1gb9bvve3w3bk	Container(Row:0-ct1gb8mcgvh77yy-ProteinActivity-Plate)	73		aq1gbbsbu9snp6z	100.0	rs1f47z2uft2kyv	20:microliter	Protein	rs1f47z3qb2zdga	40:microliter	Protein	ct1gaq3z58r2frg:1				32.5:celsius				Row:0-ct1gb8mcgvh77yy-ProteinActivity-Plate-Read[9 minute]-ex[372 nanometer]-em[445 nanometer]	platereader	fluorescence		<transcriptic.jupyter.dataset.Dataset object at 0x17339130>	Row:0-ct1gb8mcgvh77yy-ProteinActivity-Plate	G2	162.26657728473563	ct1gb9bvve3w3bk		100.0	0.25098039215686274	d13tevtd8dkzuh	w13teuzzzpfa85	2021-10-27T11:33:27.413-07:00	platereader	i1gb9bvv6b75rr	{}	[]							False	2021-10-27T11:33:27.499-07:00	9
471	Row:0-ct1gb8mcgvh77yy-ProteinActivity-Plate	ct1gb9bvve3w3bk	Container(Row:0-ct1gb8mcgvh77yy-ProteinActivity-Plate)	73		aq1gbbsbu9snp6z	100.0	rs1f47z2uft2kyv	20:microliter	Protein	rs1f47z3qb2zdga	40:microliter	Protein	ct1gaq3z58r2frg:1				32.5:celsius				Row:0-ct1gb8mcgvh77yy-ProteinActivity-Plate-Read[42 minute]-ex[372 nanometer]-em[445 nanometer]	platereader	fluorescence		<transcriptic.jupyter.dataset.Dataset object at 0x17339988>	Row:0-ct1gb8mcgvh77yy-ProteinActivity-Plate	G2	248.31279412886016	ct1gb9bvve3w3bk		100.0	0.25098039215686274	d13tewk6wb22ha	w13teuzzzqapjr	2021-10-27T12:56:42.294-07:00	platereader	i1gb9bvv9djrpf	{}	[]							False	2021-10-27T12:56:42.371-07:00	42
472	Row:0-ct1gb8mcgvh77yy-ProteinActivity-Plate	ct1gb9bvve3w3bk	Container(Row:0-ct1gb8mcgvh77yy-ProteinActivity-Plate)	73		aq1gbbsbu9snp6z	100.0	rs1f47z2uft2kyv	20:microliter	Protein	rs1f47z3qb2zdga	40:microliter	Protein	ct1gaq3z58r2frg:1				32.5:celsius				Row:0-ct1gb8mcgvh77yy-ProteinActivity-Plate-Read[26 minute]-ex[372 nanometer]-em[445 nanometer]	platereader	fluorescence		<transcriptic.jupyter.dataset.Dataset object at 0x17339BC8>	Row:0-ct1gb8mcgvh77yy-ProteinActivity-Plate	G2	206.32489213742176	ct1gb9bvve3w3bk		100.0	0.25098039215686274	d13tew7nbck5f8	w13teuzzzpvgdg	2021-10-27T12:16:21.085-07:00	platereader	i1gb9bvv7x5ug6	{}	[]							False	2021-10-27T12:16:21.169-07:00	26
473	Row:0-ct1gb8mcgvh77yy-ProteinActivity-Plate	ct1gb9bvve3w3bk	Container(Row:0-ct1gb8mcgvh77yy-ProteinActivity-Plate)	73		aq1gbbsbu9snp6z	100.0	rs1f47z2uft2kyv	20:microliter	Protein	rs1f47z3qb2zdga	40:microliter	Protein	ct1gaq3z58r2frg:1				32.5:celsius				Row:0-ct1gb8mcgvh77yy-ProteinActivity-Plate-Read[21 minute]-ex[372 nanometer]-em[445 nanometer]	platereader	fluorescence		<transcriptic.jupyter.dataset.Dataset object at 0x17339388>	Row:0-ct1gb8mcgvh77yy-ProteinActivity-Plate	G2	188.63219574086804	ct1gb9bvve3w3bk		100.0	0.25098039215686274	d13tew42hxt69c	w13teuzzzpr3zf	2021-10-27T12:03:44.160-07:00	platereader	i1gb9bvv7fd9sr	{}	[]							False	2021-10-27T12:03:44.240-07:00	21
474	Row:0-ct1gb8mcgvh77yy-ProteinActivity-Plate	ct1gb9bvve3w3bk	Container(Row:0-ct1gb8mcgvh77yy-ProteinActivity-Plate)	73		aq1gbbsbu9snp6z	100.0	rs1f47z2uft2kyv	20:microliter	Protein	rs1f47z3qb2zdga	40:microliter	Protein	ct1gaq3z58r2frg:1				32.5:celsius				Row:0-ct1gb8mcgvh77yy-ProteinActivity-Plate-Read[55 minute]-ex[372 nanometer]-em[445 nanometer]	platereader	fluorescence		<transcriptic.jupyter.dataset.Dataset object at 0x17339AC0>	Row:0-ct1gb8mcgvh77yy-ProteinActivity-Plate	G2	295.0054365598145	ct1gb9bvve3w3bk		100.0	0.25098039215686274	d13tewvjdrxmdg	w13teuzzzqkgc6	2021-10-27T13:29:29.292-07:00	platereader	i1gb9bvvan6g4j	{}	[]							False	2021-10-27T13:29:29.374-07:00	55
475	Row:0-ct1gb8mcgvh77yy-ProteinActivity-Plate	ct1gb9bvve3w3bk	Container(Row:0-ct1gb8mcgvh77yy-ProteinActivity-Plate)	73		aq1gbbsbu9snp6z	100.0	rs1f47z2uft2kyv	20:microliter	Protein	rs1f47z3qb2zdga	40:microliter	Protein	ct1gaq3z58r2frg:1				32.5:celsius				Row:0-ct1gb8mcgvh77yy-ProteinActivity-Plate-Read[59 minute]-ex[372 nanometer]-em[445 nanometer]	platereader	fluorescence		<transcriptic.jupyter.dataset.Dataset object at 0x17339928>	Row:0-ct1gb8mcgvh77yy-ProteinActivity-Plate	G2	295.62398497100264	ct1gb9bvve3w3bk		100.0	0.25098039215686274	d13tewyeqzhv4u	w13teuzzzqqvr2	2021-10-27T13:39:34.159-07:00	platereader	i1gb9bvvazhfdv	{}	[]							False	2021-10-27T13:39:34.241-07:00	59
476	Row:0-ct1gb8mcgvh77yy-ProteinActivity-Plate	ct1gb9bvve3w3bk	Container(Row:0-ct1gb8mcgvh77yy-ProteinActivity-Plate)	73		aq1gbbsbu9snp6z	100.0	rs1f47z2uft2kyv	20:microliter	Protein	rs1f47z3qb2zdga	40:microliter	Protein	ct1gaq3z58r2frg:1				32.5:celsius				Row:0-ct1gb8mcgvh77yy-ProteinActivity-Plate-Read[43 minute]-ex[372 nanometer]-em[445 nanometer]	platereader	fluorescence		<transcriptic.jupyter.dataset.Dataset object at 0x17339220>	Row:0-ct1gb8mcgvh77yy-ProteinActivity-Plate	G2	252.74775507297667	ct1gb9bvve3w3bk		100.0	0.25098039215686274	d13tewkw8shsuj	w13teuzzzqapjv	2021-10-27T12:59:13.545-07:00	platereader	i1gb9bvv9gyc3j	{}	[]							False	2021-10-27T12:59:13.624-07:00	43
477	Row:0-ct1gb8mcgvh77yy-ProteinActivity-Plate	ct1gb9bvve3w3bk	Container(Row:0-ct1gb8mcgvh77yy-ProteinActivity-Plate)	73		aq1gbbsbu9snp6z	100.0	rs1f47z2uft2kyv	20:microliter	Protein	rs1f47z3qb2zdga	40:microliter	Protein	ct1gaq3z58r2frg:1				32.5:celsius				Row:0-ct1gb8mcgvh77yy-ProteinActivity-Plate-Read[37 minute]-ex[372 nanometer]-em[445 nanometer]	platereader	fluorescence		<transcriptic.jupyter.dataset.Dataset object at 0x17339AD8>	Row:0-ct1gb8mcgvh77yy-ProteinActivity-Plate	G2	238.54826971200316	ct1gb9bvve3w3bk		100.0	0.25098039215686274	d13tewfk78wqng	w13teuzzzq6a6p	2021-10-27T12:44:05.880-07:00	platereader	i1gb9bvv8xxd53	{}	[]							False	2021-10-27T12:44:05.964-07:00	37
478	Row:0-ct1gb8mcgvh77yy-ProteinActivity-Plate	ct1gb9bvve3w3bk	Container(Row:0-ct1gb8mcgvh77yy-ProteinActivity-Plate)	73		aq1gbbsbu9snp6z	100.0	rs1f47z2uft2kyv	20:microliter	Protein	rs1f47z3qb2zdga	40:microliter	Protein	ct1gaq3z58r2frg:1				32.5:celsius				Row:0-ct1gb8mcgvh77yy-ProteinActivity-Plate-Read[7 minute]-ex[372 nanometer]-em[445 nanometer]	platereader	fluorescence		<transcriptic.jupyter.dataset.Dataset object at 0x173390D0>	Row:0-ct1gb8mcgvh77yy-ProteinActivity-Plate	G2	154.6003589284237	ct1gb9bvve3w3bk		100.0	0.25098039215686274	d13tevrxjppgrf	w13teuzzzpfa7v	2021-10-27T11:28:24.961-07:00	platereader	i1gb9bvv65h64k	{}	[]							False	2021-10-27T11:28:25.040-07:00	7
479	Row:0-ct1gb8mcgvh77yy-ProteinActivity-Plate	ct1gb9bvve3w3bk	Container(Row:0-ct1gb8mcgvh77yy-ProteinActivity-Plate)	73		aq1gbbsbu9snp6z	100.0	rs1f47z2uft2kyv	20:microliter	Protein	rs1f47z3qb2zdga	40:microliter	Protein	ct1gaq3z58r2frg:1				32.5:celsius				Row:0-ct1gb8mcgvh77yy-ProteinActivity-Plate-Read[15 minute]-ex[372 nanometer]-em[445 nanometer]	platereader	fluorescence		<transcriptic.jupyter.dataset.Dataset object at 0x17339B98>	Row:0-ct1gb8mcgvh77yy-ProteinActivity-Plate	G2	173.65979027062062	ct1gb9bvve3w3bk		100.0	0.25098039215686274	d13tevxqcky55t	w13teuzzzpkpma	2021-10-27T11:48:35.662-07:00	platereader	i1gb9bvv6v84q8	{}	[]							False	2021-10-27T11:48:35.741-07:00	15
480	Row:0-ct1gb8mcgvh77yy-ProteinActivity-Plate	ct1gb9bvve3w3bk	Container(Row:0-ct1gb8mcgvh77yy-ProteinActivity-Plate)	73		aq1gbbsbu9snp6z	100.0	rs1f47z2uft2kyv	20:microliter	Protein	rs1f47z3qb2zdga	40:microliter	Protein	ct1gaq3z58r2frg:1				32.5:celsius				Row:0-ct1gb8mcgvh77yy-ProteinActivity-Plate-Read[38 minute]-ex[372 nanometer]-em[445 nanometer]	platereader	fluorescence		<transcriptic.jupyter.dataset.Dataset object at 0x17339430>	Row:0-ct1gb8mcgvh77yy-ProteinActivity-Plate	G2	242.61372050793537	ct1gb9bvve3w3bk		100.0	0.25098039215686274	d13tewgagx653p	w13teuzzzq6a6t	2021-10-27T12:46:36.960-07:00	platereader	i1gb9bvv927sd5	{}	[]							False	2021-10-27T12:46:37.038-07:00	38
481	Row:0-ct1gb8mcgvh77yy-ProteinActivity-Plate	ct1gb9bvve3w3bk	Container(Row:0-ct1gb8mcgvh77yy-ProteinActivity-Plate)	73		aq1gbbsbu9snp6z	100.0	rs1f47z2uft2kyv	20:microliter	Protein	rs1f47z3qb2zdga	40:microliter	Protein	ct1gaq3z58r2frg:1				32.5:celsius				Row:0-ct1gb8mcgvh77yy-ProteinActivity-Plate-Read[17 minute]-ex[372 nanometer]-em[445 nanometer]	platereader	fluorescence		<transcriptic.jupyter.dataset.Dataset object at 0x017FD8C8>	Row:0-ct1gb8mcgvh77yy-ProteinActivity-Plate	G2	180.32704029903886	ct1gb9bvve3w3bk		100.0	0.25098039215686274	d13tevz64a2wvg	w13teuzzzpr3yx	2021-10-27T11:53:38.544-07:00	platereader	i1gb9bvv72w4cd	{}	[]							False	2021-10-27T11:53:38.624-07:00	17
482	Row:0-ct1gb8mcgvh77yy-ProteinActivity-Plate	ct1gb9bvve3w3bk	Container(Row:0-ct1gb8mcgvh77yy-ProteinActivity-Plate)	73		aq1gbbsbu9snp6z	100.0	rs1f47z2uft2kyv	20:microliter	Protein	rs1f47z3qb2zdga	40:microliter	Protein	ct1gaq3z58r2frg:1				32.5:celsius				Row:0-ct1gb8mcgvh77yy-ProteinActivity-Plate-Read[32 minute]-ex[372 nanometer]-em[445 nanometer]	platereader	fluorescence		<transcriptic.jupyter.dataset.Dataset object at 0x017FD2C8>	Row:0-ct1gb8mcgvh77yy-ProteinActivity-Plate	G2	222.6072625718744	ct1gb9bvve3w3bk		100.0	0.25098039215686274	d13tewbyf8a9du	w13teuzzzpzvsn	2021-10-27T12:31:29.258-07:00	platereader	i1gb9bvv8g6ten	{}	[]							False	2021-10-27T12:31:29.340-07:00	32
483	Row:0-ct1gb8mcgvh77yy-ProteinActivity-Plate	ct1gb9bvve3w3bk	Container(Row:0-ct1gb8mcgvh77yy-ProteinActivity-Plate)	73		aq1gbbsbu9snp6z	100.0	rs1f47z2uft2kyv	20:microliter	Protein	rs1f47z3qb2zdga	40:microliter	Protein	ct1gaq3z58r2frg:1				32.5:celsius				Row:0-ct1gb8mcgvh77yy-ProteinActivity-Plate-Read[44 minute]-ex[372 nanometer]-em[445 nanometer]	platereader	fluorescence		<transcriptic.jupyter.dataset.Dataset object at 0x017FDF40>	Row:0-ct1gb8mcgvh77yy-ProteinActivity-Plate	G2	257.2133561456894	ct1gb9bvve3w3bk		100.0	0.25098039215686274	d13tewmmkwrwan	w13teuzzzqapjz	2021-10-27T13:01:44.942-07:00	platereader	i1gb9bvv9mcxfn	{}	[]							False	2021-10-27T13:01:45.028-07:00	44
484	Row:0-ct1gb8mcgvh77yy-ProteinActivity-Plate	ct1gb9bvve3w3bk	Container(Row:0-ct1gb8mcgvh77yy-ProteinActivity-Plate)	73		aq1gbbsbu9snp6z	100.0	rs1f47z2uft2kyv	20:microliter	Protein	rs1f47z3qb2zdga	40:microliter	Protein	ct1gaq3z58r2frg:1				32.5:celsius				Row:0-ct1gb8mcgvh77yy-ProteinActivity-Plate-Read[24 minute]-ex[372 nanometer]-em[445 nanometer]	platereader	fluorescence		<transcriptic.jupyter.dataset.Dataset object at 0x017FD298>	Row:0-ct1gb8mcgvh77yy-ProteinActivity-Plate	G2	200.43277241803455	ct1gb9bvve3w3bk		100.0	0.25098039215686274	d13tew67kx5wuh	w13teuzzzpvgd8	2021-10-27T12:11:18.256-07:00	platereader	i1gb9bvv7rfutz	{}	[]							False	2021-10-27T12:11:18.331-07:00	24
485	Row:0-ct1gb8mcgvh77yy-ProteinActivity-Plate	ct1gb9bvve3w3bk	Container(Row:0-ct1gb8mcgvh77yy-ProteinActivity-Plate)	73		aq1gbbsbu9snp6z	100.0	rs1f47z2uft2kyv	20:microliter	Protein	rs1f47z3qb2zdga	40:microliter	Protein	ct1gaq3z58r2frg:1				32.5:celsius				Row:0-ct1gb8mcgvh77yy-ProteinActivity-Plate-Read[11 minute]-ex[372 nanometer]-em[445 nanometer]	platereader	fluorescence		<transcriptic.jupyter.dataset.Dataset object at 0x017FD400>	Row:0-ct1gb8mcgvh77yy-ProteinActivity-Plate	G2	167.53466831697574	ct1gb9bvve3w3bk		100.0	0.25098039215686274	d13tevutynuynq	w13teuzzzpkpks	2021-10-27T11:38:30.424-07:00	platereader	i1gb9bvv6gv5dw	{}	[]							False	2021-10-27T11:38:30.503-07:00	11
486	Row:0-ct1gb8mcgvh77yy-ProteinActivity-Plate	ct1gb9bvve3w3bk	Container(Row:0-ct1gb8mcgvh77yy-ProteinActivity-Plate)	73		aq1gbbsbu9snp6z	100.0	rs1f47z2uft2kyv	20:microliter	Protein	rs1f47z3qb2zdga	40:microliter	Protein	ct1gaq3z58r2frg:1				32.5:celsius				Row:0-ct1gb8mcgvh77yy-ProteinActivity-Plate-Read[30 minute]-ex[372 nanometer]-em[445 nanometer]	platereader	fluorescence		<transcriptic.jupyter.dataset.Dataset object at 0x017FD898>	Row:0-ct1gb8mcgvh77yy-ProteinActivity-Plate	G2	213.0002436844907	ct1gb9bvve3w3bk		100.0	0.25098039215686274	d13tewahr5x8b7	w13teuzzzpzvsd	2021-10-27T12:26:26.508-07:00	platereader	i1gb9bvv8agtsg	{}	[]							False	2021-10-27T12:26:26.592-07:00	30
487	Row:0-ct1gb8mcgvh77yy-ProteinActivity-Plate	ct1gb9bvve3w3bk	Container(Row:0-ct1gb8mcgvh77yy-ProteinActivity-Plate)	73		aq1gbbsbu9snp6z	100.0	rs1f47z2uft2kyv	20:microliter	Protein	rs1f47z3qb2zdga	40:microliter	Protein	ct1gaq3z58r2frg:1				32.5:celsius				Row:0-ct1gb8mcgvh77yy-ProteinActivity-Plate-Read[1 minute]-ex[372 nanometer]-em[445 nanometer]	platereader	fluorescence		<transcriptic.jupyter.dataset.Dataset object at 0x017FD478>	Row:0-ct1gb8mcgvh77yy-ProteinActivity-Plate	G2	134.92265584975516	ct1gb9bvve3w3bk		100.0	0.25098039215686274	d13tevmm7mze55	w13teuzzzpavtm	2021-10-27T11:13:15.217-07:00	platereader	i1gb9bvv5kg764	{}	[]							False	2021-10-27T11:13:15.301-07:00	1
488	Row:0-ct1gb8mcgvh77yy-ProteinActivity-Plate	ct1gb9bvve3w3bk	Container(Row:0-ct1gb8mcgvh77yy-ProteinActivity-Plate)	61		aq1gbbsbu9snp6w	100.0	rs1f47z2uft2kyv	20:microliter	Protein	rs1f47z3qb2zdga	40:microliter	Protein	ct1gaq3z58r2frg:1				37:celsius				Row:0-ct1gb8mcgvh77yy-ProteinActivity-Plate-Read[60 minute]-ex[372 nanometer]-em[445 nanometer]	platereader	fluorescence		<transcriptic.jupyter.dataset.Dataset object at 0x016B56E8>	Row:0-ct1gb8mcgvh77yy-ProteinActivity-Plate	F2	147.88871325167895	ct1gb9bvve3w3bk		100.0	0.25098039215686274	d13tewz62yz8ye	w13teuzzzqqvr6	2021-10-27T13:42:05.304-07:00	platereader	i1gb9bvvb4x2sy	{}	[]							False	2021-10-27T13:42:05.386-07:00	60
489	Row:0-ct1gb8mcgvh77yy-ProteinActivity-Plate	ct1gb9bvve3w3bk	Container(Row:0-ct1gb8mcgvh77yy-ProteinActivity-Plate)	61		aq1gbbsbu9snp6w	100.0	rs1f47z2uft2kyv	20:microliter	Protein	rs1f47z3qb2zdga	40:microliter	Protein	ct1gaq3z58r2frg:1				37:celsius				Row:0-ct1gb8mcgvh77yy-ProteinActivity-Plate-Read[53 minute]-ex[372 nanometer]-em[445 nanometer]	platereader	fluorescence		<transcriptic.jupyter.dataset.Dataset object at 0x01A1DD48>	Row:0-ct1gb8mcgvh77yy-ProteinActivity-Plate	F2	152.66086418987817	ct1gb9bvve3w3bk		100.0	0.25098039215686274	d13tewu4q3h66p	w13teuzzzqkgbw	2021-10-27T13:24:26.626-07:00	platereader	i1gb9bvvafggfd	{}	[]							False	2021-10-27T13:24:26.706-07:00	53
490	Row:0-ct1gb8mcgvh77yy-ProteinActivity-Plate	ct1gb9bvve3w3bk	Container(Row:0-ct1gb8mcgvh77yy-ProteinActivity-Plate)	61		aq1gbbsbu9snp6w	100.0	rs1f47z2uft2kyv	20:microliter	Protein	rs1f47z3qb2zdga	40:microliter	Protein	ct1gaq3z58r2frg:1				37:celsius				Row:0-ct1gb8mcgvh77yy-ProteinActivity-Plate-Read[10 minute]-ex[372 nanometer]-em[445 nanometer]	platereader	fluorescence		<transcriptic.jupyter.dataset.Dataset object at 0x171F2730>	Row:0-ct1gb8mcgvh77yy-ProteinActivity-Plate	F2	121.37230544363504	ct1gb9bvve3w3bk		100.0	0.25098039215686274	d13tevu4md43pg	w13teuzzzpfa89	2021-10-27T11:35:58.995-07:00	platereader	i1gb9bvv6ekr5u	{}	[]							False	2021-10-27T11:35:59.072-07:00	10
491	Row:0-ct1gb8mcgvh77yy-ProteinActivity-Plate	ct1gb9bvve3w3bk	Container(Row:0-ct1gb8mcgvh77yy-ProteinActivity-Plate)	61		aq1gbbsbu9snp6w	100.0	rs1f47z2uft2kyv	20:microliter	Protein	rs1f47z3qb2zdga	40:microliter	Protein	ct1gaq3z58r2frg:1				37:celsius				Row:0-ct1gb8mcgvh77yy-ProteinActivity-Plate-Read[6 minute]-ex[372 nanometer]-em[445 nanometer]	platereader	fluorescence		<transcriptic.jupyter.dataset.Dataset object at 0x171F2808>	Row:0-ct1gb8mcgvh77yy-ProteinActivity-Plate	F2	118.7265731403262	ct1gb9bvve3w3bk		100.0	0.25098039215686274	d13tevr875y7uz	w13teuzzzpfa7r	2021-10-27T11:25:53.476-07:00	platereader	i1gb9bvv638ruh	{}	[]							False	2021-10-27T11:25:53.565-07:00	6
492	Row:0-ct1gb8mcgvh77yy-ProteinActivity-Plate	ct1gb9bvve3w3bk	Container(Row:0-ct1gb8mcgvh77yy-ProteinActivity-Plate)	61		aq1gbbsbu9snp6w	100.0	rs1f47z2uft2kyv	20:microliter	Protein	rs1f47z3qb2zdga	40:microliter	Protein	ct1gaq3z58r2frg:1				37:celsius				Row:0-ct1gb8mcgvh77yy-ProteinActivity-Plate-Read[46 minute]-ex[372 nanometer]-em[445 nanometer]	platereader	fluorescence		<transcriptic.jupyter.dataset.Dataset object at 0x171F29E8>	Row:0-ct1gb8mcgvh77yy-ProteinActivity-Plate	F2	141.94492578801803	ct1gb9bvve3w3bk		100.0	0.25098039215686274	d13tewp39n4mk4	w13teuzzzqf3xn	2021-10-27T13:06:47.397-07:00	platereader	i1gb9bvv9t2x4t	{}	[]							False	2021-10-27T13:06:47.478-07:00	46
493	Row:0-ct1gb8mcgvh77yy-ProteinActivity-Plate	ct1gb9bvve3w3bk	Container(Row:0-ct1gb8mcgvh77yy-ProteinActivity-Plate)	61		aq1gbbsbu9snp6w	100.0	rs1f47z2uft2kyv	20:microliter	Protein	rs1f47z3qb2zdga	40:microliter	Protein	ct1gaq3z58r2frg:1				37:celsius				Row:0-ct1gb8mcgvh77yy-ProteinActivity-Plate-Read[13 minute]-ex[372 nanometer]-em[445 nanometer]	platereader	fluorescence		<transcriptic.jupyter.dataset.Dataset object at 0x171F2820>	Row:0-ct1gb8mcgvh77yy-ProteinActivity-Plate	F2	122.07320633043652	ct1gb9bvve3w3bk		100.0	0.25098039215686274	d13tevw9pazucc	w13teuzzzpkpm2	2021-10-27T11:43:33.083-07:00	platereader	i1gb9bvv6pj533	{}	[]							False	2021-10-27T11:43:33.164-07:00	13
494	Row:0-ct1gb8mcgvh77yy-ProteinActivity-Plate	ct1gb9bvve3w3bk	Container(Row:0-ct1gb8mcgvh77yy-ProteinActivity-Plate)	61		aq1gbbsbu9snp6w	100.0	rs1f47z2uft2kyv	20:microliter	Protein	rs1f47z3qb2zdga	40:microliter	Protein	ct1gaq3z58r2frg:1				37:celsius				Row:0-ct1gb8mcgvh77yy-ProteinActivity-Plate-Read[36 minute]-ex[372 nanometer]-em[445 nanometer]	platereader	fluorescence		<transcriptic.jupyter.dataset.Dataset object at 0x171F2C70>	Row:0-ct1gb8mcgvh77yy-ProteinActivity-Plate	F2	139.73820852554772	ct1gb9bvve3w3bk		100.0	0.25098039215686274	d13teweutmsn4u	w13teuzzzq6a6j	2021-10-27T12:41:34.378-07:00	platereader	i1gb9bvv8uhsqy	{}	[]							False	2021-10-27T12:41:34.462-07:00	36
495	Row:0-ct1gb8mcgvh77yy-ProteinActivity-Plate	ct1gb9bvve3w3bk	Container(Row:0-ct1gb8mcgvh77yy-ProteinActivity-Plate)	61		aq1gbbsbu9snp6w	100.0	rs1f47z2uft2kyv	20:microliter	Protein	rs1f47z3qb2zdga	40:microliter	Protein	ct1gaq3z58r2frg:1				37:celsius				Row:0-ct1gb8mcgvh77yy-ProteinActivity-Plate-Read[49 minute]-ex[372 nanometer]-em[445 nanometer]	platereader	fluorescence		<transcriptic.jupyter.dataset.Dataset object at 0x171F2958>	Row:0-ct1gb8mcgvh77yy-ProteinActivity-Plate	F2	148.90410407293163	ct1gb9bvve3w3bk		100.0	0.25098039215686274	d13tewr8bvty8v	w13teuzzzqf3y2	2021-10-27T13:14:21.553-07:00	platereader	i1gb9bvva45h63	{}	[]							False	2021-10-27T13:14:21.634-07:00	49
496	Row:0-ct1gb8mcgvh77yy-ProteinActivity-Plate	ct1gb9bvve3w3bk	Container(Row:0-ct1gb8mcgvh77yy-ProteinActivity-Plate)	61		aq1gbbsbu9snp6w	100.0	rs1f47z2uft2kyv	20:microliter	Protein	rs1f47z3qb2zdga	40:microliter	Protein	ct1gaq3z58r2frg:1				37:celsius				Row:0-ct1gb8mcgvh77yy-ProteinActivity-Plate-Read[18 minute]-ex[372 nanometer]-em[445 nanometer]	platereader	fluorescence		<transcriptic.jupyter.dataset.Dataset object at 0x171F25B0>	Row:0-ct1gb8mcgvh77yy-ProteinActivity-Plate	F2	125.72587048320361	ct1gb9bvve3w3bk		100.0	0.25098039215686274	d13tevzvfez2a8	w13teuzzzpr3z3	2021-10-27T11:56:09.947-07:00	platereader	i1gb9bvv76aprg	{}	[]							False	2021-10-27T11:56:10.025-07:00	18
497	Row:0-ct1gb8mcgvh77yy-ProteinActivity-Plate	ct1gb9bvve3w3bk	Container(Row:0-ct1gb8mcgvh77yy-ProteinActivity-Plate)	61		aq1gbbsbu9snp6w	100.0	rs1f47z2uft2kyv	20:microliter	Protein	rs1f47z3qb2zdga	40:microliter	Protein	ct1gaq3z58r2frg:1				37:celsius				Row:0-ct1gb8mcgvh77yy-ProteinActivity-Plate-Read[19 minute]-ex[372 nanometer]-em[445 nanometer]	platereader	fluorescence		<transcriptic.jupyter.dataset.Dataset object at 0x165E42B0>	Row:0-ct1gb8mcgvh77yy-ProteinActivity-Plate	F2	121.82511458386844	ct1gb9bvve3w3bk		100.0	0.25098039215686274	d13tew2ktjh5sp	w13teuzzzpr3z7	2021-10-27T11:58:41.338-07:00	platereader	i1gb9bvv79qa5k	{}	[]							False	2021-10-27T11:58:41.420-07:00	19
498	Row:0-ct1gb8mcgvh77yy-ProteinActivity-Plate	ct1gb9bvve3w3bk	Container(Row:0-ct1gb8mcgvh77yy-ProteinActivity-Plate)	61		aq1gbbsbu9snp6w	100.0	rs1f47z2uft2kyv	20:microliter	Protein	rs1f47z3qb2zdga	40:microliter	Protein	ct1gaq3z58r2frg:1				37:celsius				Row:0-ct1gb8mcgvh77yy-ProteinActivity-Plate-Read[4 minute]-ex[372 nanometer]-em[445 nanometer]	platereader	fluorescence		<transcriptic.jupyter.dataset.Dataset object at 0x165E4BC8>	Row:0-ct1gb8mcgvh77yy-ProteinActivity-Plate	F2	120.39678345567309	ct1gb9bvve3w3bk		100.0	0.25098039215686274	d13tevpscwpctb	w13teuzzzpavtz	2021-10-27T11:20:50.036-07:00	platereader	i1gb9bvv5vjs7c	{}	[]							False	2021-10-27T11:20:50.121-07:00	4
499	Row:0-ct1gb8mcgvh77yy-ProteinActivity-Plate	ct1gb9bvve3w3bk	Container(Row:0-ct1gb8mcgvh77yy-ProteinActivity-Plate)	61		aq1gbbsbu9snp6w	100.0	rs1f47z2uft2kyv	20:microliter	Protein	rs1f47z3qb2zdga	40:microliter	Protein	ct1gaq3z58r2frg:1				37:celsius				Row:0-ct1gb8mcgvh77yy-ProteinActivity-Plate-Read[22 minute]-ex[372 nanometer]-em[445 nanometer]	platereader	fluorescence		<transcriptic.jupyter.dataset.Dataset object at 0x165E4FB8>	Row:0-ct1gb8mcgvh77yy-ProteinActivity-Plate	F2	128.33057151656234	ct1gb9bvve3w3bk		100.0	0.25098039215686274	d13tew4rvme4e6	w13teuzzzpvgcy	2021-10-27T12:06:15.453-07:00	platereader	i1gb9bvv7hnp2t	{}	[]							False	2021-10-27T12:06:15.538-07:00	22
500	Row:0-ct1gb8mcgvh77yy-ProteinActivity-Plate	ct1gb9bvve3w3bk	Container(Row:0-ct1gb8mcgvh77yy-ProteinActivity-Plate)	61		aq1gbbsbu9snp6w	100.0	rs1f47z2uft2kyv	20:microliter	Protein	rs1f47z3qb2zdga	40:microliter	Protein	ct1gaq3z58r2frg:1				37:celsius				Row:0-ct1gb8mcgvh77yy-ProteinActivity-Plate-Read[48 minute]-ex[372 nanometer]-em[445 nanometer]	platereader	fluorescence		<transcriptic.jupyter.dataset.Dataset object at 0x165E47A8>	Row:0-ct1gb8mcgvh77yy-ProteinActivity-Plate	F2	145.12291481395624	ct1gb9bvve3w3bk		100.0	0.25098039215686274	d13tewqgz2tu86	w13teuzzzqf3xw	2021-10-27T13:11:50.221-07:00	platereader	i1gb9bvv9yqwry	{}	[]							False	2021-10-27T13:11:50.300-07:00	48
501	Row:0-ct1gb8mcgvh77yy-ProteinActivity-Plate	ct1gb9bvve3w3bk	Container(Row:0-ct1gb8mcgvh77yy-ProteinActivity-Plate)	61		aq1gbbsbu9snp6w	100.0	rs1f47z2uft2kyv	20:microliter	Protein	rs1f47z3qb2zdga	40:microliter	Protein	ct1gaq3z58r2frg:1				37:celsius				Row:0-ct1gb8mcgvh77yy-ProteinActivity-Plate-Read[58 minute]-ex[372 nanometer]-em[445 nanometer]	platereader	fluorescence		<transcriptic.jupyter.dataset.Dataset object at 0x165E49E8>	Row:0-ct1gb8mcgvh77yy-ProteinActivity-Plate	F2	150.9583835464623	ct1gb9bvve3w3bk		100.0	0.25098039215686274	d13tewxqd6thvd	w13teuzzzqqvqw	2021-10-27T13:37:02.829-07:00	platereader	i1gb9bvvaw4uzs	{}	[]							False	2021-10-27T13:37:02.909-07:00	58
502	Row:0-ct1gb8mcgvh77yy-ProteinActivity-Plate	ct1gb9bvve3w3bk	Container(Row:0-ct1gb8mcgvh77yy-ProteinActivity-Plate)	61		aq1gbbsbu9snp6w	100.0	rs1f47z2uft2kyv	20:microliter	Protein	rs1f47z3qb2zdga	40:microliter	Protein	ct1gaq3z58r2frg:1				37:celsius				Row:0-ct1gb8mcgvh77yy-ProteinActivity-Plate-Read[16 minute]-ex[372 nanometer]-em[445 nanometer]	platereader	fluorescence		<transcriptic.jupyter.dataset.Dataset object at 0x165E46B8>	Row:0-ct1gb8mcgvh77yy-ProteinActivity-Plate	F2	126.24261597136942	ct1gb9bvve3w3bk		100.0	0.25098039215686274	d13tevyera87jd	w13teuzzzpr3yt	2021-10-27T11:51:07.178-07:00	platereader	i1gb9bvv6ymq4b	{}	[]							False	2021-10-27T11:51:07.256-07:00	16
503	Row:0-ct1gb8mcgvh77yy-ProteinActivity-Plate	ct1gb9bvve3w3bk	Container(Row:0-ct1gb8mcgvh77yy-ProteinActivity-Plate)	61		aq1gbbsbu9snp6w	100.0	rs1f47z2uft2kyv	20:microliter	Protein	rs1f47z3qb2zdga	40:microliter	Protein	ct1gaq3z58r2frg:1				37:celsius				Row:0-ct1gb8mcgvh77yy-ProteinActivity-Plate-Read[57 minute]-ex[372 nanometer]-em[445 nanometer]	platereader	fluorescence		<transcriptic.jupyter.dataset.Dataset object at 0x165E4F58>	Row:0-ct1gb8mcgvh77yy-ProteinActivity-Plate	F2	150.17501175320047	ct1gb9bvve3w3bk		100.0	0.25098039215686274	d13tewwz24qea8	w13teuzzzqqvqs	2021-10-27T13:34:31.447-07:00	platereader	i1gb9bvvatufrq	{}	[]							False	2021-10-27T13:34:31.527-07:00	57
504	Row:0-ct1gb8mcgvh77yy-ProteinActivity-Plate	ct1gb9bvve3w3bk	Container(Row:0-ct1gb8mcgvh77yy-ProteinActivity-Plate)	61		aq1gbbsbu9snp6w	100.0	rs1f47z2uft2kyv	20:microliter	Protein	rs1f47z3qb2zdga	40:microliter	Protein	ct1gaq3z58r2frg:1				37:celsius				Row:0-ct1gb8mcgvh77yy-ProteinActivity-Plate-Read[33 minute]-ex[372 nanometer]-em[445 nanometer]	platereader	fluorescence		<transcriptic.jupyter.dataset.Dataset object at 0x165E4D48>	Row:0-ct1gb8mcgvh77yy-ProteinActivity-Plate	F2	133.26169786873754	ct1gb9bvve3w3bk		100.0	0.25098039215686274	d13tewcptkmced	w13teuzzzpzvss	2021-10-27T12:34:00.706-07:00	platereader	i1gb9bvv8kkdtr	{}	[]							False	2021-10-27T12:34:00.784-07:00	33
505	Row:0-ct1gb8mcgvh77yy-ProteinActivity-Plate	ct1gb9bvve3w3bk	Container(Row:0-ct1gb8mcgvh77yy-ProteinActivity-Plate)	61		aq1gbbsbu9snp6w	100.0	rs1f47z2uft2kyv	20:microliter	Protein	rs1f47z3qb2zdga	40:microliter	Protein	ct1gaq3z58r2frg:1				37:celsius				Row:0-ct1gb8mcgvh77yy-ProteinActivity-Plate-Read[27 minute]-ex[372 nanometer]-em[445 nanometer]	platereader	fluorescence		<transcriptic.jupyter.dataset.Dataset object at 0x165E4400>	Row:0-ct1gb8mcgvh77yy-ProteinActivity-Plate	F2	127.41943280487806	ct1gb9bvve3w3bk		100.0	0.25098039215686274	d13tew8cqasks2	w13teuzzzpvgdm	2021-10-27T12:18:52.658-07:00	platereader	i1gb9bvv7ze8r8	{}	[]							False	2021-10-27T12:18:52.738-07:00	27
506	Row:0-ct1gb8mcgvh77yy-ProteinActivity-Plate	ct1gb9bvve3w3bk	Container(Row:0-ct1gb8mcgvh77yy-ProteinActivity-Plate)	61		aq1gbbsbu9snp6w	100.0	rs1f47z2uft2kyv	20:microliter	Protein	rs1f47z3qb2zdga	40:microliter	Protein	ct1gaq3z58r2frg:1				37:celsius				Row:0-ct1gb8mcgvh77yy-ProteinActivity-Plate-Read[52 minute]-ex[372 nanometer]-em[445 nanometer]	platereader	fluorescence		<transcriptic.jupyter.dataset.Dataset object at 0x16C2AA60>	Row:0-ct1gb8mcgvh77yy-ProteinActivity-Plate	F2	157.33469554286864	ct1gb9bvve3w3bk		100.0	0.25098039215686274	d13tewtdcebe79	w13teuzzzqkgbs	2021-10-27T13:21:55.334-07:00	platereader	i1gb9bvvac3w3a	{}	[]							False	2021-10-27T13:21:55.417-07:00	52
507	Row:0-ct1gb8mcgvh77yy-ProteinActivity-Plate	ct1gb9bvve3w3bk	Container(Row:0-ct1gb8mcgvh77yy-ProteinActivity-Plate)	61		aq1gbbsbu9snp6w	100.0	rs1f47z2uft2kyv	20:microliter	Protein	rs1f47z3qb2zdga	40:microliter	Protein	ct1gaq3z58r2frg:1				37:celsius				Row:0-ct1gb8mcgvh77yy-ProteinActivity-Plate-Read[28 minute]-ex[372 nanometer]-em[445 nanometer]	platereader	fluorescence		<transcriptic.jupyter.dataset.Dataset object at 0x16C2A028>	Row:0-ct1gb8mcgvh77yy-ProteinActivity-Plate	F2	125.72531314018632	ct1gb9bvve3w3bk		100.0	0.25098039215686274	d13tew9425jsqc	w13teuzzzpzvs5	2021-10-27T12:21:23.771-07:00	platereader	i1gb9bvv84tu5b	{}	[]							False	2021-10-27T12:21:23.850-07:00	28
508	Row:0-ct1gb8mcgvh77yy-ProteinActivity-Plate	ct1gb9bvve3w3bk	Container(Row:0-ct1gb8mcgvh77yy-ProteinActivity-Plate)	61		aq1gbbsbu9snp6w	100.0	rs1f47z2uft2kyv	20:microliter	Protein	rs1f47z3qb2zdga	40:microliter	Protein	ct1gaq3z58r2frg:1				37:celsius				Row:0-ct1gb8mcgvh77yy-ProteinActivity-Plate-ex494 nanometer-em512 nanometer	platereader	fluorescence		<transcriptic.jupyter.dataset.Dataset object at 0x16C2A1C0>	Row:0-ct1gb8mcgvh77yy-ProteinActivity-Plate	F2	70882.87611521332	ct1gb9bvve3w3bk		100.0	0.1607843137254902	d13tevkvtrsja5	w13teuzzzpavtg	2021-10-27T11:10:43.658-07:00	platereader	i1gb9bvv5g3krz	{}	[]							False	2021-10-27T11:10:43.735-07:00	-1
509	Row:0-ct1gb8mcgvh77yy-ProteinActivity-Plate	ct1gb9bvve3w3bk	Container(Row:0-ct1gb8mcgvh77yy-ProteinActivity-Plate)	61		aq1gbbsbu9snp6w	100.0	rs1f47z2uft2kyv	20:microliter	Protein	rs1f47z3qb2zdga	40:microliter	Protein	ct1gaq3z58r2frg:1				37:celsius				Row:0-ct1gb8mcgvh77yy-ProteinActivity-Plate-Read[29 minute]-ex[372 nanometer]-em[445 nanometer]	platereader	fluorescence		<transcriptic.jupyter.dataset.Dataset object at 0x16C2A340>	Row:0-ct1gb8mcgvh77yy-ProteinActivity-Plate	F2	134.62307165988997	ct1gb9bvve3w3bk		100.0	0.25098039215686274	d13tew9tdb3gpm	w13teuzzzpzvs9	2021-10-27T12:23:55.176-07:00	platereader	i1gb9bvv8748dd	{}	[]							False	2021-10-27T12:23:55.260-07:00	29
510	Row:0-ct1gb8mcgvh77yy-ProteinActivity-Plate	ct1gb9bvve3w3bk	Container(Row:0-ct1gb8mcgvh77yy-ProteinActivity-Plate)	61		aq1gbbsbu9snp6w	100.0	rs1f47z2uft2kyv	20:microliter	Protein	rs1f47z3qb2zdga	40:microliter	Protein	ct1gaq3z58r2frg:1				37:celsius				Row:0-ct1gb8mcgvh77yy-ProteinActivity-Plate-Read[23 minute]-ex[372 nanometer]-em[445 nanometer]	platereader	fluorescence		<transcriptic.jupyter.dataset.Dataset object at 0x16C2AB50>	Row:0-ct1gb8mcgvh77yy-ProteinActivity-Plate	F2	127.89208300118132	ct1gb9bvve3w3bk		100.0	0.25098039215686274	d13tew5g92v7an	w13teuzzzpvgd4	2021-10-27T12:08:46.916-07:00	platereader	i1gb9bvv7n39ew	{}	[]							False	2021-10-27T12:08:47.003-07:00	23
511	Row:0-ct1gb8mcgvh77yy-ProteinActivity-Plate	ct1gb9bvve3w3bk	Container(Row:0-ct1gb8mcgvh77yy-ProteinActivity-Plate)	61		aq1gbbsbu9snp6w	100.0	rs1f47z2uft2kyv	20:microliter	Protein	rs1f47z3qb2zdga	40:microliter	Protein	ct1gaq3z58r2frg:1				37:celsius				Row:0-ct1gb8mcgvh77yy-ProteinActivity-Plate-Read[51 minute]-ex[372 nanometer]-em[445 nanometer]	platereader	fluorescence		<transcriptic.jupyter.dataset.Dataset object at 0x16C2A658>	Row:0-ct1gb8mcgvh77yy-ProteinActivity-Plate	F2	148.1689002880217	ct1gb9bvve3w3bk		100.0	0.25098039215686274	d13tewsp2b6n6b	w13teuzzzqkgbn	2021-10-27T13:19:24.163-07:00	platereader	i1gb9bvva9tgt8	{}	[]							False	2021-10-27T13:19:24.249-07:00	51
512	Row:0-ct1gb8mcgvh77yy-ProteinActivity-Plate	ct1gb9bvve3w3bk	Container(Row:0-ct1gb8mcgvh77yy-ProteinActivity-Plate)	61		aq1gbbsbu9snp6w	100.0	rs1f47z2uft2kyv	20:microliter	Protein	rs1f47z3qb2zdga	40:microliter	Protein	ct1gaq3z58r2frg:1				37:celsius				Row:0-ct1gb8mcgvh77yy-ProteinActivity-Plate-Read[39 minute]-ex[372 nanometer]-em[445 nanometer]	platereader	fluorescence		<transcriptic.jupyter.dataset.Dataset object at 0x16C2A4D8>	Row:0-ct1gb8mcgvh77yy-ProteinActivity-Plate	F2	143.36364665722618	ct1gb9bvve3w3bk		100.0	0.25098039215686274	d13tewgztvmq7c	w13teuzzzqapjc	2021-10-27T12:49:08.098-07:00	platereader	i1gb9bvv95mcs8	{}	[]							False	2021-10-27T12:49:08.183-07:00	39
513	Row:0-ct1gb8mcgvh77yy-ProteinActivity-Plate	ct1gb9bvve3w3bk	Container(Row:0-ct1gb8mcgvh77yy-ProteinActivity-Plate)	61		aq1gbbsbu9snp6w	100.0	rs1f47z2uft2kyv	20:microliter	Protein	rs1f47z3qb2zdga	40:microliter	Protein	ct1gaq3z58r2frg:1				37:celsius				Row:0-ct1gb8mcgvh77yy-ProteinActivity-Plate-Read[50 minute]-ex[372 nanometer]-em[445 nanometer]	platereader	fluorescence		<transcriptic.jupyter.dataset.Dataset object at 0x16C2A6D0>	Row:0-ct1gb8mcgvh77yy-ProteinActivity-Plate	F2	144.62092719067113	ct1gb9bvve3w3bk		100.0	0.25098039215686274	d13tewrxpf2azk	w13teuzzzqf3y6	2021-10-27T13:16:52.824-07:00	platereader	i1gb9bvva6dwe5	{}	[]							False	2021-10-27T13:16:52.900-07:00	50
514	Row:0-ct1gb8mcgvh77yy-ProteinActivity-Plate	ct1gb9bvve3w3bk	Container(Row:0-ct1gb8mcgvh77yy-ProteinActivity-Plate)	61		aq1gbbsbu9snp6w	100.0	rs1f47z2uft2kyv	20:microliter	Protein	rs1f47z3qb2zdga	40:microliter	Protein	ct1gaq3z58r2frg:1				37:celsius				Row:0-ct1gb8mcgvh77yy-ProteinActivity-Plate-Read[20 minute]-ex[372 nanometer]-em[445 nanometer]	platereader	fluorescence		<transcriptic.jupyter.dataset.Dataset object at 0x16C2AD60>	Row:0-ct1gb8mcgvh77yy-ProteinActivity-Plate	F2	132.29417834504605	ct1gb9bvve3w3bk		100.0	0.25098039215686274	d13tew3b6w58uk	w13teuzzzpr3zb	2021-10-27T12:01:12.780-07:00	platereader	i1gb9bvv7bypdn	{}	[]							False	2021-10-27T12:01:12.857-07:00	20
515	Row:0-ct1gb8mcgvh77yy-ProteinActivity-Plate	ct1gb9bvve3w3bk	Container(Row:0-ct1gb8mcgvh77yy-ProteinActivity-Plate)	61		aq1gbbsbu9snp6w	100.0	rs1f47z2uft2kyv	20:microliter	Protein	rs1f47z3qb2zdga	40:microliter	Protein	ct1gaq3z58r2frg:1				37:celsius				Row:0-ct1gb8mcgvh77yy-ProteinActivity-Plate-Read[41 minute]-ex[372 nanometer]-em[445 nanometer]	platereader	fluorescence		<transcriptic.jupyter.dataset.Dataset object at 0x16C2AB98>	Row:0-ct1gb8mcgvh77yy-ProteinActivity-Plate	F2	141.99091212364834	ct1gb9bvve3w3bk		100.0	0.25098039215686274	d13tewjfh9ykcw	w13teuzzzqapjm	2021-10-27T12:54:10.701-07:00	platereader	i1gb9bvv9baced	{}	[]							False	2021-10-27T12:54:10.782-07:00	41
516	Row:0-ct1gb8mcgvh77yy-ProteinActivity-Plate	ct1gb9bvve3w3bk	Container(Row:0-ct1gb8mcgvh77yy-ProteinActivity-Plate)	61		aq1gbbsbu9snp6w	100.0	rs1f47z2uft2kyv	20:microliter	Protein	rs1f47z3qb2zdga	40:microliter	Protein	ct1gaq3z58r2frg:1				37:celsius				Row:0-ct1gb8mcgvh77yy-ProteinActivity-Plate-Read[56 minute]-ex[372 nanometer]-em[445 nanometer]	platereader	fluorescence		<transcriptic.jupyter.dataset.Dataset object at 0x16C2A418>	Row:0-ct1gb8mcgvh77yy-ProteinActivity-Plate	F2	154.4195815410629	ct1gb9bvve3w3bk		100.0	0.25098039215686274	d13teww9pya2r5	w13teuzzzqkgca	2021-10-27T13:32:00.267-07:00	platereader	i1gb9bvvaqevcm	{}	[]							False	2021-10-27T13:32:00.344-07:00	56
517	Row:0-ct1gb8mcgvh77yy-ProteinActivity-Plate	ct1gb9bvve3w3bk	Container(Row:0-ct1gb8mcgvh77yy-ProteinActivity-Plate)	61		aq1gbbsbu9snp6w	100.0	rs1f47z2uft2kyv	20:microliter	Protein	rs1f47z3qb2zdga	40:microliter	Protein	ct1gaq3z58r2frg:1				37:celsius				Row:0-ct1gb8mcgvh77yy-ProteinActivity-Plate-Read[45 minute]-ex[372 nanometer]-em[445 nanometer]	platereader	fluorescence		<transcriptic.jupyter.dataset.Dataset object at 0x16C2AFB8>	Row:0-ct1gb8mcgvh77yy-ProteinActivity-Plate	F2	153.16169085850424	ct1gb9bvve3w3bk		100.0	0.25098039215686274	d13tewnbwy7vn2	w13teuzzzqf3xh	2021-10-27T13:04:16.102-07:00	platereader	i1gb9bvv9pnbqq	{}	[]							False	2021-10-27T13:04:16.180-07:00	45
518	Row:0-ct1gb8mcgvh77yy-ProteinActivity-Plate	ct1gb9bvve3w3bk	Container(Row:0-ct1gb8mcgvh77yy-ProteinActivity-Plate)	61		aq1gbbsbu9snp6w	100.0	rs1f47z2uft2kyv	20:microliter	Protein	rs1f47z3qb2zdga	40:microliter	Protein	ct1gaq3z58r2frg:1				37:celsius				Row:0-ct1gb8mcgvh77yy-ProteinActivity-Plate-Read[31 minute]-ex[372 nanometer]-em[445 nanometer]	platereader	fluorescence		<transcriptic.jupyter.dataset.Dataset object at 0x175A0358>	Row:0-ct1gb8mcgvh77yy-ProteinActivity-Plate	F2	136.64651893608593	ct1gb9bvve3w3bk		100.0	0.25098039215686274	d13tewb942grnb	w13teuzzzpzvsh	2021-10-27T12:28:57.850-07:00	platereader	i1gb9bvv8dwe6k	{}	[]							False	2021-10-27T12:28:57.928-07:00	31
519	Row:0-ct1gb8mcgvh77yy-ProteinActivity-Plate	ct1gb9bvve3w3bk	Container(Row:0-ct1gb8mcgvh77yy-ProteinActivity-Plate)	61		aq1gbbsbu9snp6w	100.0	rs1f47z2uft2kyv	20:microliter	Protein	rs1f47z3qb2zdga	40:microliter	Protein	ct1gaq3z58r2frg:1				37:celsius				Row:0-ct1gb8mcgvh77yy-ProteinActivity-Plate-Read[34 minute]-ex[372 nanometer]-em[445 nanometer]	platereader	fluorescence		<transcriptic.jupyter.dataset.Dataset object at 0x175A0A30>	Row:0-ct1gb8mcgvh77yy-ProteinActivity-Plate	F2	133.05543842954887	ct1gb9bvve3w3bk		100.0	0.25098039215686274	d13tewde5wzhdw	w13teuzzzq6a6a	2021-10-27T12:36:31.928-07:00	platereader	i1gb9bvv8nut3t	{}	[]							False	2021-10-27T12:36:32.010-07:00	34
520	Row:0-ct1gb8mcgvh77yy-ProteinActivity-Plate	ct1gb9bvve3w3bk	Container(Row:0-ct1gb8mcgvh77yy-ProteinActivity-Plate)	61		aq1gbbsbu9snp6w	100.0	rs1f47z2uft2kyv	20:microliter	Protein	rs1f47z3qb2zdga	40:microliter	Protein	ct1gaq3z58r2frg:1				37:celsius				Row:0-ct1gb8mcgvh77yy-ProteinActivity-Plate-Read[3 minute]-ex[372 nanometer]-em[445 nanometer]	platereader	fluorescence		<transcriptic.jupyter.dataset.Dataset object at 0x175A0E08>	Row:0-ct1gb8mcgvh77yy-ProteinActivity-Plate	F2	117.38925611366591	ct1gb9bvve3w3bk		100.0	0.25098039215686274	d13tevp2zf8g6x	w13teuzzzpavtv	2021-10-27T11:18:18.566-07:00	platereader	i1gb9bvv5s66t9	{}	[]							False	2021-10-27T11:18:18.648-07:00	3
521	Row:0-ct1gb8mcgvh77yy-ProteinActivity-Plate	ct1gb9bvve3w3bk	Container(Row:0-ct1gb8mcgvh77yy-ProteinActivity-Plate)	61		aq1gbbsbu9snp6w	100.0	rs1f47z2uft2kyv	20:microliter	Protein	rs1f47z3qb2zdga	40:microliter	Protein	ct1gaq3z58r2frg:1				37:celsius				Row:0-ct1gb8mcgvh77yy-ProteinActivity-Plate-Read[14 minute]-ex[372 nanometer]-em[445 nanometer]	platereader	fluorescence		<transcriptic.jupyter.dataset.Dataset object at 0x175A0D30>	Row:0-ct1gb8mcgvh77yy-ProteinActivity-Plate	F2	127.3753058936342	ct1gb9bvve3w3bk		100.0	0.25098039215686274	d13tevwyzdre7w	w13teuzzzpkpm6	2021-10-27T11:46:04.251-07:00	platereader	i1gb9bvv6sxqf6	{}	[]							False	2021-10-27T11:46:04.329-07:00	14
522	Row:0-ct1gb8mcgvh77yy-ProteinActivity-Plate	ct1gb9bvve3w3bk	Container(Row:0-ct1gb8mcgvh77yy-ProteinActivity-Plate)	61		aq1gbbsbu9snp6w	100.0	rs1f47z2uft2kyv	20:microliter	Protein	rs1f47z3qb2zdga	40:microliter	Protein	ct1gaq3z58r2frg:1				37:celsius				Row:0-ct1gb8mcgvh77yy-ProteinActivity-Plate-Read[35 minute]-ex[372 nanometer]-em[445 nanometer]	platereader	fluorescence		<transcriptic.jupyter.dataset.Dataset object at 0x175A0718>	Row:0-ct1gb8mcgvh77yy-ProteinActivity-Plate	F2	136.1240614553669	ct1gb9bvve3w3bk		100.0	0.25098039215686274	d13tewe5grv92g	w13teuzzzq6a6e	2021-10-27T12:39:03.259-07:00	platereader	i1gb9bvv8s9dfw	{}	[]							False	2021-10-27T12:39:03.345-07:00	35
523	Row:0-ct1gb8mcgvh77yy-ProteinActivity-Plate	ct1gb9bvve3w3bk	Container(Row:0-ct1gb8mcgvh77yy-ProteinActivity-Plate)	61		aq1gbbsbu9snp6w	100.0	rs1f47z2uft2kyv	20:microliter	Protein	rs1f47z3qb2zdga	40:microliter	Protein	ct1gaq3z58r2frg:1				37:celsius				Row:0-ct1gb8mcgvh77yy-ProteinActivity-Plate-Read[2 minute]-ex[372 nanometer]-em[445 nanometer]	platereader	fluorescence		<transcriptic.jupyter.dataset.Dataset object at 0x175A06D0>	Row:0-ct1gb8mcgvh77yy-ProteinActivity-Plate	F2	123.18179635699627	ct1gb9bvve3w3bk		100.0	0.25098039215686274	d13tevnbkn7fwr	w13teuzzzpavtr	2021-10-27T11:15:46.804-07:00	platereader	i1gb9bvv5nrke6	{}	[]							False	2021-10-27T11:15:46.880-07:00	2
524	Row:0-ct1gb8mcgvh77yy-ProteinActivity-Plate	ct1gb9bvve3w3bk	Container(Row:0-ct1gb8mcgvh77yy-ProteinActivity-Plate)	61		aq1gbbsbu9snp6w	100.0	rs1f47z2uft2kyv	20:microliter	Protein	rs1f47z3qb2zdga	40:microliter	Protein	ct1gaq3z58r2frg:1				37:celsius				Row:0-ct1gb8mcgvh77yy-ProteinActivity-Plate-Read[40 minute]-ex[372 nanometer]-em[445 nanometer]	platereader	fluorescence		<transcriptic.jupyter.dataset.Dataset object at 0x175A0A78>	Row:0-ct1gb8mcgvh77yy-ProteinActivity-Plate	F2	142.00540307077043	ct1gb9bvve3w3bk		100.0	0.25098039215686274	d13tewhr6g4ng8	w13teuzzzqapjg	2021-10-27T12:51:39.377-07:00	platereader	i1gb9bvv97vs2a	{}	[]							False	2021-10-27T12:51:39.457-07:00	40
525	Row:0-ct1gb8mcgvh77yy-ProteinActivity-Plate	ct1gb9bvve3w3bk	Container(Row:0-ct1gb8mcgvh77yy-ProteinActivity-Plate)	61		aq1gbbsbu9snp6w	100.0	rs1f47z2uft2kyv	20:microliter	Protein	rs1f47z3qb2zdga	40:microliter	Protein	ct1gaq3z58r2frg:1				37:celsius				Row:0-ct1gb8mcgvh77yy-ProteinActivity-Plate-Read[54 minute]-ex[372 nanometer]-em[445 nanometer]	platereader	fluorescence		<transcriptic.jupyter.dataset.Dataset object at 0x175A0F40>	Row:0-ct1gb8mcgvh77yy-ProteinActivity-Plate	F2	147.6087007352276	ct1gb9bvve3w3bk		100.0	0.25098039215686274	d13tewuu32wpbd	w13teuzzzqkgc2	2021-10-27T13:26:57.988-07:00	platereader	i1gb9bvvahrvqf	{}	[]							False	2021-10-27T13:26:58.069-07:00	54
526	Row:0-ct1gb8mcgvh77yy-ProteinActivity-Plate	ct1gb9bvve3w3bk	Container(Row:0-ct1gb8mcgvh77yy-ProteinActivity-Plate)	61		aq1gbbsbu9snp6w	100.0	rs1f47z2uft2kyv	20:microliter	Protein	rs1f47z3qb2zdga	40:microliter	Protein	ct1gaq3z58r2frg:1				37:celsius				Row:0-ct1gb8mcgvh77yy-ProteinActivity-Plate-Read[5 minute]-ex[372 nanometer]-em[445 nanometer]	platereader	fluorescence		<transcriptic.jupyter.dataset.Dataset object at 0x175A0988>	Row:0-ct1gb8mcgvh77yy-ProteinActivity-Plate	F2	120.38211683542367	ct1gb9bvve3w3bk		100.0	0.25098039215686274	d13tevqgs54ztm	w13teuzzzpfa7m	2021-10-27T11:23:21.666-07:00	platereader	i1gb9bvv5xu6fe	{}	[]							False	2021-10-27T11:23:21.748-07:00	5
527	Row:0-ct1gb8mcgvh77yy-ProteinActivity-Plate	ct1gb9bvve3w3bk	Container(Row:0-ct1gb8mcgvh77yy-ProteinActivity-Plate)	61		aq1gbbsbu9snp6w	100.0	rs1f47z2uft2kyv	20:microliter	Protein	rs1f47z3qb2zdga	40:microliter	Protein	ct1gaq3z58r2frg:1				37:celsius				Row:0-ct1gb8mcgvh77yy-ProteinActivity-Plate-Read[8 minute]-ex[372 nanometer]-em[445 nanometer]	platereader	fluorescence		<transcriptic.jupyter.dataset.Dataset object at 0x175A0A18>	Row:0-ct1gb8mcgvh77yy-ProteinActivity-Plate	F2	121.90996412614737	ct1gb9bvve3w3bk		100.0	0.25098039215686274	d13tevsnwktmn4	w13teuzzzpfa7z	2021-10-27T11:30:56.310-07:00	platereader	i1gb9bvv68wrgp	{}	[]							False	2021-10-27T11:30:56.395-07:00	8
528	Row:0-ct1gb8mcgvh77yy-ProteinActivity-Plate	ct1gb9bvve3w3bk	Container(Row:0-ct1gb8mcgvh77yy-ProteinActivity-Plate)	61		aq1gbbsbu9snp6w	100.0	rs1f47z2uft2kyv	20:microliter	Protein	rs1f47z3qb2zdga	40:microliter	Protein	ct1gaq3z58r2frg:1				37:celsius				Row:0-ct1gb8mcgvh77yy-ProteinActivity-Plate-Read[47 minute]-ex[372 nanometer]-em[445 nanometer]	platereader	fluorescence		<transcriptic.jupyter.dataset.Dataset object at 0x175A0B38>	Row:0-ct1gb8mcgvh77yy-ProteinActivity-Plate	F2	144.2465169558864	ct1gb9bvve3w3bk		100.0	0.25098039215686274	d13tewpsmv6qus	w13teuzzzqf3xs	2021-10-27T13:09:18.814-07:00	platereader	i1gb9bvv9vbbcv	{}	[]							False	2021-10-27T13:09:18.894-07:00	47
529	Row:0-ct1gb8mcgvh77yy-ProteinActivity-Plate	ct1gb9bvve3w3bk	Container(Row:0-ct1gb8mcgvh77yy-ProteinActivity-Plate)	61		aq1gbbsbu9snp6w	100.0	rs1f47z2uft2kyv	20:microliter	Protein	rs1f47z3qb2zdga	40:microliter	Protein	ct1gaq3z58r2frg:1				37:celsius				Row:0-ct1gb8mcgvh77yy-ProteinActivity-Plate-Read[25 minute]-ex[372 nanometer]-em[445 nanometer]	platereader	fluorescence		<transcriptic.jupyter.dataset.Dataset object at 0x175A0400>	Row:0-ct1gb8mcgvh77yy-ProteinActivity-Plate	F2	130.6668682440017	ct1gb9bvve3w3bk		100.0	0.25098039215686274	d13tew6wyg5zh8	w13teuzzzpvgdc	2021-10-27T12:13:49.743-07:00	platereader	i1gb9bvv7tr943	{}	[]							False	2021-10-27T12:13:49.827-07:00	25
530	Row:0-ct1gb8mcgvh77yy-ProteinActivity-Plate	ct1gb9bvve3w3bk	Container(Row:0-ct1gb8mcgvh77yy-ProteinActivity-Plate)	61		aq1gbbsbu9snp6w	100.0	rs1f47z2uft2kyv	20:microliter	Protein	rs1f47z3qb2zdga	40:microliter	Protein	ct1gaq3z58r2frg:1				37:celsius				Row:0-ct1gb8mcgvh77yy-ProteinActivity-Plate-Read[12 minute]-ex[372 nanometer]-em[445 nanometer]	platereader	fluorescence		<transcriptic.jupyter.dataset.Dataset object at 0x17339E08>	Row:0-ct1gb8mcgvh77yy-ProteinActivity-Plate	F2	121.19622632426822	ct1gb9bvve3w3bk		100.0	0.25098039215686274	d13tevvjb2p5jh	w13teuzzzpkpkw	2021-10-27T11:41:01.656-07:00	platereader	i1gb9bvv6m9qsz	{}	[]							False	2021-10-27T11:41:01.732-07:00	12
531	Row:0-ct1gb8mcgvh77yy-ProteinActivity-Plate	ct1gb9bvve3w3bk	Container(Row:0-ct1gb8mcgvh77yy-ProteinActivity-Plate)	61		aq1gbbsbu9snp6w	100.0	rs1f47z2uft2kyv	20:microliter	Protein	rs1f47z3qb2zdga	40:microliter	Protein	ct1gaq3z58r2frg:1				37:celsius				Row:0-ct1gb8mcgvh77yy-ProteinActivity-Plate-Read[9 minute]-ex[372 nanometer]-em[445 nanometer]	platereader	fluorescence		<transcriptic.jupyter.dataset.Dataset object at 0x17339130>	Row:0-ct1gb8mcgvh77yy-ProteinActivity-Plate	F2	124.57169167901628	ct1gb9bvve3w3bk		100.0	0.25098039215686274	d13tevtd8dkzuh	w13teuzzzpfa85	2021-10-27T11:33:27.413-07:00	platereader	i1gb9bvv6b75rr	{}	[]							False	2021-10-27T11:33:27.499-07:00	9
532	Row:0-ct1gb8mcgvh77yy-ProteinActivity-Plate	ct1gb9bvve3w3bk	Container(Row:0-ct1gb8mcgvh77yy-ProteinActivity-Plate)	61		aq1gbbsbu9snp6w	100.0	rs1f47z2uft2kyv	20:microliter	Protein	rs1f47z3qb2zdga	40:microliter	Protein	ct1gaq3z58r2frg:1				37:celsius				Row:0-ct1gb8mcgvh77yy-ProteinActivity-Plate-Read[42 minute]-ex[372 nanometer]-em[445 nanometer]	platereader	fluorescence		<transcriptic.jupyter.dataset.Dataset object at 0x17339988>	Row:0-ct1gb8mcgvh77yy-ProteinActivity-Plate	F2	139.7509155513686	ct1gb9bvve3w3bk		100.0	0.25098039215686274	d13tewk6wb22ha	w13teuzzzqapjr	2021-10-27T12:56:42.294-07:00	platereader	i1gb9bvv9djrpf	{}	[]							False	2021-10-27T12:56:42.371-07:00	42
533	Row:0-ct1gb8mcgvh77yy-ProteinActivity-Plate	ct1gb9bvve3w3bk	Container(Row:0-ct1gb8mcgvh77yy-ProteinActivity-Plate)	61		aq1gbbsbu9snp6w	100.0	rs1f47z2uft2kyv	20:microliter	Protein	rs1f47z3qb2zdga	40:microliter	Protein	ct1gaq3z58r2frg:1				37:celsius				Row:0-ct1gb8mcgvh77yy-ProteinActivity-Plate-Read[26 minute]-ex[372 nanometer]-em[445 nanometer]	platereader	fluorescence		<transcriptic.jupyter.dataset.Dataset object at 0x17339BC8>	Row:0-ct1gb8mcgvh77yy-ProteinActivity-Plate	F2	130.31818434180346	ct1gb9bvve3w3bk		100.0	0.25098039215686274	d13tew7nbck5f8	w13teuzzzpvgdg	2021-10-27T12:16:21.085-07:00	platereader	i1gb9bvv7x5ug6	{}	[]							False	2021-10-27T12:16:21.169-07:00	26
534	Row:0-ct1gb8mcgvh77yy-ProteinActivity-Plate	ct1gb9bvve3w3bk	Container(Row:0-ct1gb8mcgvh77yy-ProteinActivity-Plate)	61		aq1gbbsbu9snp6w	100.0	rs1f47z2uft2kyv	20:microliter	Protein	rs1f47z3qb2zdga	40:microliter	Protein	ct1gaq3z58r2frg:1				37:celsius				Row:0-ct1gb8mcgvh77yy-ProteinActivity-Plate-Read[21 minute]-ex[372 nanometer]-em[445 nanometer]	platereader	fluorescence		<transcriptic.jupyter.dataset.Dataset object at 0x17339388>	Row:0-ct1gb8mcgvh77yy-ProteinActivity-Plate	F2	128.54442349662435	ct1gb9bvve3w3bk		100.0	0.25098039215686274	d13tew42hxt69c	w13teuzzzpr3zf	2021-10-27T12:03:44.160-07:00	platereader	i1gb9bvv7fd9sr	{}	[]							False	2021-10-27T12:03:44.240-07:00	21
535	Row:0-ct1gb8mcgvh77yy-ProteinActivity-Plate	ct1gb9bvve3w3bk	Container(Row:0-ct1gb8mcgvh77yy-ProteinActivity-Plate)	61		aq1gbbsbu9snp6w	100.0	rs1f47z2uft2kyv	20:microliter	Protein	rs1f47z3qb2zdga	40:microliter	Protein	ct1gaq3z58r2frg:1				37:celsius				Row:0-ct1gb8mcgvh77yy-ProteinActivity-Plate-Read[55 minute]-ex[372 nanometer]-em[445 nanometer]	platereader	fluorescence		<transcriptic.jupyter.dataset.Dataset object at 0x17339AC0>	Row:0-ct1gb8mcgvh77yy-ProteinActivity-Plate	F2	154.4972234548602	ct1gb9bvve3w3bk		100.0	0.25098039215686274	d13tewvjdrxmdg	w13teuzzzqkgc6	2021-10-27T13:29:29.292-07:00	platereader	i1gb9bvvan6g4j	{}	[]							False	2021-10-27T13:29:29.374-07:00	55
536	Row:0-ct1gb8mcgvh77yy-ProteinActivity-Plate	ct1gb9bvve3w3bk	Container(Row:0-ct1gb8mcgvh77yy-ProteinActivity-Plate)	61		aq1gbbsbu9snp6w	100.0	rs1f47z2uft2kyv	20:microliter	Protein	rs1f47z3qb2zdga	40:microliter	Protein	ct1gaq3z58r2frg:1				37:celsius				Row:0-ct1gb8mcgvh77yy-ProteinActivity-Plate-Read[59 minute]-ex[372 nanometer]-em[445 nanometer]	platereader	fluorescence		<transcriptic.jupyter.dataset.Dataset object at 0x17339928>	Row:0-ct1gb8mcgvh77yy-ProteinActivity-Plate	F2	154.16650547703873	ct1gb9bvve3w3bk		100.0	0.25098039215686274	d13tewyeqzhv4u	w13teuzzzqqvr2	2021-10-27T13:39:34.159-07:00	platereader	i1gb9bvvazhfdv	{}	[]							False	2021-10-27T13:39:34.241-07:00	59
537	Row:0-ct1gb8mcgvh77yy-ProteinActivity-Plate	ct1gb9bvve3w3bk	Container(Row:0-ct1gb8mcgvh77yy-ProteinActivity-Plate)	61		aq1gbbsbu9snp6w	100.0	rs1f47z2uft2kyv	20:microliter	Protein	rs1f47z3qb2zdga	40:microliter	Protein	ct1gaq3z58r2frg:1				37:celsius				Row:0-ct1gb8mcgvh77yy-ProteinActivity-Plate-Read[43 minute]-ex[372 nanometer]-em[445 nanometer]	platereader	fluorescence		<transcriptic.jupyter.dataset.Dataset object at 0x17339220>	Row:0-ct1gb8mcgvh77yy-ProteinActivity-Plate	F2	137.92465134244054	ct1gb9bvve3w3bk		100.0	0.25098039215686274	d13tewkw8shsuj	w13teuzzzqapjv	2021-10-27T12:59:13.545-07:00	platereader	i1gb9bvv9gyc3j	{}	[]							False	2021-10-27T12:59:13.624-07:00	43
538	Row:0-ct1gb8mcgvh77yy-ProteinActivity-Plate	ct1gb9bvve3w3bk	Container(Row:0-ct1gb8mcgvh77yy-ProteinActivity-Plate)	61		aq1gbbsbu9snp6w	100.0	rs1f47z2uft2kyv	20:microliter	Protein	rs1f47z3qb2zdga	40:microliter	Protein	ct1gaq3z58r2frg:1				37:celsius				Row:0-ct1gb8mcgvh77yy-ProteinActivity-Plate-Read[37 minute]-ex[372 nanometer]-em[445 nanometer]	platereader	fluorescence		<transcriptic.jupyter.dataset.Dataset object at 0x17339AD8>	Row:0-ct1gb8mcgvh77yy-ProteinActivity-Plate	F2	140.66416758612795	ct1gb9bvve3w3bk		100.0	0.25098039215686274	d13tewfk78wqng	w13teuzzzq6a6p	2021-10-27T12:44:05.880-07:00	platereader	i1gb9bvv8xxd53	{}	[]							False	2021-10-27T12:44:05.964-07:00	37
539	Row:0-ct1gb8mcgvh77yy-ProteinActivity-Plate	ct1gb9bvve3w3bk	Container(Row:0-ct1gb8mcgvh77yy-ProteinActivity-Plate)	61		aq1gbbsbu9snp6w	100.0	rs1f47z2uft2kyv	20:microliter	Protein	rs1f47z3qb2zdga	40:microliter	Protein	ct1gaq3z58r2frg:1				37:celsius				Row:0-ct1gb8mcgvh77yy-ProteinActivity-Plate-Read[7 minute]-ex[372 nanometer]-em[445 nanometer]	platereader	fluorescence		<transcriptic.jupyter.dataset.Dataset object at 0x173390D0>	Row:0-ct1gb8mcgvh77yy-ProteinActivity-Plate	F2	121.6212737713897	ct1gb9bvve3w3bk		100.0	0.25098039215686274	d13tevrxjppgrf	w13teuzzzpfa7v	2021-10-27T11:28:24.961-07:00	platereader	i1gb9bvv65h64k	{}	[]							False	2021-10-27T11:28:25.040-07:00	7
540	Row:0-ct1gb8mcgvh77yy-ProteinActivity-Plate	ct1gb9bvve3w3bk	Container(Row:0-ct1gb8mcgvh77yy-ProteinActivity-Plate)	61		aq1gbbsbu9snp6w	100.0	rs1f47z2uft2kyv	20:microliter	Protein	rs1f47z3qb2zdga	40:microliter	Protein	ct1gaq3z58r2frg:1				37:celsius				Row:0-ct1gb8mcgvh77yy-ProteinActivity-Plate-Read[15 minute]-ex[372 nanometer]-em[445 nanometer]	platereader	fluorescence		<transcriptic.jupyter.dataset.Dataset object at 0x17339B98>	Row:0-ct1gb8mcgvh77yy-ProteinActivity-Plate	F2	124.55759276356665	ct1gb9bvve3w3bk		100.0	0.25098039215686274	d13tevxqcky55t	w13teuzzzpkpma	2021-10-27T11:48:35.662-07:00	platereader	i1gb9bvv6v84q8	{}	[]							False	2021-10-27T11:48:35.741-07:00	15
541	Row:0-ct1gb8mcgvh77yy-ProteinActivity-Plate	ct1gb9bvve3w3bk	Container(Row:0-ct1gb8mcgvh77yy-ProteinActivity-Plate)	61		aq1gbbsbu9snp6w	100.0	rs1f47z2uft2kyv	20:microliter	Protein	rs1f47z3qb2zdga	40:microliter	Protein	ct1gaq3z58r2frg:1				37:celsius				Row:0-ct1gb8mcgvh77yy-ProteinActivity-Plate-Read[38 minute]-ex[372 nanometer]-em[445 nanometer]	platereader	fluorescence		<transcriptic.jupyter.dataset.Dataset object at 0x17339430>	Row:0-ct1gb8mcgvh77yy-ProteinActivity-Plate	F2	138.34786138181377	ct1gb9bvve3w3bk		100.0	0.25098039215686274	d13tewgagx653p	w13teuzzzq6a6t	2021-10-27T12:46:36.960-07:00	platereader	i1gb9bvv927sd5	{}	[]							False	2021-10-27T12:46:37.038-07:00	38
542	Row:0-ct1gb8mcgvh77yy-ProteinActivity-Plate	ct1gb9bvve3w3bk	Container(Row:0-ct1gb8mcgvh77yy-ProteinActivity-Plate)	61		aq1gbbsbu9snp6w	100.0	rs1f47z2uft2kyv	20:microliter	Protein	rs1f47z3qb2zdga	40:microliter	Protein	ct1gaq3z58r2frg:1				37:celsius				Row:0-ct1gb8mcgvh77yy-ProteinActivity-Plate-Read[17 minute]-ex[372 nanometer]-em[445 nanometer]	platereader	fluorescence		<transcriptic.jupyter.dataset.Dataset object at 0x017FD8C8>	Row:0-ct1gb8mcgvh77yy-ProteinActivity-Plate	F2	127.73806975616793	ct1gb9bvve3w3bk		100.0	0.25098039215686274	d13tevz64a2wvg	w13teuzzzpr3yx	2021-10-27T11:53:38.544-07:00	platereader	i1gb9bvv72w4cd	{}	[]							False	2021-10-27T11:53:38.624-07:00	17
543	Row:0-ct1gb8mcgvh77yy-ProteinActivity-Plate	ct1gb9bvve3w3bk	Container(Row:0-ct1gb8mcgvh77yy-ProteinActivity-Plate)	61		aq1gbbsbu9snp6w	100.0	rs1f47z2uft2kyv	20:microliter	Protein	rs1f47z3qb2zdga	40:microliter	Protein	ct1gaq3z58r2frg:1				37:celsius				Row:0-ct1gb8mcgvh77yy-ProteinActivity-Plate-Read[32 minute]-ex[372 nanometer]-em[445 nanometer]	platereader	fluorescence		<transcriptic.jupyter.dataset.Dataset object at 0x017FD2C8>	Row:0-ct1gb8mcgvh77yy-ProteinActivity-Plate	F2	136.61788613939763	ct1gb9bvve3w3bk		100.0	0.25098039215686274	d13tewbyf8a9du	w13teuzzzpzvsn	2021-10-27T12:31:29.258-07:00	platereader	i1gb9bvv8g6ten	{}	[]							False	2021-10-27T12:31:29.340-07:00	32
544	Row:0-ct1gb8mcgvh77yy-ProteinActivity-Plate	ct1gb9bvve3w3bk	Container(Row:0-ct1gb8mcgvh77yy-ProteinActivity-Plate)	61		aq1gbbsbu9snp6w	100.0	rs1f47z2uft2kyv	20:microliter	Protein	rs1f47z3qb2zdga	40:microliter	Protein	ct1gaq3z58r2frg:1				37:celsius				Row:0-ct1gb8mcgvh77yy-ProteinActivity-Plate-Read[44 minute]-ex[372 nanometer]-em[445 nanometer]	platereader	fluorescence		<transcriptic.jupyter.dataset.Dataset object at 0x017FDF40>	Row:0-ct1gb8mcgvh77yy-ProteinActivity-Plate	F2	139.784269693319	ct1gb9bvve3w3bk		100.0	0.25098039215686274	d13tewmmkwrwan	w13teuzzzqapjz	2021-10-27T13:01:44.942-07:00	platereader	i1gb9bvv9mcxfn	{}	[]							False	2021-10-27T13:01:45.028-07:00	44
545	Row:0-ct1gb8mcgvh77yy-ProteinActivity-Plate	ct1gb9bvve3w3bk	Container(Row:0-ct1gb8mcgvh77yy-ProteinActivity-Plate)	61		aq1gbbsbu9snp6w	100.0	rs1f47z2uft2kyv	20:microliter	Protein	rs1f47z3qb2zdga	40:microliter	Protein	ct1gaq3z58r2frg:1				37:celsius				Row:0-ct1gb8mcgvh77yy-ProteinActivity-Plate-Read[24 minute]-ex[372 nanometer]-em[445 nanometer]	platereader	fluorescence		<transcriptic.jupyter.dataset.Dataset object at 0x017FD298>	Row:0-ct1gb8mcgvh77yy-ProteinActivity-Plate	F2	127.70768558478636	ct1gb9bvve3w3bk		100.0	0.25098039215686274	d13tew67kx5wuh	w13teuzzzpvgd8	2021-10-27T12:11:18.256-07:00	platereader	i1gb9bvv7rfutz	{}	[]							False	2021-10-27T12:11:18.331-07:00	24
546	Row:0-ct1gb8mcgvh77yy-ProteinActivity-Plate	ct1gb9bvve3w3bk	Container(Row:0-ct1gb8mcgvh77yy-ProteinActivity-Plate)	61		aq1gbbsbu9snp6w	100.0	rs1f47z2uft2kyv	20:microliter	Protein	rs1f47z3qb2zdga	40:microliter	Protein	ct1gaq3z58r2frg:1				37:celsius				Row:0-ct1gb8mcgvh77yy-ProteinActivity-Plate-Read[11 minute]-ex[372 nanometer]-em[445 nanometer]	platereader	fluorescence		<transcriptic.jupyter.dataset.Dataset object at 0x017FD400>	Row:0-ct1gb8mcgvh77yy-ProteinActivity-Plate	F2	125.743877141253	ct1gb9bvve3w3bk		100.0	0.25098039215686274	d13tevutynuynq	w13teuzzzpkpks	2021-10-27T11:38:30.424-07:00	platereader	i1gb9bvv6gv5dw	{}	[]							False	2021-10-27T11:38:30.503-07:00	11
[truncated: 2,015 more rows]
[truncated: 4 more columns]
