# Supplementary material for: Self-driving laboratories to autonomously navigate the protein fitness landscape
Source: Nat Chem Eng. Author manuscript; Available in PMC 2024 Mar 11. (PMC10926838; doi:10.1038/s44286-023-00002-4)
Supplement: Supplementary Data 3 [file NIHMS1959490-supplement-Supplementary_Data_3.csv]

Seq_ID	Sequence	T50_1	T50_2	T50_3	T50_4	evagreen_1	evagreen_2	evagreen_3	evagreen_4	run_id_1	run_id_2	run_id_3	run_id_4
1111	111111111010000100010000100010001000100010010000100010001000010000100001000101011100011100111001111011101111010101011101111111010010111101101011010111001100111111000101011110110010011101000111111010110110111111111001001001111110101100110111001000111001101001111111111001101010111110110001101000101101011100101001100011011111000100001111111111111111111111110110110110111111111101110010110011110010001…	49.31289641	49.92444176	49.31289641	49.19960102	15934.1684	19273.96828	15934.1684		r1gb8wj8bczjsz	r1gb9bvuwg7twu	r1gb8wj8bczjsz	r1frskpwukg63b
1136	111111111010000100010000100010001000100010010000100010001000010000100001000101011100011100111001111011101111010101011101111111010010111101101011010111001100111111000101011110110010011101000111111010110110111111111001001001111110101100110111001000111001101001111111111001101010111110110001101000101101011100101001100011011111000100001111111111111111111111110110110110111111111101110010110011110010001…	dead								r1ghern6b2dusr
1164	111111111010000100010000100010001000100010010000100010001000010000100001000101011100011100111001111011101111010101011101111111010010111101101011010111001100111111000101011110110010011101000111111010110110111111111001001001111110101100110111001000111001101001111111111001101010111110110001101000101101011100101001100011011111000100001111111111111111111111110110110110111111111101110010110011110010001…		retry								r1gnb8q95x9k9j
1266	111111111010000100010000100010001000100010010000100010001000010000100001000101011100011100111001111011101111010101011101111111010010111101101011010111001100111111000101011110110010011101000111111010110110111111111001001001111110101100110111001000110101010101111111111001100110111110101001101000101101011010100101100010111110100010001111111111111111111111110110110110111111111101110010110011101001001…	dead								r1gp3q6we5a5jf
1316	111111111010000100010000100010001000100010010000100010001000010000100001000101011100011100111001111011101111010101011101111111010010111101101011010111001100111111000101011110110010011101000111111010110110111111111001001001111110101100110111001000110011101001111111110101010110111110100101101000101011011100010101010011011110010001001111111111111111111111101110110110111111111011101010101011101001001…		dead	dead							r1ghern6b2dusr	r1ghern6b2dusr
1346	111111111010000100010000100010001000100010010000100010001000010000100001000101011100011100111001111011101111010101011101111111010010111101101011010111001100111111000101011110110010011101000111111010110110111111111001001001111110101100110111001000110011101001111111110101010110111110100101101000101011011100010101010011011110010001001111111111111111111111101110110110111111111011101010101011101001001…	retry								r1gp3q6we5a5jf
1361	111111111010000100010000100010001000100010010000100010001000010000100001000101011100011100111001111011101111010101011101111111010010111101101011010111001100111111000101011110110010011101000111111010110110111111111001001001111110101100110111001000110011101001111111110101010110111110100101101000101011011100010101010011011110010001001111111111111111111111101110110110111111111011101010101011101001001…	dead	dead	dead	dead					r1ghern6b2dusr	r1ghern6b2dusr	r1ghern6b2dusr	r1ghern6b2dusr
1363	111111111010000100010000100010001000100010010000100010001000010000100001000101011100011100111001111011101111010101011101111111010010111101101011010111001100111111000101011110110010011101000111111010110110111111111001001001111110101100110111001000110011101001111111110101010110111110100101101000101011011100010101010011011110010001001111111111111111111111101110110110111111111011101010101011101001001…	retry								r1gp3q6we5a5jf
1364	111111111010000100010000100010001000100010010000100010001000010000100001000101011100011100111001111011101111010101011101111111010010111101101011010111001100111111000101011110110010011101000111111010110110111111111001001001111110101100110111001000110011101001111111110101010110111110100101101000101011011100010101010011011110010001001111111111111111111111101110110110111111111011101010101011101001001…	retry			dead					r1gnb8q95x9k9j			r1gnb8q95x9k9j
1613	111111111010000100010000100010001000100010010000100010001000010000100001000101011100011100111001111011101111010101011101111111010010111101101011010111001100111111000101011110110010011101000111111010110110111111111001001001111110101100110111001000110011101001111111111001100101111101100101100001101101011001100011000111011110001000011111111111111111111111110110101101111111111011100110100111100100011…	dead								r1gpy4f32p49y7
1631	111111111010000100010000100010001000100010010000100010001000010000100001000101011100011100111001111011101111010101011101111111010010111101101011010111001100111111000101011110110010011101000111111010110110111111111001001001111110101100110111001000110011101001111111111001100101111101100101100001101101011001100011000111011110001000011111111111111111111111110110101101111111111011100110100111100100011…		dead								r1ghern6b2dusr
1636	111111111010000100010000100010001000100010010000100010001000010000100001000101011100011100111001111011101111010101011101111111010010111101101011010111001100111111000101011110110010011101000111111010110110111111111001001001111110101100110111001000110011101001111111111001100101111101100101100001101101011001100011000111011110001000011111111111111111111111110110101101111111111011100110100111100100011…				dead								r1ghern6b2dusr
1643	111111111010000100010000100010001000100010010000100010001000010000100001000101011100011100111001111011101111010101011101111111010010111101101011010111001100111111000101011110110010011101000111111010110110111111111001001001111110101100110111001000110011101001111111111001100101111101100101100001101101011001100011000111011110001000011111111111111111111111110110101101111111111011100110100111100100011…	retry			dead					r1gnb8q95x9k9j			r1gnb8q95x9k9j
1644	111111111010000100010000100010001000100010010000100010001000010000100001000101011100011100111001111011101111010101011101111111010010111101101011010111001100111111000101011110110010011101000111111010110110111111111001001001111110101100110111001000110011101001111111111001100101111101100101100001101101011001100011000111011110001000011111111111111111111111110110101101111111111011100110100111100100011…		dead								r1gp3q6we5a5jf
1rr	111111111010000100010000100010001000100010010000100010001000010000100001000101011100011100111001111011101111010101011101111111010010111101101011010111001100111111000101011110110010011101000111111010110110111111111001001001111110101100110111001000111001101001111111111001101010111110110001101000101101011100101001100011011111000100001111111111111111111111110110101110111111111101110001110011110010001…			38.3005495				34061.28447				r1ghern6b2dusr
2151	111111110101000010001000010001001000010001001000010001000100001000010000100101011010011100110101110111101111010101011101111110101001111101010110110111001010111110100101011110101010011100100111110101101101111111110101001001111110011010110111000100111001101001111111111001101010111110110001101000101101011100101001100011011111000100001111111111111111111111110110110110111111111101110010110011110010001…	42.18144793				13152.31404				r1h3p9esqt6d28
2211	111111110101000010001000010001001000010001001000010001000100001000010000100101011010011100110101110111101111010101011101111110101001111101010110110111001010111110100101011110101010011100100111110101101101111111110101001001111110011010110111000100110101010101111111111001100110111110101001101000101101011010100101100010111110100010001111111111111111111111110110110110111111111101110010110011101001001…			41.52765844				44272.44971				r1h3fempcm8jgb
2222	111111110101000010001000010001001000010001001000010001000100001000010000100101011010011100110101110111101111010101011101111110101001111101010110110111001010111110100101011110101010011100100111110101101101111111110101001001111110011010110111000100110101010101111111111001100110111110101001101000101101011010100101100010111110100010001111111111111111111111110110110110111111111101110010110011101001001…	36.35530226	35.13671815	36.27095226	35.13671815	22682.12378	45047.50007		45047.50007	r1gb8wj8bczjsz	r1gb9bvuwg7twu	r1frskpwukg63b	r1gb9bvuwg7twu
2251	111111110101000010001000010001001000010001001000010001000100001000010000100101011010011100110101110111101111010101011101111110101001111101010110110111001010111110100101011110101010011100100111110101101101111111110101001001111110011010110111000100110101010101111111111001100110111110101001101000101101011010100101100010111110100010001111111111111111111111110110110110111111111101110010110011101001001…		41.36545999				36617.06221				r1gzwc5aavh66u
2311	111111110101000010001000010001001000010001001000010001000100001000010000100101011010011100110101110111101111010101011101111110101001111101010110110111001010111110100101011110101010011100100111110101101101111111110101001001111110011010110111000100110011101001111111110101010110111110100101101000101011011100010101010011011110010001001111111111111111111111101110110110111111111011101010101011101001001…				47.13665764				41251.68303				r1gpy4f32p49y7
2313	111111110101000010001000010001001000010001001000010001000100001000010000100101011010011100110101110111101111010101011101111110101001111101010110110111001010111110100101011110101010011100100111110101101101111111110101001001111110011010110111000100110011101001111111110101010110111110100101101000101011011100010101010011011110010001001111111111111111111111101110110110111111111011101010101011101001001…	40.95734499				43332.78569				r1gpy4f32p49y7
2351	111111110101000010001000010001001000010001001000010001000100001000010000100101011010011100110101110111101111010101011101111110101001111101010110110111001010111110100101011110101010011100100111110101101101111111110101001001111110011010110111000100110011101001111111110101010110111110100101101000101011011100010101010011011110010001001111111111111111111111101110110110111111111011101010101011101001001…	52.62990034				36428.72974				r1h2zyfrtc7hzb
2651	111111110101000010001000010001001000010001001000010001000100001000010000100101011010011100110101110111101111010101011101111110101001111101010110110111001010111110100101011110101010011100100111110101101101111111110101001001111110011010110111000100110011101001111111111001100101111101100101100001101101011001100011000111011110001000011111111111111111111111110110101101111111111011100110100111100100011…				40.83812479				32486.76982				r1h2zyfrtc7hzb
3113	111111110100100001000100001001000100001001010000001000100010001000001000100101011001011100110101110111011111010101011011111110100110111011101011001110101010111110010100111110110010011101000111110101110101111111110100100101111101101001110111000010111001101001111111111001101010111110110001101000101101011100101001100011011111000100001111111111111111111111110110110110111111111101110010110011110010001…	41.79923809				43827.84677				r1gpdxjder2864
3116	111111110100100001000100001001000100001001010000001000100010001000001000100101011001011100110101110111011111010101011011111110100110111011101011001110101010111110010100111110110010011101000111110101110101111111110100100101111101101001110111000010111001101001111111111001101010111110110001101000101101011100101001100011011111000100001111111111111111111111110110110110111111111101110010110011110010001…		45.61685698		43.3864611		39122.51581		32383.37313		r1gpdxjder2864		r1gp3q6we5a5jf
3161	111111110100100001000100001001000100001001010000001000100010001000001000100101011001011100110101110111011111010101011011111110100110111011101011001110101010111110010100111110110010011101000111110101110101111111110100100101111101101001110111000010111001101001111111111001101010111110110001101000101101011100101001100011011111000100001111111111111111111111110110110110111111111101110010110011110010001…		41.59674597				38542.31781				r1gpdxjder2864
3163	111111110100100001000100001001000100001001010000001000100010001000001000100101011001011100110101110111011111010101011011111110100110111011101011001110101010111110010100111110110010011101000111110101110101111111110100100101111101101001110111000010111001101001111111111001101010111110110001101000101101011100101001100011011111000100001111111111111111111111110110110110111111111101110010110011110010001…				dead								r1gp3q6we5a5jf
3251	111111110100100001000100001001000100001001010000001000100010001000001000100101011001011100110101110111011111010101011011111110100110111011101011001110101010111110010100111110110010011101000111110101110101111111110100100101111101101001110111000010110101010101111111111001100110111110101001101000101101011010100101100010111110100010001111111111111111111111110110110110111111111101110010110011101001001…		41.47683972		41.8057355		39408.2266		33192.32868		r1gzwc5aavh66u		r1gz8w9e23tbtx
3311	111111110100100001000100001001000100001001010000001000100010001000001000100101011001011100110101110111011111010101011011111110100110111011101011001110101010111110010100111110110010011101000111110101110101111111110100100101111101101001110111000010110011101001111111110101010110111110100101101000101011011100010101010011011110010001001111111111111111111111101110110110111111111011101010101011101001001…			46.49595128				39285.55745				r1gyfsw2us9zp3
3312	111111110100100001000100001001000100001001010000001000100010001000001000100101011001011100110101110111011111010101011011111110100110111011101011001110101010111110010100111110110010011101000111110101110101111111110100100101111101101001110111000010110011101001111111110101010110111110100101101000101011011100010101010011011110010001001111111111111111111111101110110110111111111011101010101011101001001…	dead								r1gyfsw2us9zp3
3316	111111110100100001000100001001000100001001010000001000100010001000001000100101011001011100110101110111011111010101011011111110100110111011101011001110101010111110010100111110110010011101000111110101110101111111110100100101111101101001110111000010110011101001111111110101010110111110100101101000101011011100010101010011011110010001001111111111111111111111101110110110111111111011101010101011101001001…	retry								r1gq6ux9xzgyz8
3333	111111110100100001000100001001000100001001010000001000100010001000001000100101011001011100110101110111011111010101011011111110100110111011101011001110101010111110010100111110110010011101000111110101110101111111110100100101111101101001110111000010110011101001111111110101010110111110100101101000101011011100010101010011011110010001001111111111111111111111101110110110111111111011101010101011101001001…	45.75468388	42.14270042	37.2057483	45.75468388	45047.50007	22855.09198		45047.50007	r1gb8wj8bczjsz	r1gb9bvuwg7twu	r1frskpwukg63b	r1gb8wj8bczjsz
3351	111111110100100001000100001001000100001001010000001000100010001000001000100101011001011100110101110111011111010101011011111110100110111011101011001110101010111110010100111110110010011101000111110101110101111111110100100101111101101001110111000010110011101001111111110101010110111110100101101000101011011100010101010011011110010001001111111111111111111111101110110110111111111011101010101011101001001…	41.63126097				24252.08399				r1h3p9esqt6d28
3361	111111110100100001000100001001000100001001010000001000100010001000001000100101011001011100110101110111011111010101011011111110100110111011101011001110101010111110010100111110110010011101000111110101110101111111110100100101111101101001110111000010110011101001111111110101010110111110100101101000101011011100010101010011011110010001001111111111111111111111101110110110111111111011101010101011101001001…	43.20869553				37816.72166				r1gq6ux9xzgyz8
3613	111111110100100001000100001001000100001001010000001000100010001000001000100101011001011100110101110111011111010101011011111110100110111011101011001110101010111110010100111110110010011101000111110101110101111111110100100101111101101001110111000010110011101001111111111001100101111101100101100001101101011001100011000111011110001000011111111111111111111111110110101101111111111011100110100111100100011…		dead								r1gqmqwhymmm2f
3614	111111110100100001000100001001000100001001010000001000100010001000001000100101011001011100110101110111011111010101011011111110100110111011101011001110101010111110010100111110110010011101000111110101110101111111110100100101111101101001110111000010110011101001111111111001100101111101100101100001101101011001100011000111011110001000011111111111111111111111110110101101111111111011100110100111100100011…	35.29063551			dead	36162.90345				r1gnb8q95x9k9j			r1gnb8q95x9k9j
4111	111111110100010001000100001000100010010001000100010000010001000100100000010101011001011100110101110111011110110101011101111110101010111011101011010110101010111110001011011110110001011101000111110101110101111111110101001001111110101001110110101000111001101001111111111001101010111110110001101000101101011100101001100011011111000100001111111111111111111111110110110110111111111101110010110011110010001…			55.43492976				41351.97088				r1h3fempcm8jgb
4113	111111110100010001000100001000100010010001000100010000010001000100100000010101011001011100110101110111011110110101011101111110101010111011101011010110101010111110001011011110110001011101000111110101110101111111110101001001111110101001110110101000111001101001111111111001101010111110110001101000101101011100101001100011011111000100001111111111111111111111110110110110111111111101110010110011110010001…		dead								r1gqmqwhymmm2f
4251	111111110100010001000100001000100010010001000100010000010001000100100000010101011001011100110101110111011110110101011101111110101010111011101011010110101010111110001011011110110001011101000111110101110101111111110101001001111110101001110110101000110101010101111111111001100110111110101001101000101101011010100101100010111110100010001111111111111111111111110110110110111111111101110010110011101001001…				dead								r1h2zyfrtc7hzb
4311	111111110100010001000100001000100010010001000100010000010001000100100000010101011001011100110101110111011110110101011101111110101010111011101011010110101010111110001011011110110001011101000111110101110101111111110101001001111110101001110110101000110011101001111111110101010110111110100101101000101011011100010101010011011110010001001111111111111111111111101110110110111111111011101010101011101001001…			retry								r1gyfsw2us9zp3
4315	111111110100010001000100001000100010010001000100010000010001000100100000010101011001011100110101110111011110110101011101111110101010111011101011010110101010111110001011011110110001011101000111110101110101111111110101001001111110101001110110101000110011101001111111110101010110111110100101101000101011011100010101010011011110010001001111111111111111111111101110110110111111111011101010101011101001001…				retry								r1gpdxjder2864
4444	111111110100010001000100001000100010010001000100010000010001000100100000010101011001011100110101110111011110110101011101111110101010111011101011010110101010111110001011011110110001011101000111110101110101111111110101001001111110101001110110101000111001100011111111110011100110111110110001100100101101011010100101001011011111000000101111111111111111111111110101101101111111111011110001110011101001001…	dead	dead	dead	dead					r1gb8wj8bczjsz	r1gb9bvuwg7twu	r1gb9bvuwg7twu	r1gb9bvuwg7twu
4614	111111110100010001000100001000100010010001000100010000010001000100100000010101011001011100110101110111011110110101011101111110101010111011101011010110101010111110001011011110110001011101000111110101110101111111110101001001111110101001110110101000110011101001111111111001100101111101100101100001101101011001100011000111011110001000011111111111111111111111110110101101111111111011100110100111100100011…		retry	retry							r1gnb8q95x9k9j	r1gkv6r7ub5jbj
4rr	111111110100010001000100001000100010010001000100010000010001000100100000010101011001011100110101110111011110110101011101111110101010111011101011010110101010111110001011011110110001011101000111110101110101111111110101001001111110101001110110101000111001101001111111111001101010111110110001101000101101011100101001100011011111000100001111111111111111111111110110101110111111111101110001110011110010001…		dead								r1gp3q6we5a5jf
5113	111111110100001100000010000100010001100001000010100010000100000010000101000010111000111010110011110111101111001010111101111111001001111101101011010111001100111111000101011101110000111010010111111001110101111111110011001001111110011001101110010001111001101001111111111001101010111110110001101000101101011100101001100011011111000100001111111111111111111111110110110110111111111101110010110011110010001…		dead								r1gqmqwhymmm2f
5311	111111110100001100000010000100010001100001000010100010000100000010000101000010111000111010110011110111101111001010111101111111001001111101101011010111001100111111000101011101110000111010010111111001110101111111110011001001111110011001101110010001110011101001111111110101010110111110100101101000101011011100010101010011011110010001001111111111111111111111101110110110111111111011101010101011101001001…				dead								r1gq6ux9xzgyz8
5316	111111110100001100000010000100010001100001000010100010000100000010000101000010111000111010110011110111101111001010111101111111001001111101101011010111001100111111000101011101110000111010010111111001110101111111110011001001111110011001101110010001110011101001111111110101010110111110100101101000101011011100010101010011011110010001001111111111111111111111101110110110111111111011101010101011101001001…	retry			retry					r1gpy4f32p49y7			r1gpdxjder2864
5362	111111110100001100000010000100010001100001000010100010000100000010000101000010111000111010110011110111101111001010111101111111001001111101101011010111001100111111000101011101110000111010010111111001110101111111110011001001111110011001101110010001110011101001111111110101010110111110100101101000101011011100010101010011011110010001001111111111111111111111101110110110111111111011101010101011101001001…	dead								r1gzwc5aavh66u
5555	111111110100001100000010000100010001100001000010100010000100000010000101000010111000111010110011110111101111001010111101111111001001111101101011010111001100111111000101011101110000111010010111111001110101111111110011001001111110011001101110010001110101100011111111111001100110111110100011010010011100111100011001000111011111000100001111111111111111111111110110110110111111111101100110110011101000101…	36.94737269	36.89858705	36.94737269	38.88076849	34554.55885	22682.12378	34554.55885		r1gb8wj8bczjsz	r1gb9bvuwg7twu	r1gb8wj8bczjsz	r1frskpwukg63b
6111	111111110101000000100001001001001000000100100001000101000000100001000010001101011010011001110101110111011111010101011101111110101001111011101011010110011001111110010100111110100100111100001111110101101101111111110100010011111110101001110110010100111001101001111111111001101010111110110001101000101101011100101001100011011111000100001111111111111111111111110110110110111111111101110010110011110010001…		59.24496407	58.34612029	62.50026024		36823.6115	41414.58939	40868.40544		r1h3fempcm8jgb	r1gnhjzhrv6s2m	r1gzwc5aavh66u
6112	111111110101000000100001001001001000000100100001000101000000100001000010001101011010011001110101110111011111010101011101111110101001111011101011010110011001111110010100111110100100111100001111110101101101111111110100010011111110101001110110010100111001101001111111111001101010111110110001101000101101011100101001100011011111000100001111111111111111111111110110110110111111111101110010110011110010001…		retry								r1h3p9esqt6d28
6113	111111110101000000100001001001001000000100100001000101000000100001000010001101011010011001110101110111011111010101011101111110101001111011101011010110011001111110010100111110100100111100001111110101101101111111110100010011111110101001110110010100111001101001111111111001101010111110110001101000101101011100101001100011011111000100001111111111111111111111110110110110111111111101110010110011110010001…		45.20964554	53.84369519	43.71257219		36962.63463	38992.7708	32693.80178		r1gpy4f32p49y7	r1gzwc5aavh66u	r1gp3q6we5a5jf
6114	111111110101000000100001001001001000000100100001000101000000100001000010001101011010011001110101110111011111010101011101111110101001111011101011010110011001111110010100111110100100111100001111110101101101111111110100010011111110101001110110010100111001101001111111111001101010111110110001101000101101011100101001100011011111000100001111111111111111111111110110110110111111111101110010110011110010001…		37.27348022	retry			40722.6415				r1gpy4f32p49y7	r1gnb8q95x9k9j
6115	111111110101000000100001001001001000000100100001000101000000100001000010001101011010011001110101110111011111010101011101111110101001111011101011010110011001111110010100111110100100111100001111110101101101111111110100010011111110101001110110010100111001101001111111111001101010111110110001101000101101011100101001100011011111000100001111111111111111111111110110110110111111111101110010110011110010001…		43.76299788				13951.81826				r1h3p9esqt6d28
6121	111111110101000000100001001001001000000100100001000101000000100001000010001101011010011001110101110111011111010101011101111110101001111011101011010110011001111110010100111110100100111100001111110101101101111111110100010011111110101001110110010100111001101001111111111001101010111110110001101000101101011100101001100011011111000100001111111111111111111111110110110110111111111101110010110011110010001…			dead								r1h3p9esqt6d28
6131	111111110101000000100001001001001000000100100001000101000000100001000010001101011010011001110101110111011111010101011101111110101001111011101011010110011001111110010100111110100100111100001111110101101101111111110100010011111110101001110110010100111001101001111111111001101010111110110001101000101101011100101001100011011111000100001111111111111111111111110110110110111111111101110010110011110010001…	35.74517267	dead	dead	37.01536872	37859.98729			39185.71742	r1ghern6b2dusr	r1gypnunxubw3c	r1gp3q6we5a5jf	r1ghern6b2dusr
6136	111111110101000000100001001001001000000100100001000101000000100001000010001101011010011001110101110111011111010101011101111110101001111011101011010110011001111110010100111110100100111100001111110101101101111111110100010011111110101001110110010100111001101001111111111001101010111110110001101000101101011100101001100011011111000100001111111111111111111111110110110110111111111101110010110011110010001…		retry								r1gyfsw2us9zp3
6141	111111110101000000100001001001001000000100100001000101000000100001000010001101011010011001110101110111011111010101011101111110101001111011101011010110011001111110010100111110100100111100001111110101101101111111110100010011111110101001110110010100111001101001111111111001101010111110110001101000101101011100101001100011011111000100001111111111111111111111110110110110111111111101110010110011110010001…			59.15545285				35556.3716				r1gnb8q95x9k9j
6151	111111110101000000100001001001001000000100100001000101000000100001000010001101011010011001110101110111011111010101011101111110101001111011101011010110011001111110010100111110100100111100001111110101101101111111110100010011111110101001110110010100111001101001111111111001101010111110110001101000101101011100101001100011011111000100001111111111111111111111110110110110111111111101110010110011110010001…	62.52401781	56.46884547	56.20720129	56.15916767	37071.343	38324.98903	36338.35858	36693.52787	r1h3fempcm8jgb	r1h3fempcm8jgb	r1gnhjzhrv6s2m	r1h2t2v923xssq
6161	111111110101000000100001001001001000000100100001000101000000100001000010001101011010011001110101110111011111010101011101111110101001111011101011010110011001111110010100111110100100111100001111110101101101111111110100010011111110101001110110010100111001101001111111111001101010111110110001101000101101011100101001100011011111000100001111111111111111111111110110110110111111111101110010110011110010001…			55.60843808				39624.56933				r1gzwc5aavh66u
6163	111111110101000000100001001001001000000100100001000101000000100001000010001101011010011001110101110111011111010101011101111110101001111011101011010110011001111110010100111110100100111100001111110101101101111111110100010011111110101001110110010100111001101001111111111001101010111110110001101000101101011100101001100011011111000100001111111111111111111111110110110110111111111101110010110011110010001…	retry								r1gz8w9e23tbtx
6211	111111110101000000100001001001001000000100100001000101000000100001000010001101011010011001110101110111011111010101011101111110101001111011101011010110011001111110010100111110100100111100001111110101101101111111110100010011111110101001110110010100110101010101111111111001100110111110101001101000101101011010100101100010111110100010001111111111111111111111110110110110111111111101110010110011101001001…		58.34626047	58.82494861	62.20518645		34138.78866	39191.52184	40008.64008		r1gz8w9e23tbtx	r1gpdxjder2864	r1gypnunxubw3c
6213	111111110101000000100001001001001000000100100001000101000000100001000010001101011010011001110101110111011111010101011101111110101001111011101011010110011001111110010100111110100100111100001111110101101101111111110100010011111110101001110110010100110101010101111111111001100110111110101001101000101101011010100101100010111110100010001111111111111111111111110110110110111111111101110010110011101001001…			54.66417334				37277.28479				r1h2zyfrtc7hzb
6221	111111110101000000100001001001001000000100100001000101000000100001000010001101011010011001110101110111011111010101011101111110101001111011101011010110011001111110010100111110100100111100001111110101101101111111110100010011111110101001110110010100110101010101111111111001100110111110101001101000101101011010100101100010111110100010001111111111111111111111110110110110111111111101110010110011101001001…		dead	dead							r1gzfpbx9n6k52	r1h3p9esqt6d28
6241	111111110101000000100001001001001000000100100001000101000000100001000010001101011010011001110101110111011111010101011101111110101001111011101011010110011001111110010100111110100100111100001111110101101101111111110100010011111110101001110110010100110101010101111111111001100110111110101001101000101101011010100101100010111110100010001111111111111111111111110110110110111111111101110010110011101001001…		55.31878468		dead		38590.57292				r1gz8w9e23tbtx		r1h2zyfrtc7hzb
6251	111111110101000000100001001001001000000100100001000101000000100001000010001101011010011001110101110111011111010101011101111110101001111011101011010110011001111110010100111110100100111100001111110101101101111111110100010011111110101001110110010100110101010101111111111001100110111110101001101000101101011010100101100010111110100010001111111111111111111111110110110110111111111101110010110011101001001…	55.48104292	61.9016781		55.00065015	38572.80878	38853.21417		36915.91388	r1h2zyfrtc7hzb	r1gyfsw2us9zp3		r1gz8w9e23tbtx
6252	111111110101000000100001001001001000000100100001000101000000100001000010001101011010011001110101110111011111010101011101111110101001111011101011010110011001111110010100111110100100111100001111110101101101111111110100010011111110101001110110010100110101010101111111111001100110111110101001101000101101011010100101100010111110100010001111111111111111111111110110110110111111111101110010110011101001001…				retry								r1gz8w9e23tbtx
6256	111111110101000000100001001001001000000100100001000101000000100001000010001101011010011001110101110111011111010101011101111110101001111011101011010110011001111110010100111110100100111100001111110101101101111111110100010011111110101001110110010100110101010101111111111001100110111110101001101000101101011010100101100010111110100010001111111111111111111111110110110110111111111101110010110011101001001…		dead								r1gzwc5aavh66u
6261	111111110101000000100001001001001000000100100001000101000000100001000010001101011010011001110101110111011111010101011101111110101001111011101011010110011001111110010100111110100100111100001111110101101101111111110100010011111110101001110110010100110101010101111111111001100110111110101001101000101101011010100101100010111110100010001111111111111111111111110110110110111111111101110010110011101001001…			56.41771015				32365.64777				r1h3p9esqt6d28
6311	111111110101000000100001001001001000000100100001000101000000100001000010001101011010011001110101110111011111010101011101111110101001111011101011010110011001111110010100111110100100111100001111110101101101111111110100010011111110101001110110010100110011101001111111110101010110111110100101101000101011011100010101010011011110010001001111111111111111111111101110110110111111111011101010101011101001001…	62.14728801	57.10789839	61.92856023	56.45899993	34067.36276	38624.29748	37111.37593	36713.30887	r1h2t2v923xssq	r1h2t2v923xssq	r1gpy4f32p49y7	r1gpdxjder2864
6312	111111110101000000100001001001001000000100100001000101000000100001000010001101011010011001110101110111011111010101011101111110101001111011101011010110011001111110010100111110100100111100001111110101101101111111110100010011111110101001110110010100110011101001111111110101010110111110100101101000101011011100010101010011011110010001001111111111111111111111101110110110111111111011101010101011101001001…	59.01244122				41084.31818				r1gq6ux9xzgyz8
6313	111111110101000000100001001001001000000100100001000101000000100001000010001101011010011001110101110111011111010101011101111110101001111011101011010110011001111110010100111110100100111100001111110101101101111111110100010011111110101001110110010100110011101001111111110101010110111110100101101000101011011100010101010011011110010001001111111111111111111111101110110110111111111011101010101011101001001…	46.65306964		51.98480339		37519.88582		37765.07314		r1gpdxjder2864		r1gzwc5aavh66u
6314	111111110101000000100001001001001000000100100001000101000000100001000010001101011010011001110101110111011111010101011101111110101001111011101011010110011001111110010100111110100100111100001111110101101101111111110100010011111110101001110110010100110011101001111111110101010110111110100101101000101011011100010101010011011110010001001111111111111111111111101110110110111111111011101010101011101001001…			dead								r1gqmqwhymmm2f
6315	111111110101000000100001001001001000000100100001000101000000100001000010001101011010011001110101110111011111010101011101111110101001111011101011010110011001111110010100111110100100111100001111110101101101111111110100010011111110101001110110010100110011101001111111110101010110111110100101101000101011011100010101010011011110010001001111111111111111111111101110110110111111111011101010101011101001001…				42.50393835				37211.89844				r1gpy4f32p49y7
6316	111111110101000000100001001001001000000100100001000101000000100001000010001101011010011001110101110111011111010101011101111110101001111011101011010110011001111110010100111110100100111100001111110101101101111111110100010011111110101001110110010100110011101001111111110101010110111110100101101000101011011100010101010011011110010001001111111111111111111111101110110110111111111011101010101011101001001…	27.38549219			retry	38533.62343				r1gyfsw2us9zp3			r1h3p9esqt6d28
6321	111111110101000000100001001001001000000100100001000101000000100001000010001101011010011001110101110111011111010101011101111110101001111011101011010110011001111110010100111110100100111100001111110101101101111111110100010011111110101001110110010100110011101001111111110101010110111110100101101000101011011100010101010011011110010001001111111111111111111111101110110110111111111011101010101011101001001…	dead			retry					r1h2zyfrtc7hzb			r1gqmqwhymmm2f
6331	111111110101000000100001001001001000000100100001000101000000100001000010001101011010011001110101110111011111010101011101111110101001111011101011010110011001111110010100111110100100111100001111110101101101111111110100010011111110101001110110010100110011101001111111110101010110111110100101101000101011011100010101010011011110010001001111111111111111111111101110110110111111111011101010101011101001001…			retry								r1gqmqwhymmm2f
6351	111111110101000000100001001001001000000100100001000101000000100001000010001101011010011001110101110111011111010101011101111110101001111011101011010110011001111110010100111110100100111100001111110101101101111111110100010011111110101001110110010100110011101001111111110101010110111110100101101000101011011100010101010011011110010001001111111111111111111111101110110110111111111011101010101011101001001…	55.81451022	55.69726277		55.24358333	34559.89457	45098.83983		40574.98287	r1h2t2v923xssq	r1gzfpbx9n6k52		r1gq6ux9xzgyz8
6353	111111110101000000100001001001001000000100100001000101000000100001000010001101011010011001110101110111011111010101011101111110101001111011101011010110011001111110010100111110100100111100001111110101101101111111110100010011111110101001110110010100110011101001111111110101010110111110100101101000101011011100010101010011011110010001001111111111111111111111101110110110111111111011101010101011101001001…				retry								r1h3fempcm8jgb
6361	111111110101000000100001001001001000000100100001000101000000100001000010001101011010011001110101110111011111010101011101111110101001111011101011010110011001111110010100111110100100111100001111110101101101111111110100010011111110101001110110010100110011101001111111110101010110111110100101101000101011011100010101010011011110010001001111111111111111111111101110110110111111111011101010101011101001001…	55.86752421		55.60281235		35812.58361		40079.03451		r1gz8w9e23tbtx		r1gq6ux9xzgyz8
6362	111111110101000000100001001001001000000100100001000101000000100001000010001101011010011001110101110111011111010101011101111110101001111011101011010110011001111110010100111110100100111100001111110101101101111111110100010011111110101001110110010100110011101001111111110101010110111110100101101000101011011100010101010011011110010001001111111111111111111111101110110110111111111011101010101011101001001…	dead								r1gzwc5aavh66u
6411	111111110101000000100001001001001000000100100001000101000000100001000010001101011010011001110101110111011111010101011101111110101001111011101011010110011001111110010100111110100100111100001111110101101101111111110100010011111110101001110110010100111001100011111111110011100110111110110001100100101101011010100101001011011111000000101111111111111111111111110101101101111111111011110001110011101001001…		retry	56.92402857	56.99743335			39199.03299	42269.03908		r1h3p9esqt6d28	r1gkv6r7ub5jbj	r1gyfsw2us9zp3
6412	111111110101000000100001001001001000000100100001000101000000100001000010001101011010011001110101110111011111010101011101111110101001111011101011010110011001111110010100111110100100111100001111110101101101111111110100010011111110101001110110010100111001100011111111110011100110111110110001100100101101011010100101001011011111000000101111111111111111111111110101101101111111111011110001110011101001001…				dead								r1gzwc5aavh66u
6416	111111110101000000100001001001001000000100100001000101000000100001000010001101011010011001110101110111011111010101011101111110101001111011101011010110011001111110010100111110100100111100001111110101101101111111110100010011111110101001110110010100111001100011111111110011100110111110110001100100101101011010100101001011011111000000101111111111111111111111110101101101111111111011110001110011101001001…				46.40825948				37911.14403				r1gzfpbx9n6k52
6451	111111110101000000100001001001001000000100100001000101000000100001000010001101011010011001110101110111011111010101011101111110101001111011101011010110011001111110010100111110100100111100001111110101101101111111110100010011111110101001110110010100111001100011111111110011100110111110110001100100101101011010100101001011011111000000101111111111111111111111110101101101111111111011110001110011101001001…	55.35824314	53.33660678		61.91419488	30455.37003	36398.74123		43354.37398	r1h3fempcm8jgb	r1gypnunxubw3c		r1gqmqwhymmm2f
6511	111111110101000000100001001001001000000100100001000101000000100001000010001101011010011001110101110111011111010101011101111110101001111011101011010110011001111110010100111110100100111100001111110101101101111111110100010011111110101001110110010100110101100011111111111001100110111110100011010010011100111100011001000111011111000100001111111111111111111111110110110110111111111101100110110011101000101…		60.38822971	59.70804812	62.84460253		37540.39459	33835.08021	40356.09294		r1gyfsw2us9zp3	r1gp3q6we5a5jf	r1gqmqwhymmm2f
6512	111111110101000000100001001001001000000100100001000101000000100001000010001101011010011001110101110111011111010101011101111110101001111011101011010110011001111110010100111110100100111100001111110101101101111111110100010011111110101001110110010100110101100011111111111001100110111110100011010010011100111100011001000111011111000100001111111111111111111111110110110110111111111101100110110011101000101…	retry	retry	dead						r1gyfsw2us9zp3	r1h3fempcm8jgb	r1h2zyfrtc7hzb
6513	111111110101000000100001001001001000000100100001000101000000100001000010001101011010011001110101110111011111010101011101111110101001111011101011010110011001111110010100111110100100111100001111110101101101111111110100010011111110101001110110010100110101100011111111111001100110111110100011010010011100111100011001000111011111000100001111111111111111111111110110110110111111111101100110110011101000101…			54.90383804	55.02016169			41093.66754	36825.56262			r1gzfpbx9n6k52	r1h3fempcm8jgb
6514	111111110101000000100001001001001000000100100001000101000000100001000010001101011010011001110101110111011111010101011101111110101001111011101011010110011001111110010100111110100100111100001111110101101101111111110100010011111110101001110110010100110101100011111111111001100110111110100011010010011100111100011001000111011111000100001111111111111111111111110110110110111111111101100110110011101000101…			39.98127535				41463.33165				r1gypnunxubw3c
6515	111111110101000000100001001001001000000100100001000101000000100001000010001101011010011001110101110111011111010101011101111110101001111011101011010110011001111110010100111110100100111100001111110101101101111111110100010011111110101001110110010100110101100011111111111001100110111110100011010010011100111100011001000111011111000100001111111111111111111111110110110110111111111101100110110011101000101…			43.70991772				33252.37214				r1gz8w9e23tbtx
6516	111111110101000000100001001001001000000100100001000101000000100001000010001101011010011001110101110111011111010101011101111110101001111011101011010110011001111110010100111110100100111100001111110101101101111111110100010011111110101001110110010100110101100011111111111001100110111110100011010010011100111100011001000111011111000100001111111111111111111111110110110110111111111101100110110011101000101…				46.19960016				25118.85583				r1h3p9esqt6d28
6521	111111110101000000100001001001001000000100100001000101000000100001000010001101011010011001110101110111011111010101011101111110101001111011101011010110011001111110010100111110100100111100001111110101101101111111110100010011111110101001110110010100110101100011111111111001100110111110100011010010011100111100011001000111011111000100001111111111111111111111110110110110111111111101100110110011101000101…		dead	55.1817964	dead			39309.30691			r1h2zyfrtc7hzb	r1gpdxjder2864	r1gypnunxubw3c
6531	111111110101000000100001001001001000000100100001000101000000100001000010001101011010011001110101110111011111010101011101111110101001111011101011010110011001111110010100111110100100111100001111110101101101111111110100010011111110101001110110010100110101100011111111111001100110111110100011010010011100111100011001000111011111000100001111111111111111111111110110110110111111111101100110110011101000101…		dead	dead							r1h2zyfrtc7hzb	r1gz8w9e23tbtx
6541	111111110101000000100001001001001000000100100001000101000000100001000010001101011010011001110101110111011111010101011101111110101001111011101011010110011001111110010100111110100100111100001111110101101101111111110100010011111110101001110110010100110101100011111111111001100110111110100011010010011100111100011001000111011111000100001111111111111111111111110110110110111111111101100110110011101000101…		55.52707883		retry		36310.09662				r1h2zyfrtc7hzb		r1gypnunxubw3c
6543	111111110101000000100001001001001000000100100001000101000000100001000010001101011010011001110101110111011111010101011101111110101001111011101011010110011001111110010100111110100100111100001111110101101101111111110100010011111110101001110110010100110101100011111111111001100110111110100011010010011100111100011001000111011111000100001111111111111111111111110110110110111111111101100110110011101000101…			dead								r1h2zyfrtc7hzb
6551	111111110101000000100001001001001000000100100001000101000000100001000010001101011010011001110101110111011111010101011101111110101001111011101011010110011001111110010100111110100100111100001111110101101101111111110100010011111110101001110110010100110101100011111111111001100110111110100011010010011100111100011001000111011111000100001111111111111111111111110110110110111111111101100110110011101000101…	55.60249602	57.35829569		57.52156022	43105.39267	42138.74108		39062.54958	r1h3p9esqt6d28	r1gypnunxubw3c		r1gyfsw2us9zp3
6553	111111110101000000100001001001001000000100100001000101000000100001000010001101011010011001110101110111011111010101011101111110101001111011101011010110011001111110010100111110100100111100001111110101101101111111110100010011111110101001110110010100110101100011111111111001100110111110100011010010011100111100011001000111011111000100001111111111111111111111110110110110111111111101100110110011101000101…				29.86730055				35456.94864				r1h3fempcm8jgb
6556	111111110101000000100001001001001000000100100001000101000000100001000010001101011010011001110101110111011111010101011101111110101001111011101011010110011001111110010100111110100100111100001111110101101101111111110100010011111110101001110110010100110101100011111111111001100110111110100011010010011100111100011001000111011111000100001111111111111111111111110110110110111111111101100110110011101000101…				44.67628357				41940.85531				r1gzfpbx9n6k52
6561	111111110101000000100001001001001000000100100001000101000000100001000010001101011010011001110101110111011111010101011101111110101001111011101011010110011001111110010100111110100100111100001111110101101101111111110100010011111110101001110110010100110101100011111111111001100110111110100011010010011100111100011001000111011111000100001111111111111111111111110110110110111111111101100110110011101000101…			57.80424465				44945.51449				r1gzfpbx9n6k52
6562	111111110101000000100001001001001000000100100001000101000000100001000010001101011010011001110101110111011111010101011101111110101001111011101011010110011001111110010100111110100100111100001111110101101101111111110100010011111110101001110110010100110101100011111111111001100110111110100011010010011100111100011001000111011111000100001111111111111111111111110110110110111111111101100110110011101000101…	dead								r1gzwc5aavh66u
6611	111111110101000000100001001001001000000100100001000101000000100001000010001101011010011001110101110111011111010101011101111110101001111011101011010110011001111110010100111110100100111100001111110101101101111111110100010011111110101001110110010100110011101001111111111001100101111101100101100001101101011001100011000111011110001000011111111111111111111111110110101101111111111011100110100111100100011…			58.02730786	57.82787659			38047.38026	39585.26012			r1gnb8q95x9k9j	r1gq6ux9xzgyz8
6613	111111110101000000100001001001001000000100100001000101000000100001000010001101011010011001110101110111011111010101011101111110101001111011101011010110011001111110010100111110100100111100001111110101101101111111110100010011111110101001110110010100110011101001111111111001100101111101100101100001101101011001100011000111011110001000011111111111111111111111110110101101111111111011100110100111100100011…	dead								r1gz8w9e23tbtx
6616	111111110101000000100001001001001000000100100001000101000000100001000010001101011010011001110101110111011111010101011101111110101001111011101011010110011001111110010100111110100100111100001111110101101101111111110100010011111110101001110110010100110011101001111111111001100101111101100101100001101101011001100011000111011110001000011111111111111111111111110110101101111111111011100110100111100100011…				57.1261864				44102.58216				r1h3p9esqt6d28
6651	111111110101000000100001001001001000000100100001000101000000100001000010001101011010011001110101110111011111010101011101111110101001111011101011010110011001111110010100111110100100111100001111110101101101111111110100010011111110101001110110010100110011101001111111111001100101111101100101100001101101011001100011000111011110001000011111111111111111111111110110101101111111111011100110100111100100011…	56.36036641			62.39850141	36925.85727			37164.78082	r1h3fempcm8jgb			r1gzwc5aavh66u
6666	111111110101000000100001001001001000000100100001000101000000100001000010001101011010011001110101110111011111010101011101111110101001111011101011010110011001111110010100111110100100111100001111110101101101111111110100010011111110101001110110010100110011101001111111111001100101111101100101100001101101011001100011000111011110001000011111111111111111111111110110101101111111111011100110100111100100011…	45.86836657	41.71935798	41.71935798	45.87827131	19273.96828	15934.1684	15934.1684		r1gb8wj8bczjsz	r1gb9bvuwg7twu	r1gb9bvuwg7twu	r1frskpwukg63b
6cc	111111110101000000100001001001001000000100100001000101000000100001000010001101011010011001110101110111011111010101011101111110101001111011101011010110011001111110010100111110100100111100001111110101101101111111110100010011111110101001110110010100110101100011111111110101100110111110100101100010101100111001010101010011011111000000101111111111111111111111110110101110111111111011110010110011101000101…			dead								r1gqmqwhymmm2f
cr1	111111111001000010001000010010001000000100110000010010000000100010010000100101011100011100110101110111101111010101011011111110101001111011011011010111001010111110010101011110110010011100001111110101101110111111110100010101111110101010110111000001110101100011111111110101100110111110100101100010101100111001010101010011011111000000101111111111111111111111110110101110111111111101110010110011110000101…			dead								r1gpy4f32p49y7
rc1	111111111010000010000100100000100001001010001000100000100100000100000100010101011010011100110101111011011111001101011101111110110010111011101010101111001001111110010101011110100110011100001111111001110101111111111000101001111110101100101111000100111001011001111111110011100110111101101001101000101011011001011001010011011111000000101111111111111111111111110110101110111111111011110010110011101000101…		dead	retry							r1gp3q6we5a5jf	r1gkv6r7ub5jbj
rr1	111111111010000010000100100000100001001010001000100000100100000100000100010101011010011100110101111011011111001101011101111110110010111011101010101111001001111110010101011110100110011100001111111001110101111111111000101001111110101100101111000100111001011001111111110011100110111101101001101000101011011001011001010011011111000000101111111111111111111111110110101110111111111101110010110011110000101…			dead								r1gypnunxubw3c
rrr	111111111010000010000100100000100001001010001000100000100100000100000100010101011010011100110101111011011111001101011101111110110010111011101010101111001001111110010101011110100110011100001111111001110101111111111000101001111110101100101111000100111001011001111111110011100110111101101001101000101011011001011001010011011111000000101111111111111111111111110110101110111111111101110001110011110010001…		dead								r1gnb8q95x9k9j
