# Supplementary material for: Self-driving laboratories to autonomously navigate the protein fitness landscape
Source: Nat Chem Eng. Author manuscript; Available in PMC 2024 Mar 11. (PMC10926838; doi:10.1038/s44286-023-00002-4)
Supplement: Supplementary Data 4 [file NIHMS1959490-supplement-Supplementary_Data_4.xlsx]

## Sheet: 4MU_standard_curve
Method name: JacobR_Thermostability (Modified)
Application: SparkControl				V2.3
Device: Spark 10M				Serial number: 1607000652
Firmware:				ABS:V4.2.10|ABS_MEX:V5.0.4|MTP:V11.0.2|FLUOR:V5.0.8|FLUOR_BOTTOM:V5.0.2|FLUOR_MEM:V5.0.4|FLUOR_MEX:V5.0.4
Date:				2023-09-06
Time:				3:35 PM
System				BIOCWK-01000W
User				BIOCWK-01000W\RV_Lab
Plate				[BRAND_Black_Opaque Flat bottom] - Brand 96 Flat Black Cat. No. 781608
Lid lifter				No lid
Humidity Cassette				No humidity cassette
Smooth mode				Not selected
List of actions in this measurement script:
Plate
	Fluorescence Top Reading					4MU-pyranoside
Name				BRAND_Black_Opaque Flat bottom
Plate layout
Plate area				A1-H3
Mode	Fluorescence Top Reading
Name	4MU-pyranoside
Excitation				Monochromator
Excitation wavelength				372	nm
Excitation bandwidth				20	nm
Emission				Monochromator
Emission wavelength				445	nm
Emission bandwidth				20	nm
Gain				60	Manual
Mirror				AUTOMATIC
Number of flashes				30
Integration time				40	µs
Lag time				0	µs
Settle time				0	ms
Z-Position				17421	µm
Z-Position mode				From well	B2
Part of Plate				A1-H3
Start Time				2023-09-06 15:34:58
Temperature				27.7	°C
<>	1	2	3		4MU (uM)				62.5	50873		m	794.642	2487.83	b			794.642	RFU/uM
A	OVER	OVER	OVER		500				31.25	29822			17.4166	561.844				7.94642e+08	RFU/M
B	OVER	OVER	OVER		250				15.625	15739			0.993794	1437.43
C	OVER	OVER	OVER		125				7.8125	8325			2081.69	13
D	50873	50890	51258		62.5				3.90625	4287			4.30118e+09	2.68605e+07
E	29822	29477	29415		31.25				62.5	50890
F	15739	15321	15553		15.625				31.25	29477
G	8325	8243	8116		7.8125				15.625	15321
H	4287	3741	4936		3.90625				7.8125	8243
									3.90625	3741
									62.5	51258
End Time				2023-09-06 15:35:19					31.25	29415
									15.625	15553
									7.8125	8116
									3.90625	4936

## Sheet: Michaelis-Menten_data
Time [s]	1111-500uM	1111-250uM	1111-125uM	1111-62.5uM	1111-31.25uM	1111-15.625uM	1111-7.8125uM	1111-3.90625	1111-500uM	1111-250uM	1111-125uM	1111-62.5uM	1111-31.25uM	1111-15.625uM	1111-7.8125uM	1111-3.90625	1111-500uM	1111-250uM	1111-125uM	1111-62.5uM	1111-31.25uM	1111-15.625uM	1111-7.8125uM	1111-3.90625	1111-500uM	1111-250uM	1111-125uM	1111-62.5uM	1111-31.25uM	1111-15.625uM	1111-7.8125uM	1111-3.90625	2222-500uM	2222-250uM	2222-125uM	2222-62.5uM	2222-31.25uM	2222-15.625uM	2222-7.8125uM	2222-3.90625	2222-500uM	2222-250uM	2222-125uM	2222-62.5uM	2222-31.25uM	2222-15.625uM	2222-7.8125uM	2222-3.90625	2222-500uM
0	3842	5868	6287	6044	4516	3015	1903	1109	3642	5631	6362	5731	4494	3209	1870	1100	3829	5673	6279	5949	4500	3134	1955	1097	3837	5732	6852	5836	4574	3279	1929	1095	740	970	893	973	653	476	289	185	570	937	994	883	622	430	269	205	633
119.815	13284	14264	12761	11200	7673	4746	2836	1627	12153	13492	12987	10558	7534	4990	2826	1594	12296	13542	12810	10615	7668	4871	2855	1574	12827	13434	13416	10683	7744	5020	2806	1598	2805	2437	1795	1592	1016	675	390	240	2135	2234	1995	1441	963	606	360	268	2328
239.817	22724	21495	19016	16125	10668	6422	3732	2041	20618	20737	19098	15026	10367	6570	3576	2003	21447	21084	19217	14644	10417	6476	3696	1995	21832	20948	19248	15376	10674	6685	3663	2003	4840	3701	2598	2234	1336	847	476	290	3679	3327	2801	1971	1252	755	433	315	4060
359.828	31520	28429	24897	20002	13246	7689	4429	2405	28503	27432	24982	19281	13068	8033	4270	2353	29391	27577	24590	19067	13280	7807	4439	2351	30194	27558	24857	19424	13255	8178	4382	2379	6633	4760	3297	2715	1613	1000	561	332	5040	4371	3515	2426	1481	896	520	363	5589
479.822	38917	35106	29811	23694	15252	8945	5055	2728	35804	33498	29945	22587	15298	9324	4977	2648	36788	33587	29961	22810	15692	9080	5035	2638	37525	33962	29859	22806	15551	9400	5041	2718	8181	5729	3923	3181	1856	1151	642	365	6141	5311	4209	2861	1745	1032	589	404	6899
599.827	45204	39720	33614	26909	17147	10024	5511	2968	41962	38969	34010	25601	17217	10402	5467	2938	42777	38864	33959	25792	17468	10023	5625	2878	44481	38992	34288	25993	17498	10385	5602	2953	9482	6784	4544	3592	2090	1281	712	398	7225	6172	4891	3283	1948	1158	654	441	7997
719.842	50377	44221	37597	29610	18658	10981	6028	3221	47181	43837	37960	28179	18847	11185	5932	3159	48256	43580	38074	28245	19232	11002	6080	3164	49961	44170	37758	28575	19194	11288	5995	3171	10635	7465	4925	3999	2245	1377	756	434	8246	6928	5365	3569	2141	1263	707	467	9092
839.836	54809	48059	40746	31917	20161	11610	6404	3373	52274	47497	41234	30493	20153	12104	6314	3345	53302	48008	41952	30479	20652	11799	6415	3375	55140	47467	41775	30825	20731	12006	6331	3374	11645	8073	5404	4247	2427	1461	807	453	8883	7613	5878	3936	2287	1354	754	492	9940
959.825	59498	51665	43852	33726	21509	12317	6720	3540	55857	50706	44420	32339	21342	12738	6614	3526	56976	51151	44524	32090	22135	12346	6753	3510	OVER	51571	44710	32805	22072	12710	6744	3531	12540	8838	5763	4547	2576	1564	873	478	9730	8367	6329	4228	2477	1449	807	515	10744
1079.83	62658	55060	46750	35669	22555	12914	7000	3721	OVER	54846	46891	34398	22112	13065	6996	3617	OVER	54834	46594	34277	23290	12922	7050	3654	OVER	54972	47892	35069	23410	13158	7103	3673	13176	9338	6176	4734	2674	1619	900	486	10478	8934	6787	4402	2562	1488	834	529	11451
1199.83	OVER	57962	48799	36703	23389	13390	7209	3789	OVER	57226	49279	36016	23565	13888	7122	3759	OVER	57233	49574	35921	24380	13422	7327	3734	OVER	57621	49825	37136	24125	13623	7266	3716	13510	9521	6385	4920	2779	1675	926	504	11005	9399	6997	4635	2711	1577	869	538	12009
1319.82	OVER	59824	51449	38176	24159	13858	7476	3890	OVER	59841	51586	37432	24142	14089	7435	3823	OVER	59035	51612	36643	25381	13919	7453	3909	OVER	60202	52455	38438	25569	14126	7495	3837	14595	10137	6664	5123	2931	1729	951	526	11516	9829	7350	4915	2814	1626	896	549	12648
1439.83	OVER	OVER	52805	39524	25564	14254	7627	3976	OVER	OVER	53259	38758	25136	14389	7535	3891	OVER	OVER	53516	38393	26037	13938	7725	3999	OVER	OVER	54509	40059	26510	14468	7741	3928	14919	10402	6860	5286	2958	1803	982	529	11937	10264	7542	5026	2889	1671	922	562	13127
1559.83	OVER	OVER	54645	40697	25440	14604	7791	4090	OVER	OVER	55117	39397	26009	14825	7627	3976	OVER	OVER	54690	39329	26778	14567	7860	4082	OVER	OVER	55455	40882	26952	14774	7885	4022	15597	10783	7041	5420	3015	1813	1009	536	12343	10473	7739	5145	2967	1705	941	571	13430
1679.83	OVER	OVER	56275	40984	26156	14907	7838	4136	OVER	OVER	55831	40640	26082	14960	7678	4026	OVER	OVER	56394	40051	27586	14519	7926	4114	OVER	OVER	56810	41916	27512	15071	8027	4029	16090	11006	7350	5534	3051	1834	1016	542	12684	10708	7977	5289	3031	1740	958	573	13911
[truncated: 143 more columns]
