# Supplementary material for: Self-driving laboratories to autonomously navigate the protein fitness landscape
Source: Nat Chem Eng. Author manuscript; Available in PMC 2024 Mar 11. (PMC10926838; doi:10.1038/s44286-023-00002-4)
Supplement: Supplementary Data 5 [file NIHMS1959490-supplement-Supplementary_Data_5.csv]

Name	Sequence	Form
P1F0	ATCCCGCGAAATTAATACGACTCACTATAGGGGAATTGTGAGCGGATAACAATTCCCCTCTAGAAATAATTTTGTTTAACTTTAAGAAGGAGATATACATATGCATCATCATCATCATCATATGGTTCCTGCAGCTCAACAGACTGCAATGGCACCTGATGCAGCATTAACATTTCCTGAAGGTTTTTTGTGGGGTTCAGCAACTGCTAGTTATCAGATTGAAGGTGCTGCAGCTGAAGATGGTCGAACACCTAGTATCTGGGATACTTATGCTCGAACTCCTGGTCGTGTACGTAATGGTGATACAGGTGATGTTGCAACAGATCATTATCATCGATGGCGAGAAGATGTAGCTTTGATGGCTGAATTGGGTTTGGGTGCATATCGTTTTTCATTGGC…	Plasmid
P1F1	CTAGCGGTCTCCGGTATACAACCAGTTGCAACACTATATCACTGGGATTTGCCACAGGAATTGGAAAATGCTGGTGGTTGGCCAGAACGTGCAACAGCTGAACGTTTTGCTGAATATGCAGCAATCGCAGCTGATGCACTAGGTGATCGTGTTAAAACATGGACAACTTTGAATGAACCATGGTGTAGTGCATTTCTAGGTTATGGTTCAGGTGTTCATGCTCCAGGTCGTACAGATCCAGTTGCAGCTTTGCGAGCTGCACACCACTTAAATTTGGGTCACGGTCTAGCAGTTCAAGCACTACGAGATCGTTTGCCAGCAGATGCACAATGCAGCCGAGACCGACTCAGGCTAGGTGGAGGCTCAGTGATGATAAGTCTGCGATGGTGGATGCATGTG…	Plasmid
P1F2	CTAGCGGTCTCCCAGCGTAACTTTGAATATCCACCATGTACGACCTCTAACTGATTCAGATGCTGATGCAGATGCTGTTCGACGAATTGATGCTTTAGCAAATCGAGTTTTTACAGGTCCTATGTTACAGGGTGCTTATCCTGAAGATTTAGTAAAAGATACAGCTGGTCTAACAGATTGGTCATTTGTACGAGATGGTGATTTACGTTTAGCACACCAGAAATTGGATTTTCTAGGTGTTAATTATTATTCACCAACATTGGTTTCAGAAGCTGATGGTTCAGGTACTCACAATAGTGATGGTCACGGTCGTAGTGCACATTCACCATGGCCTGGTGCAGATCGAGTTGCTTTTCACCAGCCTCCAGGTGAAACTACTGCTATGGGTTGGGCAGTCGA…	Plasmid
P1F3	CTAGCGGTCTCCCGATCCTTCAGGTTTATATGAATTACTACGTCGATTGAGTTCAGATTTTCCAGCATTACCTTTAGTAATTACAGAAAATGGTGCTGCTTTTCATGATTATGCTGATCCAGAAGGTAATGTTAATGATCCTGAACGAATTGCATATGTTCGTGATCATTTAGCTGCTGTACATCGAGCTATCAAAGATGGTAGTGATGTTCGTGGTTATTTTCTATGGAGTTTGTTGGATAATTTTGAATGGGCACACGGTTATTCAAAACGATTTGGTGCTGTATATGTTGATTATCCTACTGGTACACGTATTCCTAAAGCTTCAGCACGATGGTATGCTGAAGTTGCACGTACTGGTGTATTACCTACTGCTTGAGATCCGGCTGCTAACAAAGC…	Plasmid
P2F0	ATCCCGCGAAATTAATACGACTCACTATAGGGGAATTGTGAGCGGATAACAATTCCCCTCTAGAAATAATTTTGTTTAACTTTAAGAAGGAGATATACATATGCATCATCATCATCATCATATGACAGCATCAGAAACTCGACCTTTGACAGCTACACGAAGTTTTCCTCCAGGTTTTTTGTGGGGTGCTGCAACTGCTGCATATCAGATTGAAGGTGCTGCAGCTGAAGATGGTCGAACACCTAGTATCTGGGATACTTTTTCACATACTCCTGGTCGTGTATTTGAAGGTCACACAGGTGATGTTGCAGTAGATCATTATCATCGATTTCGAGAAGATGTAGCTTTGATGAGTGAATTGGGTTTGAATGCATATCGTTTTTCAGTTAGTTGGTCACG…	Plasmid
P2F1	CTAGCGGTCTCCGGTATAGAACCAGCATTAACACTATATCACTGGGATTTGCCACAGGAATTGGAAGATGCTGGTGGTTGGCCAGAACGTTCAACAGCTGAACGTTTTGCTGAATATGCAGGTATCGTTGCTGATGCAGTTGGTGATCGTGTTAGTCGTTGGACAACTTTGAATGAACCATGGTGTAGTGCATTTCTAGGTTATGGTTCAGGTGTTCATGCTCCAGGTCGTACAGATCCAGTTGCAGCTTTGCGAGCTGCACACCACTTAAATTTGGGTCACGGTCTAGCAGTTCAAGCACTACGAGCTGCTTTGCCAGCAGATCGACGACAGCTCAGCCGAGACCGACTCAGGCTAGGTGGAGGCTCAGTGATGATAAGTCTGCGATGGTGGATGCAT…	Plasmid
P2F2	CTAGCGGTCTCCCAGCGTATCATTGAATTTACACGAAGTACGACCTCTAACTGGTTCAGCTGGTGATTTAGATGCTGTTCGACGAATTGATGCTGTTGGTAATCGAGTTTGGCTAGGTCCTATGTTAGAAGGTGCTTATCCTGAAGATTTATTAGCTGATACAGCTCATCTAACAGATTGGTCATTTGTACGAGATGGTGATACAGCTACAGCACGTCAGCCTTTGGATCTACTAGCAGTTAATTATTATGCTCCAACATTGGTTTCAGAAGTAGCAGCTGGTGCAGAAAAACCACAAGATGATGGTCACGGTGATAGTCCACATTCACCATGGCCTGGTGCAGATCGAGTTGCTTTTCACCGAGCTCCAGGTGAACGTACTGCTATGGGTTGGCCAGT…	Plasmid
P2F3	CTAGCGGTCTCCCGATGCTGGTGCTTTATATGATTTACTAAAACGAGTAAGTGCTGCATATCCAGGTTTACCTTTAGTAATTTCAGAAAATGGTGCTGCTTATGAAGATGTTGTAGGTCCAGATGGTTCAGTTCACGATCCTGAACGAGCAGCATATGTTCATGCTCATTTAGAAGCTGTACATCGAGCTCTAGCAGATGGTGTTGATGTTCGTGGTTATTTTCTATGGAGTTTGTTGGATAATTTTGAATGGGCATATGGTTATGCTAAACGATTTGGTGCTGTACGAGTTGATTATGATACTTTGGAACGTACTCCTAAAAGTTCAGCACGATGGTATGCTCGAGTTGCACGTTCAGGTGAATTAAGTGCTCCAGATGCTGGTTGAGATCCGGCTGC…	Plasmid
P3F0	ATCCCGCGAAATTAATACGACTCACTATAGGGGAATTGTGAGCGGATAACAATTCCCCTCTAGAAATAATTTTGTTTAACTTTAAGAAGGAGATATACATATGCATCATCATCATCATCATATGACAGGTGATACTCCTGAAAATCAGCCTGCAGGTCCAGATCGACGTTTTCCTACTGGTTTTTTGTGGGGTGCTGCAACTGCTGCATATCAGGTTGAAGGTGCTGCAGCTGAAGATGGTCGAGGTCCTAGTATCTGGGATACTTTTTGTCGAACTCCTGGTAAAGTACGTAATGGTGATAATGGTGATACAGCAGTAGATCATTATCATCGATATCGAGATGATGTAGCTTTGATGGCTGAATTGGGTTTGGGTGCATATCGTTTTTCAGTTAGTTG…	Plasmid
P3F1	CTAGCGGTCTCCGGTATAACACCAGTTGCAACACTATATCACTGGGATTTGCCACAGGCATTGCAGGATGCTGGTGGTTGGCCAGAACGTGATACAGCTGAACGTTTTGGTGAATATGCAGCATTAGTTGCTGAAGCACTAGGTGATCGTGTTCCAATTTGGACAACTTTGAATGAACCATGGTGTAGTGCATTTCTAGGTTATGGTTCAGGTGTTCATGCTCCAGGTCATACAGATCCAGTTGCAGCTTTGCGAGCTGCACACCACTTAAATTTGGCTCACGGTCGAGCAGTTTCAGCACTACGAGCTGCTTTGCCAGCAACTGCACAAGTCAGCCGAGACCGACTCAGGCTAGGTGGAGGCTCAGTGATGATAAGTCTGCGATGGTGGATGCATGTG…	Plasmid
P3F2	CTAGCGGTCTCCCAGCATTACTCACAATTTACACGAAGTACGACCTCTAACTGATTCAGCTGGTGATGCAGATGCTGTTCGACGAATTGATGCTTTAAGTAATCGAGTTTTTACAGGTCCTTTGTTTGATGGTGCTTATCCTCAAGATTTATTATCAGATACAGCTGCACTAACAGATTGGGCATTTGTACAGGATGGTGATTTAGCTTGTGTTTCAGCTCCTATCGATTTTCTAGGTGTTAATTATTATGTTCCAACAGTAGTTTCAAGTGGTCTAACAGGTGAACGTGGTGCTGATGGTCACTTACCTAGTGATCATTCACCATGGCCTGGTAGTGATCATGTTGCTTTTCACCGACCTCCAGGTGAACAGACTGCTATGGGTTGGGTAGTCGATCG…	Plasmid
P3F3	CTAGCGGTCTCCCGATCCTTCAGGTTTACACGATTTACTACGTCGAGTACACCGTGATCGACCAGGTTTACCTTTAATGATTACAGAAAATGGTGCTGCTTTTGATGATTATGTAACTCCAGAAGGTGCTGTTCACGATCCTGAACGAATTCGTTATTTACATGGTCATTTAGATGCTGTACATCGAGCTATCGAAGATGGTGTTGATGTTCGTGGTTATTTTCAATGGAGTTTGTTGGATAATTTTGAATGGGCATATGGTTATGGTAAACGATTTGGTATGGTATATGTTGATTATTTGACTCAGCGTCGTGTTCCTAAAGCTTCAGCACGATGGTATAGTGAAGTTGCACGTACTGGTGTATTACCTGCTGTTGATCAAGGTTGAGATCCGGCTGC…	Plasmid
P4F0	ATCCCGCGAAATTAATACGACTCACTATAGGGGAATTGTGAGCGGATAACAATTCCCCTCTAGAAATAATTTTGTTTAACTTTAAGAAGGAGATATACATATGCATCATCATCATCATCATATGACATATGATACTCCTTCAGCACGACCTCACACAGGTAATGGTTTAGTATTTCCTACTGGTTTTTTGTGGGGTGCTGCAACTGCTGCATATCAGGTTGAAGGTGCTGTTGCTGAAGATGGTCGAACACCTAGTATCTGGGATACTTTTTCACGAACTCCTGGTAAAGTACGTAATGGTGATACAGGTGATACAGCAGTAGATCATTATCATCGAATGCCTGAAGATGTAGCTTTGATGGCTGGTTTGGGTTTGGGTGCATATCGTTTTTCAGTTAG…	Plasmid
P4F1	CTAGCGGTCTCCGGTATACAACCAGTTGTAACACTATATCACTGGGATTTGCCACAGCATTTGGAAGATGCTGGTGGTTGGCCAGAACGTGCAACAGCTCAACGTTTTGCTGAATATGCAGGTATCGTTGCTGGTGCACTAGGTGATCGTGTTAAATTATGGACAACTTTGAATGAACCATGGTGTAGTGCATTTCTAGGTTATGGTTCAGGTGTTCATGCTCCAGGTCGTACAGAACCAGCTGCAACTTTGCGAGCTGCACACCACTTAAATTTGGCTCACGGTCTAGGTGTTCAAGCACTACGAGCTGCTTTGCCATCAAGTGCACGAACCAGCCGAGACCGACTCAGGCTAGGTGGAGGCTCAGTGATGATAAGTCTGCGATGGTGGATGCATGTG…	Plasmid
P4F2	CTAGCGGTCTCCCAGCGTATCATTGAATTTACACCATGTACGACCTCTAACTGATTCACCACAGGATTTAGATGCTGCACGACGAATTGATGCTATCGCAAATCGAGTTTTTACAGGTCCTATGTTACGTGGTGCTTATCCTGAAGATTTACAAGCTGATACAGCTCATGTTGATGATTGGTCATTTGTACGAGATGGTGATTTAGCTCAGATCCACCAGCCTTTGGATGCTCTAGGTGTTAATTATTATTCACCAACATTGGTTTCAGCAAGTGGTAGTGGTACAGATACTGGTGCTGATGGTCACGGTGCAAGTGATCATTCACCATGGACTGGTGCAGATGATGTTGCTTTTCACCGAACTCCAGGTGGTACTACTGCTATGGGTTGGACAATCGA…	Plasmid
P4F3	CTAGCGGTCTCCCGATCCTGGTGGTTTAGAAGAATTACTATTGCGAGTACACGCTGATTTTCCAGGTTTACCTTTATATATTACAGAAAATGGTGCTGCTTTTGATGATTATGTAAATCCAGAAGGTGAAGTTCGTGATCCTGAACGAATTGAATATTTACGTGGTCATTTAGCTGCTGCACATCGAGCTATCGGTGCTGGTGTTGATTTACGTGGTTATTTTCAATGGAGTTTGTTGGATAATTTTGAATGGGCATATGGTTATGGTCGTCGATTTGGTGCTGTATATGTTGATTATGCTACTCAGACACGTATTCCTAAAGCTTCAGCACACTGGTATAGTCGAGTTGCACGTTCAGGTATCGTTCCTCTAGAAGGTTGAGATCCGGCTGCTAACAA…	Plasmid
P5F0	ATCCCGCGAAATTAATACGACTCACTATAGGGGAATTGTGAGCGGATAACAATTCCCCTCTAGAAATAATTTTGTTTAACTTTAAGAAGGAGATATACATATGCATCATCATCATCATCATATGACAACAGCAATCCGTCGAGTAGCACCTACACCTGATACAACAGGTACAGGTCGTTTTCCTCAAGGTTTTACTTGGGGTACTGCAACTGCTGCATATCAGATTGAAGGTGCTGCATCAGCAGAAGGTCGAACACCTAGTATCTGGGATACTTATTCACATACTCCTGGTCGTGTACGTAATGGTGATACAGGTGATGTTGCAACAGATCATTATCATCGATGGCGAGAAGATGTAGCTATCATGGCTGATTTGGGTGTTAGTGCATATCGTTTTTC…	Plasmid
P5F1	CTAGCGGTCTCCGGTATAGAACCAGTTGTAACACTATATCACTGGGATTTGCCACAGGAATTGGAAGATGCTGGTGGTTGGCCAGAACGTGTTACAAGTGATCATTTTGCTGATTATGCAGCATTAGCAGCTCGAGCACTAGGTGATCGTGTTAAAACATGGACAACTTTGAATGAACCATGGTGTAGTGCATTTCTAGGTTATGGTTCAGGTGTTCATGCTCCAGGTCGTACAGATCCAGTTGCAGCTTTGCGAGCTGCACACCACTTAAATTTGGGTCACGGTAAAGCAGTTCAAGCACTACGAGCTGAATTGCCATCAAGTGCACGAGCCAGCCGAGACCGACTCAGGCTAGGTGGAGGCTCAGTGATGATAAGTCTGCGATGGTGGATGCATGTG…	Plasmid
P5F2	CTAGCGGTCTCCCAGCATTACTTTGAATATCCACCATGTACGACCTCTAACTGAATCAGCTGAAGATGTAGATGCTGCACGACGAATTGATGCTTTAGCAAATCGAGTTTTTACAGGTCCTATCTTAGAAGGTCATTATCCTCAAGATTTATTAGATGATACAGCTCATCTAACAGATTGGTCATTTTTACGAAATGGTGATACATCAACAATCCACCAGCCTTTGGATTTTCTAGGTGTTAATTATTATACTCCAACATTGGTTTCAGCAGCTACTGGTGAAGCAGGTCACCATAGTGATGGTCACGGTGTAAGTGATCATTCACCATGGCCTGGTGCAGATCAGGTTGCTTTTCACCGACCTGCTGGTAGTACTACTGCTATGGGTTGGGCAGTCGA…	Plasmid
P5F3	CTAGCGGTCTCCCGATCCTTCAGGTTTATATGATTTACTATTGCGATTGAAAGCTGATCATCCAGCAATGCCTTTAATGATTACAGAAAATGGTGCTGCTTTTGATGATTATGTAAATCCAGAAGGTGAAGTTACAGATCCTGAACGAATTGCATATTTACATGGTCATTTAAGTGCTGTACGTCAGGCTATCGCAGCTGGTGTTGATGTTCGTGGTTATTTTCTATGGAGTTTGTTGGATAATTTTGAATGGGGTTATGGTTATTCAAAACGATTTGGTGCTGTATATGTTGATTATCCTACTGGTAAACGTATTCCTAAAGCTTCAGCACGATGGTATGCTGATGTTGCACGTACTGGTCGATTACCTGAAGATAAAAATGATGATCGATGAGATCC…	Plasmid
P6F0	ATCCCGCGAAATTAATACGACTCACTATAGGGGAATTGTGAGCGGATAACAATTCCCCTCTAGAAATAATTTTGTTTAACTTTAAGAAGGAGATATACATATGCATCATCATCATCATCATATGACAGCAGTTCGTCCTGAAACTAGTGCACAACAAGCTAGTAGTACAAGTTTTCCTCCAGGTTTTGTATGGGGTGCTGCAACTGCTGCATATCAGGTTGAAGGTGCTGCAGCTGAAGATGGTCGAACACCTAGTATCTGGGATACTTTTTCACATACTCCTGGTAAAGTACGTAATGGTGATACAGGTGATATCGCAGCAGATCATTATCATCGATATCGAGATGATGTAGCTTTGATGAAAGATTTGGGTTTGAAAGCATATCGTTTTTCAGTTAG…	Plasmid
P6F1	CTAGCGGTCTCCGGTATAACACCAGTTGCAACACTATATCACTGGGATTTGCCACAGGAATTGGAAGATGTTGGTGGTTGGCCACACCGTGATACAGCTCACCGTTTTGCTGAATATGCAGAAATCATGGCTCGAGCACTAGGTGATCGTGTTGGTGTTTGGACAACTTTGAATGAACCATGGTGTAGTGCATTTCTAGGTTATGGTTCAGGTGTTCATGCTCCAGGTCGTACAGATCCAGCTGCAACTTTGCGAGCTGCACACCACTTAAATTTGGCTCACGGTAAAGCAGTTGGTGCACTACGATCAGTTTTGCCATCAAGTGCACAAGTCAGCCGAGACCGACTCAGGCTAGGTGGAGGCTCAGTGATGATAAGTCTGCGATGGTGGATGCATGTG…	Plasmid
P6F2	CTAGCGGTCTCCCAGCCTAACTTTGAATTTACACCAGGTACGACCTCTAACTGATTCAGCTGCTGATGTAGAAGCTGCACGACGAATTGATGCTGTTGGTAATCGAATTTTTACAGGTCCTGTATTAGATGGTGCTTATCCTGAAGATTTATTAGCTGATACAGCTCATCTAGTTGATTGGTCAGAACTAGTACATGATGGTGATTTAGCTGAAATCTCACGACCTATCGATGTACTAGGTGTTAATTATTATTCACCAACAGTAGTTTCATTAGCTACTGAAGGTGCAGGTACTACTAAAAATGATGGTCACGGTGCAAGTGAACATTCACCATGGACTGGTTGTGATGATGTTGCTTTTCACTTGGCTAATGATCAATTAACTGCTATGAATTGGGC…	Plasmid
P6F3	CTAGCGGTCTCCCGATGCTGATGGTTTACACACTTTACTAACTGGTTTGGCAGCTAGTCATCCACAATTACCTTTAATGGTTACAGAAAATGGTGCTGCTTTTGATGATTATGCTAGTCCAGAAGGTCGAGTTGAAGATCCTCAACGAATTGCATATTTACATGGTCATTTAGAAGCTGTACATCGAGCTATCGCAGATGGTGCAGATGTTCGTGGTTATTTTCTATGGAGTTTGTTGGATAATTTTGAATGGAGTTATGGTTATTCAAAACGATTTGGTGCTGTATATGTTGATTATCCTACTCAGCGTCGTATTCCTAAAGCTTCAGCACACTGGTATGCTGGTGTTATCCGTGATAATGCTTTACCTGCTGGTCGTTGAGATCCGGCTGCTAACAA…	Plasmid
PrF4	ATCCCGCGAAATTAATACGACTCACTATAGGGGAATTGTGAGCGGATAACAATTCCCCTCTAGAAATAATTTTGTTTAACTTTAAGAAGGAGATATACATATGCATCATCATCATCATCATATGGTTCCTTCAACTCAATCAGTACAGATGTTGCCTCCAACAGGTGGTGTATTTCCTCCAGGTTTTTTGTGGGGTGCTGCAACTGCTAGTTATCAGGTTGAAGGTGCTGCATCAGAAGATGGTCGAACACCTAGTATCTGGGATACTTTTGCTCGAACTCCTGGTAAAGTACGTAATGGTCACAATGGTGATGTTGCAGCAGATCATTATCATCGATATCGAGAAGATGTAGCTTTGATGAAAGAATTGGGTTTGAAAGCATATCGTTTTTCATTGAG…	Plasmid
PrF5	AGCTCGGTCTCGCCTTAAATGAACCATGGTGTAGTGCATTTCTAGGTTATGGTTCAGGTGTTCATGCTCCAGGTCGTACAGATCCAGCTGCAGCTTTGCGAGCTGCACACCACTTAAATTTGGGTCACGGTCTAGGTGTTCAAGCACTACGAGATCGTTTGCCATCAAGTGCACAAGTATCAGTATCATTGAATATCCACCATGTACGACCTCTAACTGATTCACCAGCTGATTTAGAAGCTGCACGACGAATTGATGCTGTTGGTAATCGAGTTTTTACAGGTCCTATCTTTCGTGGTCATTATCCTGAAGATTTACAAAAAGATACAGCTCATGTTACAGATTGGTCATTTGTACAGGATGGTGATACACGTACAGCACACCAGCCTTTGGATGCTC…	Plasmid
PrF6	AGCTCGGTCTCGAAATTATTATACTCCAACATTGGTTTCATTAAGTAGTGAATCAGGTACTACTAATGCTGATGGTCACGGTGCAAGTGCACATTCACCATGGCCTGGTTGTGATCGAGTTGCTTTTCACCAGCCTCCAGGTGAATTAACTGCTATGGGTTGGGCAGTTGATCCTTCAGGTTTAGAAGAATTACTACGTCGATTGCACGCTGCATTTCCACAATTACCTTTAGTAGTTTCAGAAAATGGTGCTGCTTTTGATGATTATGCTGGTCCAGATGGTGAAGTTCGTGATCCTGAACGAGCACGTTATGTTCGTGGTCATTTAGAAGCTGCACGTCGAGCTATCGAAGCTGGTGCAGATGTTCGTGGTTATTTTCTATGGAGTTTGTTGGATAA…	Plasmid
PrF7	AGCTCGGTCTCGGGTATAACACCAGCAGCAACACTATATCACTGGGATTTGCCACAGGAATTGGAAAATGCTGGTGGTTGGCCACACCGTTCAACAGCTGAACGTTTTGGTGAATATGCAGCAATCGCAGCTCGAGCACTAGGTGATCGTGTTAAAGTTTGGACAACTTTGAATGAACCATGGTGTAGTGCATTTCTAGGTTATGGTTCAGGTGTTCATGCTCCAGGTCGTACAGATCCAGCTGCAGCTTTGCGAGCTGCACACCACTTAAATTTGGGTCACGGTCTAGCAGTTCAAGCACTACGAGATGAATTGCCATCAAGTGCACAAGTATCAATTTCATTGAATATCCACCATGTACGACCTCTAACTGATTCACCAGCTGATTTAGATGCTGCA…	Plasmid
PrF8	AGCTCGGTCTCGCCTTAAATGAACCATGGTGTAGTGCATTTCTAGGTTATGGTTCAGGTGTTCATGCTCCAGGTCGTACAGATCCAGCTGCAGCTTTGCGAGCTGCACACCACTTAAATTTGGGTCACGGTCTAGGTGTTCAAGCACTACGAGATCGTTTGCCATCAAGTGCACAAGTATCAGTATCATTGAATTTACACGAAGTACGACCTCTAACTGATTCACCAGCTGATTTAGATGCTGCACGACGAATTGATGCTATCGGTAATCGAGTTTGGACAGGTCCTATCTTTCGTGGTCATTATCCTGAAGATTTACAAAAAGATACAGCTCATCTAACAGATTGGTCATTTGTACAGGATGGTGATACACGTCAGGCACGTGCTCCTTTGGATTTTC…	Plasmid
PcF4	ATCCCGCGAAATTAATACGACTCACTATAGGGGAATTGTGAGCGGATAACAATTCCCCTCTAGAAATAATTTTGTTTAACTTTAAGAAGGAGATATACATATGCATCATCATCATCATCATATGGTTGCATCACAGACTAGTGCAGCAACAGATAGTACAAGTTTTCCTGAAGGTTTTTTGTGGGGTGCTGCAACTGCTGCATATCAGATTGAAGGTGCTGCAGCTGAAGATGGTCGAGGTCCTAGTATCTGGGATACTTTTTCACATACTCCTGGTAAAGTATTTAATGGTGATACAGGTGATGTTGCAGTAGATCATTATCATCGATATCGAGAAGATGTAGCTTTGATGGCTGAATTGGGTTTGAAAGCATATCGTTTTTCAGTTAGTTGGTCACG…	Plasmid
PcF5	agctcggtctcgCCTTAAATGAACCATGGTGTAGTGCATTTCTAGGTTATGGTTCAGGTGTTCATGCTCCAGGTCGTACAGATCCAGCTGCAGCTTTGCGAGCTGCACACCACTTAAATTTGGCTCACGGTCTAGCAGTTCAAGCACTACGAGCTGAATTGCCAGCAAGTCGACGACAGGTATCAATTACTTTGAATTTACACGAAGTACGACCTCTAACTGATTCACCAGAAGATGTAGAAGCTGCACGACGAATTGATGCTTTAAGTAATCGAGTTTTTCTAGGTCCTATCTTTCGTGGTGCTTATCCTGAAGATTTATTAAAAGATACAGCTGCACTAGATGATTGGGCATTTGTACGAGATGGTGATTTAGCTTTAATCCGTCAGCCTTTGGATT…	Plasmid
PcF6	agctcggtctcgAAATTATTATACTCCAACAGTAGTTTCAGCAGCTGGTGAAGGTGCAGAAGAAGGTAGTGATGGTCACGGTGCAAGTGATCATTCACCATGGCCTGGTAGTGATGATGTTGCTTTTCACTTGCCTAATGGTGAACGTACTGCTATGGGTTGGCCAATCGATCCTGATGGTTTATATGATTTACTACGTCGATTGAAACGTGATTATCCACAATTACCTTTATATATTACAGAAAATGGTGCTGCTTATGATGATGTTGTAGATCCAGATGGTGCTGTTCACGATCCTGAACGAATTGAATATTTACGTGATCATTTAGCTGCTGTACATCGAGCTATCGAAGATGGTGTTGATGTTCGTGGTTATTTTCTATGGAGTTTGTTGGATAA…	Plasmid
PcF7	agctcggtctcgGGTATAGAACCAGTTGTAACACTATATCACTGGGATTTGCCACAGGCATTGGAAGATGCTGGTGGTTGGCCAGAACGTGATACAGCTGATCGTTTTGCTGATTATGCAGAATTAGTTGCTGAAGCACTAGGTGATCGTGTTAAATTATGGACAACTTTGAATGAACCATGGTGTAGTGCATTTCTAGGTTATGGTTCAGGTGTTCATGCTCCAGGTCGTACAGATCCAGCTGCAGCTTTGCGAGCTGCACACCACTTAAATTTGGCTCACGGTCTAGCAGTTCAAGCACTACGAGCTGAATTGCCAGCAAGTCGACGACAGGTATCAATTACTTTGAATTTACACGAAGTACGACCTCTAACTGATTCACCAGAAGATGTAGAAGCT…	Plasmid
PcF8	agctcggtctcgCCTTAAATGAACCATGGTGTAGTGCATTTCTAGGTTATGGTTCAGGTGTTCATGCTCCAGGTCGTACAGATCCAGCTGCAGCTTTGCGAGCTGCACACCACTTAAATTTGGCTCACGGTCTAGCAGTTCAAGCACTACGAGCTGAATTGCCAGCAAGTCGACGACAGGTATCAATTACTTTGAATTTACACGAAGTACGACCTCTAACTGATTCACCAGAAGATGTAGAAGCTGCACGACGAATTGATGCTTTAAGTAATCGAGTTTTTCTAGGTCCTATCTTTCGTGGTGCTTATCCTGAAGATTTATTAAAAGATACAGCTGCACTAGATGATTGGGCATTTGTACGAGATGGTGATTTAGCTTTAATCCGTCAGCCTTTGGATT…	Plasmid
SAMPLE_fwd	ATCCCGCGAAATTAATACG	Primer
SAMPLE_rev	GGATATAGTTCCTCCTTTCAG	Primer
GG_ready_fwd	ggtctcgTATGCATCCCGCGAAATTAATACG	Primer
GG_ready_rev	ggtctcgCTCACGGATATAGTTCCTCCTTTCAGC	Primer
p12_pET-22hc_GG	ATGCGTCCGGCGTAGAGGATCGAGATCTCGATCCCGCGAAATTAATACGACTCACTATAGGGGAATTGTGAGCGGATAACAATTCCCCTCTAGAAATAATTTTGTTTAACTTTAAGAAGGAGATATACATATGcgagaccggtctcgTGAGATCCGGCTGCTAACAAAGCCCGAAAGGAAGCTGAGTTGGCTGCTGCCACCGCTGAGCAATAACTAGCATAACCCCTTGGGGCCTCTAAACGGGTCTTGAGGGGTTTTTTGCTGAAAGGAGGAACTATATCCGGATTGGCGAATGGGACGCGCCCTGTAGCGGCGCATTAAGCGCGGCGGGTGTGGTGGTTACGCGCAGCGTGACCGCTACACTTGCCAGCGCCCTAGCGCCCGCTCCTTTCGCTTTCT…	Plasmid
